# Supplementary material for: The Oxidative Potential of Airborne Particulate Matter Research Trends, Challenges, and Future Perspectives—Insights from a Bibliometric Analysis and Scoping Review
Source: Antioxidants (Basel). 2024 May 24;13(6):640. doi: 10.3390/antiox13060640 (PMC11200927; doi:10.3390/antiox13060640)
Supplement: Supplementary file 1 [file antioxidants-13-00640-s001.zip]

Archive with 4 entries (4 files):
- antioxidants-2750235-supplementary.pdf
- BibOP-PM-Bibliometrix.xlsx
- BibOPPM_Checklist-ScR.pdf
- BibOPPM_Protocol-ScR.pdf
