# Supplementary material for: The Oxidative Potential of Airborne Particulate Matter Research Trends, Challenges, and Future Perspectives—Insights from a Bibliometric Analysis and Scoping Review
Source: Antioxidants (Basel). 2024 May 24;13(6):640. doi: 10.3390/antiox13060640 (PMC11200927; doi:10.3390/antiox13060640)
Supplement: Supplementary file 1 [file antioxidants-13-00640-s001.zip › BibOP-PM-Bibliometrix.xlsx]

## Sheet: article collection
AU	AF	CR	AB	AR	BP	C1	C3	CL	CT	CY	DA	DE	DI	DT	EA	EF	EI	EM	EP	ER	FU	FX	GA	HO	ID	IS	J9	JI	LA	NR	OA	OI	PA	PD	PG	PI	PM	PN	PT	PU	PY	RI	RP	SC	SI	SN	SO	SU	TC
LU SL;YI F;HAO XJ;YU S;REN JJ;WU MH;FENG JL;YONEMOCHI S;WANG QY	LU, SENLIN;YI, FEI;HAO, XIAOJIE;YU, SHANG;REN, JINGJING;WU, MINGHONG;FENG JIALIANG;YONEMOCHI, SHINICH;WANG, QINGYUE	ARTAXO P, 1999, NUCL INSTRUM METH B, V150, P409, DOI 10.1016/S0168-583X(98)01078-7;BETHA R, 2012, ATMOS ENVIRON, V61, P23, DOI 10.1016/J.ATMOSENV.2012.06.086;初钧晗 CHU JUNHAN, 2012, 北京师范大学学报. 自然科学版, JOURNAL OF BEIJING NORMAL UNIVERSITY. NATURAL SCIENCE, V48, P40;DELLINGER B, 2001, CHEM RES TOXICOL, V14, P1371, DOI 10.1021/TX010050X;DONALDSON K, 1997, ENVIRON HEALTH PERSP, V105, P1285, DOI 10.2307/3…	THE LINK BETWEEN THE HIGH INCIDENCE OF LUNG CANCER AND HARMFUL POLLUTANTS EMITTED BY LOCAL COAL COMBUSTION IN XUANWEI, YUNNAN PROVINCE, CHINA, HAS BEEN A FOCUS OF STUDY SINCE THE 1980S. HOWEVER, THE MECHANISMS RESPONSIBLE FOR THE HIGH LUNG CANCER RATE REMAIN UNCLEAR, NECESSITATING FURTHER STUDY. SINCE A CLOSE RELATIONSHIP BETWEEN AMBIENT AIR PARTICLE POLLUTION AND RESPIRATORY DISEASES EXISTS, WE …		519	SHANGHAI UNIV, SCH ENVIRONM & CHEM ENGN, SHANGHAI 200444, PEOPLES R CHINA.; SHANGHAI UNIV, INST ENVIRONM POLLUT & HLTH, SHANGHAI 200444, PEOPLES R CHINA.; CTR ENVIRONM SCI SAITAMA, SAITAMA 3740115, JAPAN.; SAITAMA UNIV, SCH SCI & ENGN, SAITAMA 3388570, JAPAN.;	SHANGHAI UNIVERSITY; SHANGHAI UNIVERSITY; SAITAMA UNIVERSITY				2022-05-06	SIZE-RESOLVED AMBIENT PARTICLES; CHEMICAL ELEMENTS; FREE RADICALS; OXIDATIVE POTENTIAL; XUANWEI; CHINA	10.1016/j.atmosenv.2013.11.047	ARTICLE			1873-2844	SENLINLV@STAFF.SHU.EDU.CN; SEIYO@MAIL.SAITAMA-U.AC.JP	528		NSFCNATIONAL NATURAL SCIENCE FOUNDATION OF CHINA (NSFC) [41273127, 41073073]; SHANGHAI MUNICIPAL EDUCATION COMMISSIONSHANGHAI MUNICIPAL EDUCATION COMMISSION (SHMEC) [11ZZ80]; SHANGHAI LEADING ACADEMIC DISCIPLINESHANGHAI LEADING ACADEMIC DISCIPLINE PROJECT [S30109]; GRANTS-IN-AID FOR SCIENTIFIC RESEARCHMINISTRY OF EDUCATION, CULTURE, SPORTS, SCIENCE AND TECHNOLOGY, JAPAN (MEXT)JAPAN SOCIETY FOR TH…	THIS RESEARCH WAS SUPPORTED BY THE NSFC (GRANT NO. 41273127, 41073073) AND BY THE SHANGHAI PUJIANG TALENT PROGRAM, INNOVATION PROGRAM OF SHANGHAI MUNICIPAL EDUCATION COMMISSION (11ZZ80), SHANGHAI LEADING ACADEMIC DISCIPLINE PROJECT (NO. S30109).	AR1HQ		AIR-POLLUTION; COMBUSTION EMISSIONS; OXIDATIVE DAMAGE; COAL; WEI; EXPOSURE; PM10; NANOPARTICLES; EXPRESSION; METALS		ATMOS ENVIRON	ATMOS. ENVIRON.	ENGLISH	45		WANG, QINGYUE/0000-0002-7673-2836	THE BOULEVARD, LANGFORD LANE, KIDLINGTON, OXFORD OX5 1GB, ENGLAND	NOV	10	OXFORD			J	PERGAMON-ELSEVIER SCIENCE LTD	2014	LU, SENLIN/C-2668-2018; WANG, QINGYUE/G-1050-2013	WANG, QY (CORRESPONDING AUTHOR), SAITAMA UNIV, SCH SCI & ENGN, SAITAMA 3388570, JAPAN.	ENVIRONMENTAL SCIENCES & ECOLOGY; METEOROLOGY & ATMOSPHERIC SCIENCES	SI	1352-2310	ATMOSPHERIC ENVIRONMENT		11
SEO I;LEE K;BAE MS;PARK M;MASKEY S;SEO A;BORLAZA LJS;COSEP EMR;PARK K	SEO, ILHWA;LEE, KWANGYUL;BAE, MIN-SUK;PARK, MINHAN;MASKEY, SHILA;SEO, AROM;BORLAZA, LUCILLE JOANNA S.;COSEP, ENRIQUE MIKHAEL R.;PARK, KIHONG	ANDREAE, 2001, CYCLES, V15, P955, DOI DOI 10.1029/2000GB001382;ANDREAE MO, 2006, ATMOS CHEM PHYS, V6, P3131, DOI 10.5194/ACP-6-3131-2006;ANDREAE MO, 2019, ATMOS CHEM PHYS, V19, P8523, DOI 10.5194/ACP-19-8523-2019;ANONYMOUS, 1987, IARC MONOGR EVAL CARCINOG RISKS HUM SUPPL, V7, P1;BAE MS, 2013, J KOREAN SOC ATMOS E, V29, P722, DOI 10.5572/KOSAE.2013.29.6.722;BATTYE W.B., 2002, DEV EMISSIONS INVENT;…	AGRICULTURAL BURNING AND FOREST FIRES ARE COMMON IN NORTHEAST ASIA AND CONTRIBUTE TO THE ELEVATION OF FINE PARTICULATE POLLUTION, WHICH GREATLY AFFECTS AIR QUALITY. IN THIS STUDY, CHEMICAL AND PHYSICAL ATTRIBUTES, AS WELL AS THE OXIDATIVE POTENTIAL OF FINE PARTICLES PRODUCED FROM RICE STRAW AND PINE STEM BURNING IN A LABORATORY-SCALE CHAMBER WERE DETERMINED. THE BURNING OF RICE STRAW GENERATED NO…	115599		GWANGJU INST SCI & TECHNOL GIST, SCH EARTH SCI & ENVIRONM ENGN, 123 CHEOMDAN GWAGIRO, GWANGJU 61005, SOUTH KOREA.; MOKPO NATL UNIV, DEPT ENVIRONM ENGN, 1666 YEONGSAN RO, MUAN GUN 58554, JEOLLANAM DO, SOUTH KOREA.;	GWANGJU INSTITUTE OF SCIENCE & TECHNOLOGY (GIST); MOKPO NATIONAL UNIVERSITY				2022-05-06	BIOMASS BURNING; PARTICULATE AIR POLLUTANT; OXIDATIVE POTENTIAL; RICE STRAW; PINE STEM	10.1016/j.envpol.2020.115599	ARTICLE			1873-6424	KPARK@GIST.AC.KR			MINISTRY OF SCIENCE, ICT, AND FUTURE PLANNING (MSIP); NATIONAL RESEARCH FOUNDATION (NRF) OF KOREANATIONAL RESEARCH FOUNDATION OF KOREA [NRF-2017M3D8A1092220, NRF-2019R1A2C3007202, NRF-2019M1A2A2103956]	THIS WORK WAS SUPPORTED BY THE MINISTRY OF SCIENCE, ICT, AND FUTURE PLANNING (MSIP) AND THE NATIONAL RESEARCH FOUNDATION (NRF) OF KOREA (NRF-2017M3D8A1092220, NRF-2019R1A2C3007202, AND NRF-2019M1A2A2103956).	OY0TI		POLYCYCLIC AROMATIC-HYDROCARBONS; CONDENSATION NUCLEI ACTIVITY; MASS EMISSION FACTORS; AIR-POLLUTION SOURCES; ORGANIC AEROSOL; PARTICULATE MATTER; SOURCE PROFILES; FIREPLACE COMBUSTION; ULTRAFINE PARTICLES; HYGROSCOPIC GROWTH		ENVIRON POLLUT	ENVIRON. POLLUT.	ENGLISH	115		COSEP, ENRIQUE MIKHAEL/0000-0003-4576-1148	THE BOULEVARD, LANGFORD LANE, KIDLINGTON, OXFORD OX5 1GB, OXON, ENGLAND	DEC	13	OXFORD	33254697		J	ELSEVIER SCI LTD	2020	BORLAZA, LUCILLE JOANNA/AAD-4364-2022	PARK, K (CORRESPONDING AUTHOR), GWANGJU INST SCI & TECHNOL GIST, 123 CHEOMDAN GWAGIRO, GWANGJU 61005, SOUTH KOREA.	ENVIRONMENTAL SCIENCES & ECOLOGY		0269-7491	ENVIRONMENTAL POLLUTION		6
NISHITA-HARA C;HIRABAYASHI M;HARA K;YAMAZAKI A;HAYASHI M	NISHITA-HARA, CHIHARU;HIRABAYASHI, MOTOHIRO;HARA, KEIICHIRO;YAMAZAKI, AKIHIRO;HAYASHI, MASAHIKO	ANDREAE MO, 1983, SCIENCE, V220, P1148, DOI 10.1126/SCIENCE.220.4602.1148;ANTINOLO M, 2015, NAT COMMUN, V6, DOI 10.1038/NCOMMS7812;BOND TC, 2013, J GEOPHYS RES-ATMOS, V118, P5380, DOI 10.1002/JGRD.50171;BROOK RD, 2010, CIRCULATION, V121, P2331, DOI 10.1161/CIR.0B013E3181DBECE1;CHANG CC, 2006, J TOXICOL ENV HEAL A, V69, P229, DOI 10.1080/15287390500227415;CHARRIER JG, 2012, ATMOS CHEM PHYS, V12, P…	OXIDATIVE POTENTIAL IS AN IMPORTANT PROPERTY OF PARTICULATE MATTER (PM) THAT HAS BEEN REGARDED AS A MORE HEALTH-RELEVANT METRIC THAN PM MASS. WE INVESTIGATED THE OXIDATIVE POTENTIAL OF SIZE-SEGREGATED PM AND EFFECTS OF ASIAN DUST EVENTS IN FUKUOKA, WESTERN JAPAN. AEROSOL PARTICLES WITH DIAMETERS SMALLER AND LARGER THAN 2.5 MU M (FINE AND COARSE PARTICLES, RESPECTIVELY) WERE COLLECTED CONTINUALLY …		160	FUKUOKA UNIV, FUKUOKA INST ATMOSPHER ENVIRONM & HLTH, FUKUOKA, FUKUOKA, JAPAN.; NATL INST POLAR RES, TACHIKAWA, TOKYO, JAPAN.; FUKUOKA UNIV, FAC SCI, FUKUOKA, FUKUOKA, JAPAN.; METEOROL RES INST, TSUKUBA, IBARAKI, JAPAN.;	FUKUOKA UNIVERSITY; RESEARCH ORGANIZATION OF INFORMATION & SYSTEMS (ROIS); NATIONAL INSTITUTE OF POLAR RESEARCH (NIPR) - JAPAN; FUKUOKA UNIVERSITY; METEOROLOGICAL RESEARCH INSTITUTE - JAPAN				2022-05-06	AEROSOL; HEALTH EFFECTS	10.1029/2019GH000189	ARTICLE				NISHITACHIHARU.Z@GMAIL.COM	173		JSPS KAKENHIMINISTRY OF EDUCATION, CULTURE, SPORTS, SCIENCE AND TECHNOLOGY, JAPAN (MEXT)JAPAN SOCIETY FOR THE PROMOTION OF SCIENCEGRANTS-IN-AID FOR SCIENTIFIC RESEARCH (KAKENHI) [15K12219]; STEEL FOUNDATION FOR ENVIRONMENTAL PROTECTION TECHNOLOGYSTEEL INDUSTRY FOUNDATION FOR THE ADVANCEMENT OF ENVIRONMENTAL PROTECTION TECHNOLOGY [16TAIKI-240]; ACADEMIA, INDUSTRY AND GOVERNMENT COLLABORATIVE RESEA…	THE AUTHORS ARE GRATEFUL TO M. NISHIKAWA FOR PROVIDING US WITH A STANDARD MATERIAL. THIS WORK WAS SUPPORTED BY JSPS KAKENHI GRANT 15K12219, STEEL FOUNDATION FOR ENVIRONMENTAL PROTECTION TECHNOLOGY GRANT 16TAIKI-240, AND ACADEMIA, INDUSTRY AND GOVERNMENT COLLABORATIVE RESEARCH ORGANIZATION (963, FUKUOKA INSTITUTE FOR ATMOSPHERIC ENVIRONMENT AND HEALTH) OF FUKUOKA UNIVERSITY. THE DATA PRESENTED IN …	II6FW		AMBIENT AIR-POLLUTION; DESERT DUST; ALLERGIC RHINITIS; SAND DUST; PARTICLES; STRESS; EXPOSURE; PM2.5; GENERATION; TOXICITY	6	GEOHEALTH	GEOHEALTH	ENGLISH	71	GREEN PUBLISHED, GOLD	HARA, KEIICHIRO/0000-0001-7440-7776; NISHITA-HARA, CHIHARU/0000-0002-7258-9673	111 RIVER ST, HOBOKEN 07030-5774, NJ USA	JUN	14	HOBOKEN	32159038		J	WILEY	2019	HARA, KEIICHIRO/N-8264-2018	NISHITA-HARA, C (CORRESPONDING AUTHOR), FUKUOKA UNIV, FUKUOKA INST ATMOSPHER ENVIRONM & HLTH, FUKUOKA, FUKUOKA, JAPAN.	ENVIRONMENTAL SCIENCES & ECOLOGY; PUBLIC, ENVIRONMENTAL & OCCUPATIONAL HEALTH		2471-1403	GEOHEALTH		15
PARK J;PARK EH;SCHAUER JJ;YI SM;HEO J	PARK, JIEUN;PARK, EUN HA;SCHAUER, JAMES J.;YI, SEUNG-MUK;HEO, JONGBAE	ALMEIDA SM, 2005, ATMOS ENVIRON, V39, P3127, DOI 10.1016/J.ATMOSENV.2005.01.048;ARAUJO JA, 2009, PART FIBRE TOXICOL, V6, DOI 10.1186/1743-8977-6-24;ATKINSON RW, 2014, THORAX, V69, P660, DOI 10.1136/THORAXJNL-2013-204492;BROOK RD, 2010, CIRCULATION, V121, P2331, DOI 10.1161/CIR.0B013E3181DBECE1;CHEN SY, 2017, ENVIRON POLLUT, V223, P403, DOI 10.1016/J.ENVPOL.2017.01.037;CHO SY, 2013, ENVIRON SCI-PR…	SUBSTANTIAL INCREASE IN LEVEL OF PARTICULATE MATTER HAS RAISED CONCERNS IN SOUTH KOREA RECENTLY. AMBIENT PARTICULATE MATTER IS CLASSIFIED AS GROUP I CARCINOGEN (IARC, 2013) AND MULTIPLE EPIDEMIOLOGICAL STUDIES HAS DEMONSTRATED ADVERSE HEALTH EFFECTS DUE TO EXPOSURE OF PARTICULATE MATTER. FINE PARTICULATE MATTER (PM2.5) WHICH HAS A DIAMETER < 2.5 MU M IS LIKELY TO PENETRATE DEEPLY INTO LUNG AND IS…		276	SEOUL NATL UNIV, GRAD SCH PUBL HLTH, DEPT ENVIRONM HLTH, SEOUL, SOUTH KOREA.; UNIV WISCONSIN, ENVIRONM CHEM & TECHNOL, MADISON, WI 53706 USA.; SEOUL NATL UNIV, GRAD SCH PUBL HLTH, INST HLTH & ENVIRONM, SEOUL, SOUTH KOREA.; SEOUL NATL UNIV, GRAD SCH PUBL HLTH, CTR HLTH ENVIRONM EDUC & RES, SEOUL, SOUTH KOREA.;	SEOUL NATIONAL UNIVERSITY (SNU); UNIVERSITY OF WISCONSIN SYSTEM; UNIVERSITY OF WISCONSIN MADISON; SEOUL NATIONAL UNIVERSITY (SNU); SEOUL NATIONAL UNIVERSITY (SNU)				2022-05-06	FINE PARTICULATE MATTER (PM2.5); REACTIVE OXYGEN SPECIES (ROS); BIOTIC ASSAY; HEALTH EFFECT	10.1016/j.envint.2018.05.018	ARTICLE			1873-6750	YISEUNG@SNU.AC.KR; JONGBAEHEO@GMAIL.COM	283		BK21 PLUS [22A20130012682]; BASIC SCIENCE RESEARCH PROGRAM THROUGH THE NATIONAL RESEARCH FOUNDATION OF KOREA (NRF) - MINISTRY OF SCIENCE AND ICT [2014R1A2A2A04007801]	THIS STUDY WAS SUPPORTED BY THE BK21 PLUS (NO. 22A20130012682) AND THE BASIC SCIENCE RESEARCH PROGRAM (2014R1A2A2A04007801) THROUGH THE NATIONAL RESEARCH FOUNDATION OF KOREA (NRF) FUNDED BY THE MINISTRY OF SCIENCE AND ICT.	GK9ME		SOLUBLE ORGANIC-CARBON; ATMOSPHERIC PARTICULATE MATTER; CARDIOVASCULAR-DISEASE; AIR-POLLUTION; TOXICOLOGICAL ASSESSMENT; SOURCE APPORTIONMENT; OXIDATIVE STRESS; DAILY MORTALITY; URBAN SITE; EXPOSURE		ENVIRON INT	ENVIRON. INT.	ENGLISH	44			THE BOULEVARD, LANGFORD LANE, KIDLINGTON, OXFORD OX5 1GB, ENGLAND	AUG	8	OXFORD	29778012		J	PERGAMON-ELSEVIER SCIENCE LTD	2018		YI, SM; HEO, J (CORRESPONDING AUTHOR), 1 GWANAK RO, SEOUL 08826, SOUTH KOREA.	ENVIRONMENTAL SCIENCES & ECOLOGY		0160-4120	ENVIRONMENT INTERNATIONAL		40
MASSIMI L;RISTORINI M;SIMONETTI G;FREZZINI MA;ASTOLFI ML;CANEPARI S	MASSIMI, LORENZO;RISTORINI, MARTINA;SIMONETTI, GIULIA;FREZZINI, MARIA AGOSTINA;ASTOLFI, MARIA LUISA;CANEPARI, SILVIA	ABBASI S, 2012, P I MECH ENG F-J RAI, V226, P95, DOI 10.1177/0954409711408774;ANDERSON JO, 2012, J MED TOXICOL, V8, P166, DOI 10.1007/S13181-011-0203-1;AYRES JG, 2008, INHAL TOXICOL, V20, P75, DOI 10.1080/08958370701665517, 10.1080/08958370701665517 ;BATES JT, 2019, ENVIRON SCI TECHNOL, V53, P4003, DOI 10.1021/ACS.EST.8B03430;BRUNEKREEF B, 2002, LANCET, V360, P1233, DOI 10.1016/S0140-6736(02)1127…	THE ABILITY OF PARTICULATE MATTER (PM) TO INDUCE OXIDATIVE STRESS IS FREQUENTLY ESTIMATED BY ACELLULAR OXIDATIVE POTENTIAL (OP) ASSAYS, SUCH AS ASCORBIC ACID (AA) AND 1,4-DITHIOTHREITOL (DTT), USED AS PROXY OF REACTIVE OXYGEN SPECIES (ROS) GENERATION IN BIOLOGICAL SYSTEMS, AND PARTICLE-BOUND ROS MEASUREMENT, SUCH AS 2',7'-DICHLORODIHYDROFLUORESCEIN (DCFH) ASSAY. IN THIS STUDY, WE EVALUATED THE SP…	115271		SAPIENZA UNIV ROME, DEPT CHEM, PLE ALDO MORO 5, I-00185 ROME, ITALY.; UNIV MOLISE, DEPT BIOSCI & TERR, I-86090 PESCHE, IS, ITALY.;	SAPIENZA UNIVERSITY ROME; UNIVERSITY OF MOLISE				2022-05-06	SPATIAL VARIABILITY; SIZE DISTRIBUTION; PM SOURCE; ASCORBIC ACID (OPAA) ASSAY; 1,4-DITHIOTHREITOL (OPDTT) ASSAY; 2 ',7 '-DICHLORODIHYDROFLUORESCEIN (OPDCFH) ASSAY	10.1016/j.envpol.2020.115271	ARTICLE			1873-6424	L.MASSIMI@UNIROMA1.IT			SAPIENZA UNIVERSITY OF ROME [2019 AR11916B7027C1E6, 2017 RG11715C7C8801CF]	THIS WORK WAS FUNDED BY THE PROJECT 2017 RG11715C7C8801CF (PRINCIPAL INVESTIGATOR DR. S. CANEPARI) AND THE PROJECT 2019 AR11916B7027C1E6 (PRINCIPAL INVESTIGATOR DR. L. MASSIMI), FINANCED BY SAPIENZA UNIVERSITY OF ROME. THE AUTHORS GRATEFULLY THANK FAI INSTRUMENTS (FONTE NUOVA, ROME, ITALY), THE CITIZENS OF TERNI AND THE TERNI DISTRICT OF ARPA UMBRIA (REGIONAL AGENCY FOR ENVIRONMENTAL PROTECTION),…	NS7DO		CHEMICAL-COMPOSITION; AIR-POLLUTION; IN-VIVO; RESPIRATORY HEALTH; AMBIENT PM2.5; PM10 SAMPLES; LOS-ANGELES; INDUSTRIAL; PARTICLES; URBAN		ENVIRON POLLUT	ENVIRON. POLLUT.	ENGLISH	81		ASTOLFI, MARIA LUISA/0000-0001-9633-8484; MASSIMI, LORENZO/0000-0001-9599-5722; FREZZINI, MARIA AGOSTINA/0000-0003-2498-510X	THE BOULEVARD, LANGFORD LANE, KIDLINGTON, OXFORD OX5 1GB, OXON, ENGLAND	NOV	11	OXFORD	32814272	3	J	ELSEVIER SCI LTD	2020	ASTOLFI, MARIA LUISA/X-3685-2019	MASSIMI, L (CORRESPONDING AUTHOR), SAPIENZA UNIV ROME, DEPT CHEM, PLE ALDO MORO 5, I-00185 ROME, ITALY.	ENVIRONMENTAL SCIENCES & ECOLOGY		0269-7491	ENVIRONMENTAL POLLUTION		10
CHEUNG K;SHAFER MM;SCHAUER JJ;SIOUTAS C	CHEUNG, K.;SHAFER, MARTIN M.;SCHAUER, JAMES J.;SIOUTAS, CONSTANTINOS	ABT E, 2000, ENVIRON SCI TECHNOL, V34, P3579, DOI 10.1021/ES990348Y;ARHAMI M, 2009, AEROSOL SCI TECH, V43, P145, DOI 10.1080/02786820802534757;BARNES PJ, 1990, FREE RADICAL BIO MED, V9, P235, DOI 10.1016/0891-5849(90)90034-G;BAUER H, 2008, ATMOS ENVIRON, V42, P5542, DOI 10.1016/J.ATMOSENV.2008.03.019;BAULIG A, 2004, ENVIRON SCI TECHNOL, V38, P5985, DOI 10.1021/ES049476Z;BIRMILI W, 2006, ENVIRON S…	TO INVESTIGATE THE RELATIONSHIP AMONG SOURCES, CHEMICAL COMPOSITION, AND REDOX ACTIVITY OF COARSE PARTICULATE MATTER (CPM), THREE SAMPLING SITES WERE SET UP UP IN THE LOS ANGELES BASIN TO COLLECT AMBIENT COARSE PARTICLES AT FOUR TIME PERIODS (MORNING, MIDDAY, AFTERNOON, AND OVERNIGHT) IN SUMMER 2009 AND WINTER 2010. THE GENERATION OF REACTIVE OXYGEN SPECIES (ROS) WAS USED TO ASSESS THE REDOX ACTI…		3779	UNIV SO CALIF, DEPT CIVIL & ENVIRONM ENGN, LOS ANGELES, CA 90089 USA.; UNIV WISCONSIN, ENVIRONM CHEM & TECHNOL PROGRAM, MADISON, WI 53706 USA.;	UNIVERSITY OF SOUTHERN CALIFORNIA; UNIVERSITY OF WISCONSIN SYSTEM; UNIVERSITY OF WISCONSIN MADISON				2022-05-06		10.1021/es204211v	ARTICLE			1520-5851	SIOUTAS@USC.EDU	3787		UNITED STATES ENVIRONMENTAL PROTECTION AGENCYUNITED STATES ENVIRONMENTAL PROTECTION AGENCY [EPA-G2006-STAR-Q1]	THE STUDY WAS SUPPORTED BY THE UNITED STATES ENVIRONMENTAL PROTECTION AGENCY UNDER THE SCIENCE TO ACHIEVE RESULTS PROGRAM (EPA-G2006-STAR-Q1) TO UNIVERSITY OF SOUTHERN CALIFORNIA. WE ALSO THANK THE STAFF AT THE WISCONSIN STATE LAB OF HYGIENE (WSLH) FOR CHEMICAL AND TOXICOLOGICAL ANALYSIS OF THE PM SAMPLES.	926SC		HEART-RATE-VARIABILITY; AIR-POLLUTION; SOURCE APPORTIONMENT; COACHELLA VALLEY; TRACE-ELEMENTS; REDOX ACTIVITY; MASS CLOSURE; LONG-BEACH; PARTICLES; SIZE	7	ENVIRON SCI TECHNOL	ENVIRON. SCI. TECHNOL.	ENGLISH	60		SIOUTAS, CONSTANTINOS/0000-0001-5146-0857	1155 16TH ST, NW, WASHINGTON, DC 20036 USA	APR 3	9	WASHINGTON	22380575		J	AMER CHEMICAL SOC	2012	SIOUTAS, CONSTANTINOS/R-1968-2019	SIOUTAS, C (CORRESPONDING AUTHOR), UNIV SO CALIF, DEPT CIVIL & ENVIRONM ENGN, 3620 S VERMONT AVE, LOS ANGELES, CA 90089, USA.	ENGINEERING; ENVIRONMENTAL SCIENCES & ECOLOGY		0013-936X	ENVIRONMENTAL SCIENCE & TECHNOLOGY		45
FANG T;ZENG LH;GAO D;VERMA V;STEFANIAK AB;WEBER RJ	FANG, TING;ZENG, LINGHAN;GAO, DONG;VERMA, VISHAL;STEFANIAK, ALEKSANDR B.;WEBER, R.J.	ADACHI K, 2004, ENVIRON INT, V30, P1009, DOI 10.1016/J.ENVINT.2004.04.004;ANTINOLO M, 2015, NAT COMMUN, V6, DOI 10.1038/NCOMMS7812;ARANGIO AM, 2016, ATMOS CHEM PHYS, V16, P13105, DOI 10.5194/ACP-16-13105-2016;ATKINSON RW, 2016, INT J HYG ENVIR HEAL, V219, P566, DOI 10.1016/J.IJHEH.2016.06.004;BATES JT, 2015, ENVIRON SCI TECHNOL, V49, P13605, DOI 10.1021/ACS.EST.5B02967;BROOK RD, 2010, CIRCULATION…	AMBIENT PARTICULATE MATTER MAY UPSET REDOX HOMEOSTASIS, LEADING TO OXIDATIVE STRESS AND ADVERSE HEALTH EFFECTS. SIZE DISTRIBUTIONS OF WATER-INSOLUBLE AND WATER-SOLUBLE OPDTT (DITHIOTHREITOL ASSAY, MEASURE OF OXIDATIVE POTENTIAL PER AIR VOLUME) ARE REPORTED FOR A ROADSIDE SITE AND AN URBAN SITE. THE AVERAGE WATER INSOLUBLE FRACTIONS WERE 23% AND 51%, AND 37% AND 39%, FOR FINE AND COARSE MODES AT T…		6802	GEORGIA INST TECHNOL, SCH EARTH & ATMOSPHER SCI, ATLANTA, GA 30332 USA.; GEORGIA INST TECHNOL, SCH CIVIL & ENVIRONM ENGN, ATLANTA, GA 30332 USA.; UNIV ILLINOIS, DEPT CIVIL & ENVIRONM ENGN, CHAMPAIGN, IL 61801 USA.; NIOSH, RESP HLTH DIV, MORGANTOWN, WV 26505 USA.;	UNIVERSITY SYSTEM OF GEORGIA; GEORGIA INSTITUTE OF TECHNOLOGY; UNIVERSITY SYSTEM OF GEORGIA; GEORGIA INSTITUTE OF TECHNOLOGY; UNIVERSITY OF ILLINOIS SYSTEM; UNIVERSITY OF ILLINOIS URBANA-CHAMPAIGN; CENTERS FOR DISEASE CONTROL & PREVENTION - USA; NATIONAL INSTITUTE FOR OCCUPATIONAL SAFETY & HEALTH (NIOSH)				2022-05-06		10.1021/acs.est.7b01536	ARTICLE			1520-5851	RODNEY.WEBER@EAS.GATECH.EDU	6811		U.S. ENVIRONMENTAL PROTECTION AGENCYUNITED STATES ENVIRONMENTAL PROTECTION AGENCY [RD834799]; OVERSEA STUDY PROGRAM OF GUANGZHOU ELITE PROJECT	THIS WORK WAS SUPPORTED BY THE U.S. ENVIRONMENTAL PROTECTION AGENCY UNDER GRANT NUMBER RD834799. THE CONTENTS ARE SOLELY THE RESPONSIBILITY OF THE GRANTEE AND DO NOT NECESSARILY REPRESENT THE OFFICIAL VIEWS OF THE U.S. EPA. FURTHER, U.S. EPA DOES NOT ENDORSE THE PURCHASE OF ANY COMMERCIAL PRODUCTS OR SERVICES MENTIONED IN THE WORK. THE FINDINGS AND CONCLUSIONS IN THIS REPORT ARE THOSE OF THE AUTH…	EY6JA		AIRBORNE PARTICULATE MATTER; DIESEL EXHAUST PARTICLES; AIR-POLLUTION; EXTRAPULMONARY TRANSLOCATION; ULTRAFINE PARTICLES; RESPIRATORY HEALTH; CALCIUM-CARBONATE; DAILY MORTALITY; DIFFERENT SITES; PM2.5	12	ENVIRON SCI TECHNOL	ENVIRON. SCI. TECHNOL.	ENGLISH	71	GREEN ACCEPTED	ZENG, LINGHAN/0000-0002-5165-8369; GAO, DONG/0000-0002-9593-2104; FANG, TING/0000-0002-4845-2749	1155 16TH ST, NW, WASHINGTON, DC 20036 USA	JUN 20	10	WASHINGTON	28548846		J	AMER CHEMICAL SOC	2017	ZENG, LINGHAN/AAH-4675-2020; GAO, DONG/AAE-8258-2022; FANG, TING/AAM-3847-2021	WEBER, RJ (CORRESPONDING AUTHOR), GEORGIA INST TECHNOL, SCH EARTH & ATMOSPHER SCI, ATLANTA, GA 30332, USA.	ENGINEERING; ENVIRONMENTAL SCIENCES & ECOLOGY		0013-936X	ENVIRONMENTAL SCIENCE & TECHNOLOGY		59
XU CM;SHI QW;ZHANG LF;ZHAO H	XU, CHENMING;SHI, QIWEN;ZHANG, LEIFANG;ZHAO, HANG	ALAM C. A. S., 2005, INFLAMMOPHARMACOLOGY, V12, P535;ALBANO GD, 2016, MEDIAT INFLAMM, V2016;ALLEGRA L, 2008, G ITAL MAL TORACE, V62, P297;ALMOND A, 2007, CELL MOL LIFE SCI, V64, P1591, DOI 10.1007/S00018-007-7032-Z;BAEVA LF, 2014, J BIOMED MATER RES A, V102, P305, DOI 10.1002/JBM.A.34704;CAI X, 2014, BIOMATERIALS, V35, P249, DOI 10.1016/J.BIOMATERIALS.2013.10.022;CASALE M, 2014, AM J RHINOL ALLER…	INHALATION OF FINE PARTICULATE MATTER (PM2.5) IS ASSCOIATED WITH LUNG INJURY. HIGH MOLECULAR WEIGHT HYALURONAN (HMW-HA) IS AN ESSENTIAL CONSTITUENT OF EXTRACELLULAR MATRIX (ECM), EXHIBITING ANTI-OXIDATIVE AND ANTI-INFLAMMATORY PROPERTIES WHEN ADMINISTERED BY INJECTION, INHALATION, NEBULIZATION OR GENE DELIVERY OF HA SYNTHASES. THE AIM OF THE PRESENT STUDY IS TO DETERMINE WHETHER HMW-HA ALLEVIATES…		190	ZHEJIANG UNIV TECHNOL, COLLABORAT INNOVAT CTR YANGTZE RIVER DELTA REG GR, 18 CHAOWANG RD, HANGZHOU 310014, ZHEJIANG, PEOPLES R CHINA.;	ZHEJIANG UNIVERSITY OF TECHNOLOGY				2022-11-18	HYALURONAN; FINE PARTICULATE MATTER; LUNG INJURY; REACTIVE OXYGEN SPECIES	10.1016/j.etap.2018.03.020	ARTICLE			1872-7077	QSHI@ZJUT.EDU.CN	198		SCIENCE TECHNOLOGY DEPARTMENT OF ZHEJIANG PROVINCE [2017C33088]	THIS RESEARCH WAS SUPPORTED BY THE SCIENCE TECHNOLOGY DEPARTMENT OF ZHEJIANG PROVINCE (GRANT NUMBER 2017C33088).	GG2GI		SIGNAL-REGULATING KINASE-1; AMBIENT PM2.5; INFLAMMATION; IMPROVES; NANOPARTICLES; MACROPHAGES; ACTIVATION; EXPRESSION; CELLS		ENVIRON TOXICOL PHAR	ENVIRON. TOXICOL. PHARMACOL.	ENGLISH	48			RADARWEG 29, 1043 NX AMSTERDAM, NETHERLANDS	APR	9	AMSTERDAM	29625389		J	ELSEVIER	2018		SHI, QW (CORRESPONDING AUTHOR), ZHEJIANG UNIV TECHNOL, COLLABORAT INNOVAT CTR YANGTZE RIVER DELTA REG GR, 18 CHAOWANG RD, HANGZHOU 310014, ZHEJIANG, PEOPLES R CHINA.	ENVIRONMENTAL SCIENCES & ECOLOGY; PHARMACOLOGY & PHARMACY; TOXICOLOGY		1382-6689	ENVIRONMENTAL TOXICOLOGY AND PHARMACOLOGY		45
SIMONETTI G;CONTE E;PERRINO C;CANEPARI S	SIMONETTI, GIULIA;CONTE, ELENA;PERRINO, CINZIA;CANEPARI, SILVIA	ADAMS K, 2015, J AIR WASTE MANAGE, V65, P544, DOI 10.1080/10962247.2014.1001884;BOOGAARD H, 2012, ENVIRON HEALTH PERSP, V120, P185, DOI 10.1289/EHP.1103667;BORM PJA, 2007, OCCUP ENVIRON MED, V64, P73, DOI 10.1136/OEM.2006.029090;BRUNEKREEF B, 2005, EUR RESPIR J, V26, P309, DOI 10.1183/09031936.05.00001805;CANEPARI S, 2006, TALANTA, V69, P581, DOI 10.1016/J.TALANTA.2005.10.023;CANEPARI S, 2014, EN…	THIS WORK IS FOCUSED ON THE RELATIONSHIP BETWEEN THE SIZE DISTRIBUTION OF SOME SOURCE TRACERS OF ATMOSPHERIC PARTICULATE MATTER (PM) AND THE OXIDATIVE POTENTIAL (OP) OF EACH PM SIZE FRACTION. SIZE-SEGREGATED PM SAMPLES WERE COLLECTED BY A MULTISTAGE IMPACTOR (CUT-SIZES: 0.18, 0.32, 0.56, 1.0, 1.8, 3.2, 5.6, 10 AND 18 MU M) IN TWO GEOGRAPHICAL AREAS OF ITALY (ROME AND FERRARA), CHARACTERIZED BY DI…		292	SAPIENZA UNIV ROME, CHEM DEPT, P LE ALDO MORO 5, I-00185 ROME, ITALY.; CNR, INST ATMOSPHER POLLUT RES, VIA SALARIA,KM 29,300 MONTEROTONDO ST, I-00015 ROME, ITALY.;	SAPIENZA UNIVERSITY ROME; CONSIGLIO NAZIONALE DELLE RICERCHE (CNR); ISTITUTO SULL'INQUINAMENTO ATMOSFERICO (IIA-CNR)				2022-05-06	DIMENSIONAL DISTRIBUTION; PM SOURCE TRACERS; ACORBIC ACID (AA) ASSAY; DITHIOTHREITOL (DTT) ASSAY; DICHLOROFLUORESCEIN DIACETATE (DCFH) ASSAY	10.1016/j.atmosenv.2018.05.051	ARTICLE			1873-2844	SILVIA.CANEPARI@UNIROMA1.IT	300		SAPIENZA UNIVERSITY OF ROMA [RG11715C7C8801CF]	THE WORK WAS FUNDED BY SAPIENZA UNIVERSITY OF ROMA (N. RG11715C7C8801CF). THE AUTHORS GRATEFULLY THANK ELENA RANTICA AND DANIELE FRASCA FOR THEIR HELP IN THE EXPERIMENTAL WORK.	GO0YO		AIRBORNE PARTICULATE MATTER; LONG-TERM EXPOSURE; CHEMICAL-COMPOSITION; AIR-POLLUTION; EPIDEMIOLOGIC EVIDENCE; HOSPITAL ADMISSIONS; SEASONAL-VARIATIONS; DITHIOTHREITOL DTT; RADICAL GENERATION; COARSE PARTICLES		ATMOS ENVIRON	ATMOS. ENVIRON.	ENGLISH	61		PERRINO, CINZIA/0000-0002-6336-0252; CANEPARI, SILVIA/0000-0002-4360-0140	THE BOULEVARD, LANGFORD LANE, KIDLINGTON, OXFORD OX5 1GB, ENGLAND	AUG	9	OXFORD			J	PERGAMON-ELSEVIER SCIENCE LTD	2018	PERRINO, CINZIA/ABI-1613-2020	CANEPARI, S (CORRESPONDING AUTHOR), SAPIENZA UNIV ROME, CHEM DEPT, P LE ALDO MORO 5, I-00185 ROME, ITALY.	ENVIRONMENTAL SCIENCES & ECOLOGY; METEOROLOGY & ATMOSPHERIC SCIENCES		1352-2310	ATMOSPHERIC ENVIRONMENT		37
LUI KH;JONES T;BERUBE K;HO SSH;YIM SHL;CAO JJ;LEE SC;TIAN LW;MIN DW;HO KF	LUI, K. H.;JONES, T;BERUBE, KELLY;HO, STEVEN SAI HANG;YIM, S. H. L.;CAO, JUN-JI;LEE, S. C.;TIAN, LINWEI;MIN, DAE WI;HO, K. F.	ADAMSON IYR, 2000, TOXICOL APPL PHARM, V166, P111, DOI 10.1006/TAAP.2000.8955;BERUBE K, 1999, ATMOS ENVIRON, V33, P1599, DOI 10.1016/S1352-2310(98)00384-7;BITTERLE E, 2006, CHEMOSPHERE, V65, P1784, DOI 10.1016/J.CHEMOSPHERE.2006.04.035;CAO JJ, 2004, ATMOS ENVIRON, V38, P4447, DOI 10.1016/J.ATMOSENV.2004.05.016;CHARRIER JG, 2014, ENVIRON SCI TECHNOL, V48, P7010, DOI 10.1021/ES501011W;COSTA DL, 199…	THE PHYSICAL, CHEMICAL AND BIOREACTIVITY CHARACTERISTICS OF FINE PARTICULATE MATTER (PM2.5) COLLECTED NEAR (<1 KM) TWO LANDFILL SITES AND DOWNWIND URBAN SITES WERE INVESTIGATED. THE PM2.5 CONCENTRATIONS WERE SIGNIFICANTLY HIGHER IN WINTER THAN SUMMER. DIURNAL VARIATIONS OF PM2.5 WERE RECORDED AT BOTH LANDFILL SITES. SOOT AGGREGATE PARTICLES WERE IDENTIFIED NEAR THE LANDFILL SITES, WHICH INDICATED…		578	CHINESE UNIV HONG KONG, JOCKEY CLUB SCH PUBL HLTH & PRIMARY CARE, HONG KONG, PEOPLES R CHINA.; CARDIFF UNIV, SCH EARTH & OCEAN SCI, PK PL, CARDIFF, S GLAM, WALES.; CARDIFF UNIV, SCH BIOSCI, MUSEUM AVE, CARDIFF, S GLAM, WALES.; DESERT RES INST, KEY DIV ATMOSPHER SCI, RENO, NV 89512 USA.; CHINESE UNIV HONG KONG, DEPT GEOG & RESOURCE MANAGEMENT, HONG KONG, PEOPLES R CHINA.; CHINESE UNIV HONG KONG, S…	CHINESE UNIVERSITY OF HONG KONG; CARDIFF UNIVERSITY; CARDIFF UNIVERSITY; NEVADA SYSTEM OF HIGHER EDUCATION (NSHE); DESERT RESEARCH INSTITUTE NSHE; CHINESE UNIVERSITY OF HONG KONG; CHINESE UNIVERSITY OF HONG KONG; XI'AN JIAOTONG UNIVERSITY; HONG KONG POLYTECHNIC UNIVERSITY; UNIVERSITY OF HONG KONG; POHANG UNIVERSITY OF SCIENCE & TECHNOLOGY (POSTECH)				2022-05-06	LANDFILLS; PM2.5; AMBIENT AIR; LANDFILL COMPOSITES; OXIDATIVE POTENTIAL	10.1016/j.chemosphere.2019.05.079	ARTICLE			1879-1298	KFHO@CUHK.EDU.HK	586		HEALTH AND MEDICAL RESEARCH FUND [11121061]; FOOD AND HEALTH BUREAU IN THE GOVERNMENT OF THE HONG KONG SPECIAL ADMINISTRATIVE REGION	THIS STUDY WAS SUPPORTED BY THE HEALTH AND MEDICAL RESEARCH FUND (REFERENCE NO.: 11121061) UNDER THE FOOD AND HEALTH BUREAU IN THE GOVERNMENT OF THE HONG KONG SPECIAL ADMINISTRATIVE REGION.	ID5SJ		AROMATIC-HYDROCARBONS PAHS; POSITIVE MATRIX FACTORIZATION; FREE-RADICAL ACTIVITY; AIR-POLLUTION; PHYSICOCHEMICAL CHARACTERIZATION; SEASONAL-VARIATIONS; TRANSITION-METALS; ORGANIC-CARBON; AEROSOLS; CHINA		CHEMOSPHERE	CHEMOSPHERE	ENGLISH	47	GREEN ACCEPTED	JUNJI, CAO/0000-0003-1000-7241; HO, KIN-FAI/0000-0001-7464-3437; HO, STEVEN SAI HANG/0000-0002-4877-5994; TIAN, LINWEI/0000-0002-4739-1534; S.C. LEE, FRANK/0000-0001-5144-8372; TIAN, LINWEI/0000-0003-2240-8886	THE BOULEVARD, LANGFORD LANE, KIDLINGTON, OXFORD OX5 1GB, ENGLAND	SEP	9	OXFORD	31125886		J	PERGAMON-ELSEVIER SCIENCE LTD	2019	JUNJI, CAO/D-3259-2014; HO, KIN-FAI/E-6131-2011; HO, STEVEN SAI HANG/E-4464-2011; TIAN, LINWEI/A-9736-2009; S.C. LEE, FRANK/A-1393-2014	HO, KF (CORRESPONDING AUTHOR), CHINESE UNIV HONG KONG, JOCKEY CLUB SCH PUBL HLTH & PRIMARY CARE, HONG KONG, PEOPLES R CHINA.	ENVIRONMENTAL SCIENCES & ECOLOGY		0045-6535	CHEMOSPHERE		9
BERG KE;CLARK KM;LI XY;CARTER EM;VOLCKENS J;HENRY CS	BERG, KATHLEEN E.;CLARK, KAYLEE M.;LI, XIAOYING;CARTER, ELLISON M.;VOLCKENS, JOHN;HENRY, CHARLES S.	ALBERY WJ, 1983, J ELECTROANAL CHEM, V148, P211, DOI 10.1016/S0022-0728(83)80397-0;ALFADDA A.A., 2012, BIOMED RES INT;ANDERSON JO, 2012, J MED TOXICOL, V8, P166, DOI 10.1007/S13181-011-0203-1;APTE J.S., 2018, ENV SCI TECHNOL LETT;BATES JT, 2019, ENVIRON SCI TECHNOL, V53, P4003, DOI 10.1021/ACS.EST.8B03430;BATES JT, 2018, ATMOS ENVIRON, V193, P158, DOI 10.1016/J.ATMOSENV.2018.08.055;BATES JT, 2015…	FINE PARTICULATE MATTER (PM2.5) AIR POLLUTION EXPOSURE IS A LEADING RISK FACTOR FOR ADVERSE HEALTH OUTCOMES, INCLUDING CARDIOVASCULAR AND RESPIRATORY MORBIDITY, AND PREMATURE MORTALITY. QUANTIFICATION OF PM2.5 OXIDATIVE POTENTIAL (I.E., THE ABILITY OF PM TO PROMOTE OXIDATIVE REACTIONS IN SOLUTION) IS A RELATIVELY NEW PARADIGM FOR EXPLORING HEALTH RISKS ASSOCIATED WITH THE VARIOUS CHEMICAL COMPOSI…	117132		COLORADO STATE UNIV, DEPT CHEM, FT COLLINS, CO 80523 USA.; COLORADO STATE UNIV, DEPT CIVIL & ENVIRONM ENGN, FT COLLINS, CO 80523 USA.; COLORADO STATE UNIV, DEPT MECH ENGN, FT COLLINS, CO 80523 USA.; COLORADO STATE UNIV, DEPT ENVIRONM & RADIOL HLTH SCI, FT COLLINS, CO 80523 USA.; COLORADO STATE UNIV, DEPT CHEM & BIOL ENGN, FT COLLINS, CO 80523 USA.;	COLORADO STATE UNIVERSITY; COLORADO STATE UNIVERSITY; COLORADO STATE UNIVERSITY; COLORADO STATE UNIVERSITY; COLORADO STATE UNIVERSITY				2022-05-06	OXIDATIVE POTENTIAL; DITHIOTHREITOL; AUTOMATED; ELECTROCHEMICAL; UV/VIS ABSORBANCE	10.1016/j.atmosenv.2019.117132	ARTICLE			1873-2844	CHUCK.HENRY@COLOSTATE.EDU			NATIONAL INSTITUTES OF HEALTHUNITED STATES DEPARTMENT OF HEALTH & HUMAN SERVICESNATIONAL INSTITUTES OF HEALTH (NIH) - USA [ES024719]; NATIONAL INSTITUTE FOR OCCUPATIONAL SAFETY AND HEALTHUNITED STATES DEPARTMENT OF HEALTH & HUMAN SERVICESCENTERS FOR DISEASE CONTROL & PREVENTION -USANATIONAL INSTITUTE FOR OCCUPATIONAL SAFETY & HEALTH (NIOSH) [0H010662]; NATIONAL SCIENCE FOUNDATIONNATIONAL SCIENCE …	FUNDING FOR THIS RESEARCH WAS PROVIDED THROUGH THE NATIONAL INSTITUTES OF HEALTH (ES024719), NATIONAL INSTITUTE FOR OCCUPATIONAL SAFETY AND HEALTH (0H010662), AND THE NATIONAL SCIENCE FOUNDATION (1710222).	KH9CN		MICROFLUIDIC ELECTROCHEMICAL SENSOR; AIR-POLLUTION; SPATIOTEMPORAL TRENDS; GENERATION; PM2.5; PARTICLES; DISEASE; STRESS; CURVES; SITES		ATMOS ENVIRON	ATMOS. ENVIRON.	ENGLISH	40		VOLCKENS, JOHN/0000-0002-7563-9525	THE BOULEVARD, LANGFORD LANE, KIDLINGTON, OXFORD OX5 1GB, ENGLAND	FEB 1	6	OXFORD			J	PERGAMON-ELSEVIER SCIENCE LTD	2020		HENRY, CS (CORRESPONDING AUTHOR), COLORADO STATE UNIV, DEPT CHEM, FT COLLINS, CO 80523, USA.	ENVIRONMENTAL SCIENCES & ECOLOGY; METEOROLOGY & ATMOSPHERIC SCIENCES		1352-2310	ATMOSPHERIC ENVIRONMENT		7
ZHANG X;STAIMER N;GILLEN DL;TJOA T;SCHAUER JJ;SHAFER MM;HASHEMINASSAB S;PAKBIN P;VAZIRI ND;SIOUTAS C;DELFINO RJ	ZHANG, XIAN;STAIMER, NORBERT;GILLEN, DANIEL L.;TJOA, TOMAS;SCHAUER, JAMES J.;SHAFER, MARTIN M.;HASHEMINASSAB, SINA;PAKBIN, PAYAM;VAZIRI, NOSRATOLA D.;SIOUTAS, CONSTANTINOS;DELFINO, RALPH J.	AMERICAN THORACIC SOCIETY, 2005, AM J RESP CRIT CARE, V171, P912, DOI 10.1164/RCCM.200406-710ST;ANDERSON GB, 2013, ENVIRON HEALTH PERSP, V121, P1111, DOI 10.1289/EHP.1206273;AYRES JG, 2008, INHAL TOXICOL, V20, P75, DOI 10.1080/08958370701665517, 10.1080/08958370701665517 ;BEHNDIG AF, 2006, EUR RESPIR J, V27, P359, DOI 10.1183/09031936.06.00136904;BENDER R, 2001, J CLIN EPIDEMIOL, V54, P343, DOI 1…	BACKGROUND: EXPOSURE TO AIR POLLUTION HAS BEEN ASSOCIATED WITH CARDIORESPIRATORY MORBIDITY AND MORTALITY. HOWEVER, THE CHEMICAL CONSTITUENTS AND POLLUTION SOURCES UNDERLYING THESE ASSOCIATIONS REMAIN UNCLEAR. METHOD: WE CONDUCTED A COHORT PANEL STUDY INVOLVING 97 ELDERLY SUBJECTS LIVING IN THE LOS ANGELES METROPOLITAN AREA. AIRWAY AND CIRCULATING BIOMARKERS OF OXIDATIVE STRESS AND INFLAMMATION WE…		306	UNIV CALIF IRVINE, SCH MED, DEPT EPIDEMIOL, IRVINE, CA 92717 USA.; UNIV CALIF IRVINE, SCH INFORMAT & COMP SCI, DEPT STAT, IRVINE, CA 92717 USA.; UNIV WISCONSIN, ENVIRONM CHEM & TECHNOL PROGRAM, MADISON, WI 53705 USA.; UNIV SOUTHERN CALIF, VITERBI SCH ENGN, DEPT CIVIL & ENVIRONM ENGN, LOS ANGELES, CA 90089 USA.; UNIV CALIF IRVINE, SCH MED, DEPT MED, DIV NEPHROL & HYPERTENS, IRVINE, CA 92717 USA.;	UNIVERSITY OF CALIFORNIA SYSTEM; UNIVERSITY OF CALIFORNIA IRVINE; UNIVERSITY OF CALIFORNIA SYSTEM; UNIVERSITY OF CALIFORNIA IRVINE; UNIVERSITY OF WISCONSIN SYSTEM; UNIVERSITY OF WISCONSIN MADISON; UNIVERSITY OF SOUTHERN CALIFORNIA; UNIVERSITY OF CALIFORNIA SYSTEM; UNIVERSITY OF CALIFORNIA IRVINE				2022-05-06	AIR POLLUTION; INFLAMMATION; OXIDATIVE STRESS; PARTICULATE MATTER COMPONENTS; BIOMARKERS	10.1016/j.envres.2016.06.019	ARTICLE			1096-0953	RDELFINO@UCI.EDU	319		NATIONAL INSTITUTE OF ENVIRONMENTAL HEALTH SCIENCES, U.S. NATIONAL INSTITUTES OF HEALTH (NIH) [R01 ES12243]; NATIONAL CENTER FOR RESEARCH RESOURCES, NIHUNITED STATES DEPARTMENT OF HEALTH & HUMAN SERVICESNATIONAL INSTITUTES OF HEALTH (NIH) - USANIH NATIONAL CENTER FOR RESEARCH RESOURCES (NCRR) [UL1 TR000153]; NATIONAL CENTER FOR ADVANCING TRANSLATIONAL SCIENCES, NIH [UL1 TR000153]; [BPG-55175]; [B…	THIS STUDY WAS SUPPORTED BY GRANT NUMBER R01 ES12243 FROM THE NATIONAL INSTITUTE OF ENVIRONMENTAL HEALTH SCIENCES, U.S. NATIONAL INSTITUTES OF HEALTH (NIH), AND GRANT UL1 TR000153 FROM THE NATIONAL CENTER FOR RESEARCH RESOURCES AND THE NATIONAL CENTER FOR ADVANCING TRANSLATIONAL SCIENCES, NIH, AND BY CONTRACT NUMBERS BPG-55175, BPG-53003, AND AQMD-14172 ADMINISTERED BY THE SOUTH COAST AIR QUALITY…	DV4NU		EXHALED NITRIC-OXIDE; AIRBORNE PARTICULATE MATTER; DIESEL EXHAUST EXPOSURE; BLACK CARBON EXPOSURE; LOS-ANGELES BASIN; ULTRAFINE PARTICLES; SYSTEMIC INFLAMMATION; SOURCE APPORTIONMENT; BREATH CONDENSATE; CIRCULATING BIOMARKERS		ENVIRON RES	ENVIRON. RES.	ENGLISH	68	GREEN PUBLISHED, GREEN ACCEPTED	SIOUTAS, CONSTANTINOS/0000-0001-5146-0857	525 B ST, STE 1900, SAN DIEGO, CA 92101-4495 USA	OCT	14	SAN DIEGO	27336235		J	ACADEMIC PRESS INC ELSEVIER SCIENCE	2016	SIOUTAS, CONSTANTINOS/R-1968-2019	DELFINO, RJ (CORRESPONDING AUTHOR), UNIV CALIF IRVINE, SCH MED, DEPT EPIDEMIOL, IRVINE, CA 92717, USA.	ENVIRONMENTAL SCIENCES & ECOLOGY; PUBLIC, ENVIRONMENTAL & OCCUPATIONAL HEALTH		0013-9351	ENVIRONMENTAL RESEARCH		67
MA YQ;CHENG YB;QIU XH;CAO G;FANG YH;WANG JX;ZHU T;YU JZ;HU D	MA, YIQIU;CHENG, YUBO;QIU, XINGHUA;CAO, GANG;FANG, YANHUA;WANG, JUNXIA;ZHU, TONG;YU, JIANZHEN;HU, DI	BAI S., 2014, EPA POSITIVE MATRIX;BATES JT, 2015, ENVIRON SCI TECHNOL, V49, P13605, DOI 10.1021/ACS.EST.5B02967;BECKER S, 2005, ENVIRON HEALTH PERSP, V113, P1032, DOI 10.1289/EHP.7996;CHARRIER JG, 2012, ATMOS CHEM PHYS, V12, P9321, DOI 10.5194/ACP-12-9321-2012;CHEN X, 2011, ENVIRON SCI TECHNOL, V45, P276, DOI 10.1021/ES102166C;CHENG CL, 2013, ATMOS ENVIRON, V81, P443, DOI 10.1016/J.ATMOSENV.2013.…	WATER-SOLUBLE HUMIC-LIKE SUBSTANCES (HULISWS) ARE A MAJOR REDOX-ACTIVE COMPONENT OF AMBIENT FINE PARTICULATE MATTER (PM2.5); HOWEVER, INFORMATION ON THEIR SOURCES AND ASSOCIATED REDOX ACTIVITY IS LIMITED. IN THIS STUDY, HULISWS MASS CONCENTRATION, VARIOUS HULISWS SPECIES, AND DITHIOTHREITOL (DTT) ACTIVITY OF HULISWS WERE QUANTIFIED IN PM2.5 SAMPLES COLLECTED DURING A 1-YEAR PERIOD IN BEIJING. STR…		5607	PEKING UNIV, COLL ENVIRONM SCI & ENGN, STATE KEY JOINT LAB ENVIRONM SIMULAT & POLLUT CON, BEIJING 100871, PEOPLES R CHINA.; HONG KONG BAPTIST UNIV, DEPT CHEM, KOWLOON, HONG KONG, PEOPLES R CHINA.; HARBIN INST TECHNOL, SHENZHEN GRAD SCH, SCH CIVIL & ENVIRONM ENGN, SHENZHEN 518057, PEOPLES R CHINA.; HONG KONG UNIV SCI & TECHNOL, DEPT CHEM, KOWLOON, HONG KONG, PEOPLES R CHINA.; HONG KONG BAPTIST UNI…	PEKING UNIVERSITY; HONG KONG BAPTIST UNIVERSITY; HARBIN INSTITUTE OF TECHNOLOGY; UNIVERSITY TOWN OF SHENZHEN; HONG KONG UNIVERSITY OF SCIENCE & TECHNOLOGY; HONG KONG BAPTIST UNIVERSITY				2022-05-06		10.5194/acp-18-5607-2018	ARTICLE			1680-7324	XHQIU@PKU.EDU.CN; DIHU@HKBU.EDU.HK	5617		NATIONAL NATURAL SCIENCE FOUNDATION OF CHINANATIONAL NATURAL SCIENCE FOUNDATION OF CHINA (NSFC) [NSFC21477102, 21322705, 41421064]; NSFC-ISF RESEARCH PROGRAM [41561144007]; GENERAL RESEARCH FUND OF HONG KONG RESEARCH GRANT COUNCIL [12304215, 12300914, 201212]; MINISTRY OF SCIENCE AND TECHNOLOGY OF CHINA GRANTS (973 PROGRAM) [2015CB553401]; FACULTY RESEARCH GRANT FROM HONG KONG BAPTIST UNIVERSITY …	THIS WORK WAS SUPPORTED BY THE NATIONAL NATURAL SCIENCE FOUNDATION OF CHINA (NSFC21477102, 21322705 AND 41421064), THE JOINT NSFC-ISF RESEARCH PROGRAM (41561144007), THE GENERAL RESEARCH FUND OF HONG KONG RESEARCH GRANT COUNCIL (12304215, 12300914 AND 201212), THE MINISTRY OF SCIENCE AND TECHNOLOGY OF CHINA GRANTS (973 PROGRAM; 2015CB553401), THE FACULTY RESEARCH GRANT FROM HONG KONG BAPTIST UNIV…	GD7YJ		POLYCYCLIC AROMATIC-HYDROCARBONS; OXYGEN SPECIES GENERATION; PEARL RIVER DELTA; CHEMICAL-CHARACTERIZATION; DICARBOXYLIC-ACIDS; ORGANIC-COMPOUNDS; REDOX ACTIVITY; AEROSOL; AMBIENT; GAS	8	ATMOS CHEM PHYS	ATMOS. CHEM. PHYS.	ENGLISH	56	GREEN SUBMITTED, GOLD	ZHU, TONG/0000-0002-2752-7924; YU, JIAN ZHEN/0000-0002-6165-6500; HU, DI/0000-0002-1238-238X	BAHNHOFSALLEE 1E, GOTTINGEN, 37081, GERMANY	APR 24	11	GOTTINGEN			J	COPERNICUS GESELLSCHAFT MBH	2018	HU, DI/AAV-2050-2020; ZHU, TONG/H-6501-2011; YU, JIAN ZHEN/A-9669-2008; QIU, XINGHUA/B-9951-2013	QIU, XH (CORRESPONDING AUTHOR), PEKING UNIV, COLL ENVIRONM SCI & ENGN, STATE KEY JOINT LAB ENVIRONM SIMULAT & POLLUT CON, BEIJING 100871, PEOPLES R CHINA.; HU, D (CORRESPONDING AUTHOR), HONG KONG BAPTIST UNIV, DEPT CHEM, KOWLOON, HONG KONG, PEOPLES R CHINA.; HU, D (CORRESPONDING AUTHOR), HONG KONG BAPTIST UNIV, STATE KEY LAB ENVIRONM & BIOL ANAL, KOWLOON, HONG KONG, PEOPLES R CHINA.; HU, D (CORRE…	ENVIRONMENTAL SCIENCES & ECOLOGY; METEOROLOGY & ATMOSPHERIC SCIENCES		1680-7316	ATMOSPHERIC CHEMISTRY AND PHYSICS		57
NIU XY;HO KF;HU TF;SUN J;DUAN J;HUANG Y;LUI KH;CAO JJ	NIU, XINYI;HO, KIN-FAI;HU, TAFENG;SUN, JIAN;DUAN, JING;HUANG, YU;LUI, KA HEI;CAO, JUNJI	ALBINET A, 2007, SCI TOTAL ENVIRON, V384, P280, DOI 10.1016/J.SCITOTENV.2007.04.028;ALVAREZ S, 2007, FRONT BIOSCI-LANDMRK, V12, P964, DOI 10.2741/2117;ANONYMOUS, 2015, REPORT STATE ENV CHI;ATKINSON RW, 2014, THORAX, V69, P660, DOI 10.1136/THORAXJNL-2013-204492;BI XH, 2003, ATMOS ENVIRON, V37, P289, DOI 10.1016/S1352-2310(02)00832-4;BITTERLE E, 2006, CHEMOSPHERE, V65, P1784, DOI 10.1016/J.CHEMOSPH…	THE CHEMICAL AND CYTOTOXICITY PROPERTIES OF FINE PARTICULATE MATTER (PM2.5) AT INDOOR AND OUTDOOR ENVIRONMENT WERE CHARACTERIZED IN XI'AN, CHINA. THE MASS CONCENTRATIONS OF PM2.5 IN URBAN AREAS (93.29 SIMILAR TO 96.13 MU G M(-3) FOR INDOOR AND 124.37 SIMILAR TO 154.52 MU G M(-3) FOR OUTDOOR) WERE HIGHER THAN SUBURBAN (68.40 MU G M(-3) FOR INDOOR AND 96.18 MU G M(-3) FOR OUTDOOR). THE PM2.5 CONCEN…		31913	CHINESE UNIV HONG KONG, JOCKEY CLUB SCH PUBL HLTH & PRIMARY CARE, HONG KONG, PEOPLES R CHINA.; CHINESE ACAD SCI, INST EARTH ENVIRONM, KEY LAB AEROSOL CHEM & PHYS, XIAN, SHAANXI, PEOPLES R CHINA.; CHINESE ACAD SCI, INST EARTH ENVIRONM, SKLLQG, XIAN, SHAANXI, PEOPLES R CHINA.; XI AN JIAO TONG UNIV, SCH HUMAN SETTLEMENTS & CIVIL ENGN, XIAN, SHAANXI, PEOPLES R CHINA.;	CHINESE UNIVERSITY OF HONG KONG; CHINESE ACADEMY OF SCIENCES; INSTITUTE OF EARTH ENVIRONMENT, CAS; CHINESE ACADEMY OF SCIENCES; INSTITUTE OF EARTH ENVIRONMENT, CAS; XI'AN JIAOTONG UNIVERSITY				2022-05-06	PM2.5; INDOOR AND OUTDOOR; OXIDATIVE STRESS; INFLAMMATION	10.1007/s11356-019-06323-3	ARTICLE			1614-7499	KFHO@CUHK.EDU.HK; CAO@LOESS.LLQG.AC.CN	31923		NATIONAL SCIENCE FOUNDATION OF CHINANATIONAL NATURAL SCIENCE FOUNDATION OF CHINA (NSFC) [NSFC21661132005]; RESEARCH GRANTS COUNCIL OF THE HONG KONG SPECIAL ADMINISTRATIVE REGION CHINAHONG KONG RESEARCH GRANTS COUNCIL [CUHK/14212116]	THIS RESEARCH WAS SUPPORTED BY THE NATIONAL SCIENCE FOUNDATION OF CHINA (NSFC21661132005). THIS STUDY WAS ALSO SUPPORTED UNDER THE RESEARCH GRANTS COUNCIL OF THE HONG KONG SPECIAL ADMINISTRATIVE REGION CHINA (PROJECT NO. CUHK/14212116).	JS3IA		POLYCYCLIC AROMATIC-HYDROCARBONS; NITRIC-OXIDE PRODUCTION; LUNG EPITHELIAL-CELLS; SEASONAL-VARIATIONS; OXIDATIVE STRESS; SOURCE APPORTIONMENT; ELEMENTAL CARBON; VEHICLE EXHAUST; RIVER DELTA; N-ALKANES	31	ENVIRON SCI POLLUT R	ENVIRON. SCI. POLLUT. RES.	ENGLISH	52		JUNJI, CAO/0000-0003-1000-7241; HO, KIN-FAI/0000-0001-7464-3437; HUANG, YU/0000-0003-3334-4849	TIERGARTENSTRASSE 17, D-69121 HEIDELBERG, GERMANY	NOV	11	HEIDELBERG	31489544		J	SPRINGER HEIDELBERG	2019	JUNJI, CAO/D-3259-2014; HO, KIN-FAI/E-6131-2011; HUANG, YU/Y-5411-2018	HO, KF (CORRESPONDING AUTHOR), CHINESE UNIV HONG KONG, JOCKEY CLUB SCH PUBL HLTH & PRIMARY CARE, HONG KONG, PEOPLES R CHINA.; CAO, JJ (CORRESPONDING AUTHOR), CHINESE ACAD SCI, INST EARTH ENVIRONM, KEY LAB AEROSOL CHEM & PHYS, XIAN, SHAANXI, PEOPLES R CHINA.; CAO, JJ (CORRESPONDING AUTHOR), CHINESE ACAD SCI, INST EARTH ENVIRONM, SKLLQG, XIAN, SHAANXI, PEOPLES R CHINA.	ENVIRONMENTAL SCIENCES & ECOLOGY		0944-1344	ENVIRONMENTAL SCIENCE AND POLLUTION RESEARCH		9
ROPER C;PEREZ A;BARRETT D;HYSTAD P;SIMONICH SLM;TANGUAY RL	ROPER, COURTNEY;PEREZ, ALLISON;BARRETT, DAMIEN;HYSTAD, PERRY;SIMONICH, STACI L. MASSEY;TANGUAY, ROBYN L.	ADGATE JL, 2002, ATMOS ENVIRON, V36, P3255, DOI 10.1016/S1352-2310(02)00326-6;ARKU RE, 2018, ENVIRON INT, V114, P307, DOI 10.1016/J.ENVINT.2018.02.033;BIAN QJ, 2016, ATMOS ENVIRON, V137, P186, DOI 10.1016/J.ATMOSENV.2016.04.025;BROKAMP C, 2015, ATMOS ENVIRON, V101, P226, DOI 10.1016/J.ATMOSENV.2014.11.022;BROOK RD, 2010, CIRCULATION, V121, P2331, DOI 10.1161/CIR.0B013E3181DBECE1;CHAFE ZA, 2014, E…	THERE IS LIMITED UNDERSTANDING OF ADVERSE HEALTH EFFECT ASSOCIATIONS WITH CHEMICAL CONSTITUENTS OF FINE PARTICULATE MATTER (PM2.5) AS WELL AS THE UNDERLYING MECHANISMS. WE OUTLINED A WORKFLOW TO ASSESS METRICS, BEYOND CONCENTRATION, USING HOUSEHOLD AND PERSONAL PM2.5 FILTER SAMPLES COLLECTED IN INDIA AS A PROOF OF CONCEPT FOR FUTURE LARGE-SCALE STUDIES. OXIDATIVE POTENTIAL, CHEMICAL COMPOSITION (…	117379		OREGON STATE UNIV, DEPT ENVIRONM & MOL TOXICOL, CORVALLIS, OR 97331 USA.; OREGON STATE UNIV, DEPT MICROBIOL, CORVALLIS, OR 97331 USA.; OREGON STATE UNIV, SCH BIOL & POPULAT HLTH SCI, CORVALLIS, OR 97331 USA.; OREGON STATE UNIV, DEPT CHEM, CORVALLIS, OR 97331 USA.; UNIV MISSISSIPPI, DEPT BIOMOL SCI, UNIVERSITY, MS 38677 USA.;	OREGON STATE UNIVERSITY; OREGON STATE UNIVERSITY; OREGON STATE UNIVERSITY; OREGON STATE UNIVERSITY; UNIVERSITY OF MISSISSIPPI				2022-05-06	INDOOR PM2.5; HOUSEHOLD AIR POLLUTION; ZEBRAFISH; OXIDATIVE POTENTIAL; PM2.5 COMPOSITION; PAH DIAGNOSTIC RATIOS	10.1016/j.atmosenv.2020.117379	ARTICLE			1873-2844	ROBYN.TANGUAY@OREGONSTATE.EDU			NATIONAL INSTITUTES OF HEALTH (NIH)UNITED STATES DEPARTMENT OF HEALTH & HUMAN SERVICESNATIONAL INSTITUTES OF HEALTH (NIH) - USA [P42 ES016465, P30 ES000210, T32 ES007060, DP5OD019850]	WE WOULD LIKE TO THANK MEMBERS OF SARL FOR ASSISTANCE WITH FISH HUSBANDRY AND DEVELOPMENTAL SCREENING. THIS WORK IS SUPPORTED BY THE NATIONAL INSTITUTES OF HEALTH (NIH) GRANTS [P42 ES016465, P30 ES000210, T32 ES007060, AND DP5OD019850]. THE CONTENT IS SOLELY THE RESPONSIBILITY OF THE AUTHORS AND DOES NOT NECESSARILY REPRESENT THE OFFICIAL VIEWS OF THE NIH.	LD2MK		POLYCYCLIC AROMATIC-HYDROCARBONS; FINE PARTICULATE MATTER; COMPARATIVE DEVELOPMENTAL TOXICITY; MU-M PM2.5; AIR-POLLUTION; SOURCE APPORTIONMENT; AMBIENT PM2.5; ELEMENTAL COMPOSITION; COMPREHENSIVE SUITE; SOURCE ATTRIBUTION		ATMOS ENVIRON	ATMOS. ENVIRON.	ENGLISH	54	GREEN ACCEPTED	BARRETT, DAMIEN/0000-0002-5423-7850	THE BOULEVARD, LANGFORD LANE, KIDLINGTON, OXFORD OX5 1GB, ENGLAND	APR 1	8	OXFORD	32313426		J	PERGAMON-ELSEVIER SCIENCE LTD	2020		TANGUAY, RL (CORRESPONDING AUTHOR), OREGON STATE UNIV, DEPT ENVIRONM & MOL TOXICOL, CORVALLIS, OR 97331, USA.	ENVIRONMENTAL SCIENCES & ECOLOGY; METEOROLOGY & ATMOSPHERIC SCIENCES		1352-2310	ATMOSPHERIC ENVIRONMENT		4
HU W;WANG YH;WANG T;JI QP;JIA Q;MENG T;MA S;ZHANG ZH;LI YB;CHEN R;DAI YF;LUAN Y;SUN ZW;LENG SG;DUAN HW;ZHENG YX	HU, WEI;WANG, YANHUA;WANG, TING;JI, QIANPENG;JIA, QIANG;MENG, TAO;MA, SAI;ZHANG, ZHIHU;LI, YANBO;CHEN, RUI;DAI, YUFEI;LUAN, YANG;SUN, ZHIWEI;LENG, SHUGUANG;DUAN, HUAWEI;ZHENG, YUXIN	ANSARI MA, 2013, TOXICOLOGY, V306, P40, DOI 10.1016/J.TOX.2013.01.024;BO YC, 2019, HYPERTENSION, V74, P669, DOI 10.1161/HYPERTENSIONAHA.119.13212;BORTEY-SAM N, 2018, ENVIRON POLLUT, V235, P163, DOI 10.1016/J.ENVPOL.2017.12.005;BORTEY-SAM N, 2017, ENVIRON POLLUT, V228, P311, DOI 10.1016/J.ENVPOL.2017.05.036;CABRAL M, 2015, ENVIRON POLLUT, V206, P247, DOI 10.1016/J.ENVPOL.2015.06.032;CHEN HM, 2020,…	BACKGROUND: OXIDATIVE STRESS HAS BEEN SUGGESTED TO BE ONE OF THE KEY DRIVERS OF HEALTH IMPACT OF PARTICULATE MATTER (PM). MORE STUDIES ON THE OXIDATIVE POTENTIAL OF PM ALONE, BUT FEWER STUDIES HAVE COMPREHENSIVELY EVALUATED THE EFFECTS OF EXTERNAL AND INTERNAL EXPOSURE TO PM COMPOSITIONS ON OXIDATIVE STRESS IN POPULATION. OBJECTIVE: TO COMPREHENSIVELY INVESTIGATE THE EXPOSURE-RESPONSE RELATIONSHI…	106341		QINGDAO UNIV, SCH PUBL HLTH, QINGDAO, PEOPLES R CHINA.; CHINESE CTR DIS CONTROL & PREVENT, NATL INST OCCUPAT HLTH & POISON CONTROL, KEY LAB CHEM SAFETY & HLTH, BEIJING, PEOPLES R CHINA.; SHANDONG FIRST MED UNIV & SHANDONG ACAD MED SCI, SHANDONG ACAD OCCUPAT HLTH & OCCUPAT MED, JINAN, SHANDONG, PEOPLES R CHINA.; SHANXI DATONG UNIV, SCH MED, DATONG, PEOPLES R CHINA.; QINGDAO CUSTOMS, INT TRAVEL HLT…	QINGDAO UNIVERSITY; CHINESE CENTER FOR DISEASE CONTROL & PREVENTION; NATIONAL INSTITUTE OF OCCUPATIONAL HEALTH & POISON CONTROL, CHINESE CENTER FOR DISEASE CONTROL & PREVENTION; SHANDONG FIRST MEDICAL UNIVERSITY & SHANDONG ACADEMY OF MEDICAL SCIENCES; SHANXI DATONG UNIVERSITY; CAPITAL MEDICAL UNIVERSITY; SHANGHAI JIAO TONG UNIVERSITY				2022-05-06	PARTICULATE MATTER; POLYCYCLIC AROMATIC HYDROCARBON S; HEAVY METALS; OXIDATIVE DAMAGE; EXPOSURE-RESPONSE ANALYSIS	10.1016/j.envint.2020.106341	ARTICLE			1873-6750	DUANHW@NIOHP.CHINACDC.CN; YXZHENG@QDU.EDU.CN			NATIONAL KEY R&D PROGRAM OF CHINA [2017YFC0211604]; NATIONAL NATURAL SCIENCE FOUNDATION OF CHINANATIONAL NATURAL SCIENCE FOUNDATION OF CHINA (NSFC) [NSFC 82073525, 81872664, 81573124, 41991314, 91643203, 91943301]	THIS RESEARCH WAS SUPPORTED BY NATIONAL KEY R&D PROGRAM OF CHINA (2017YFC0211604), AND THE NATIONAL NATURAL SCIENCE FOUNDATION OF CHINA (NSFC 82073525, 81872664, 81573124, 41991314, 91643203, 91943301).	QA5VT				ENVIRON INT	ENVIRON. INT.	ENGLISH	60	GOLD		THE BOULEVARD, LANGFORD LANE, KIDLINGTON, OXFORD OX5 1GB, ENGLAND	FEB	10	OXFORD	33383389		J	PERGAMON-ELSEVIER SCIENCE LTD	2021		ZHENG, YX (CORRESPONDING AUTHOR), QINGDAO UNIV, SCH PUBL HLTH, QINGDAO, PEOPLES R CHINA.; DUAN, HW (CORRESPONDING AUTHOR), CHINESE CTR DIS CONTROL & PREVENT, NATL INST OCCUPAT HLTH & POISON CONTROL, KEY LAB CHEM SAFETY & HLTH, BEIJING, PEOPLES R CHINA.	ENVIRONMENTAL SCIENCES & ECOLOGY		0160-4120	ENVIRONMENT INTERNATIONAL		7
TONG HJ;ZHANG Y;FILIPPI A;WANG T;LI CP;LIU FB;LEPPLA D;KOURTCHEV I;WANG K;KESKINEN HM;LEVULA JT;ARANGIO AM;SHEN FX;DITAS F;MARTIN ST;ARTAXO P;GODOI RHM;YAMAMOTO CI;DE SOUZA RAF;HUANG RJ;BERKEMEIER T;WANG YS;SU H;CHENG YF;POPE FD;FU PQ;YAO MS;POHLKER C;PETAJA T;KULMALA M;ANDREAE MO;SHIRAIWA M;POSCHL U;HOFFMANN T;KALBERER M	TONG, HAIJIE;ZHANG, YUN;FILIPPI, ALEXANDER;WANG, TING;LI, CHENPEI;LIU, FOBANG;LEPPLA, DENIS;KOURTCHEV, IVAN;WANG, KAI;KESKINEN, HELMI-MARJA;LEVULA, JANNE T.;ARANGIO, AM;SHEN, FANGXIA;DITAS, FLORIAN;MARTIN, SCOT T.;ARTAXO, PAULO;GODOI, RICARDO H. M.;YAMAMOTO, CARLOS I.;DE SOUZA, RODRIGO A. F.;HUANG, RU-JIN;BERKEMEIER, THOMAS;WANG, YUESHE;SU, HANG;CHENG, YAFANG;POPE, FRANCIS D.;FU, PINGQING;YAO, MA…	ANDREAE MO, 2015, ATMOS CHEM PHYS, V15, P10723, DOI 10.5194/ACP-15-10723-2015;ANDREAE MO, 2018, ATMOS CHEM PHYS, V18, P921, DOI 10.5194/ACP-18-921-2018;ANGLADA JM, 2015, ACCOUNTS CHEM RES, V48, P575, DOI 10.1021/AR500412P;ARANGIO AM, 2016, ATMOS CHEM PHYS, V16, P13105, DOI 10.5194/ACP-16-13105-2016;BADALI KM, 2015, ATMOS CHEM PHYS, V15, P7831, DOI 10.5194/ACP-15-7831-2015;BERKEMEIER T, 2016, ENVI…	HIGHLY OXYGENATED MOLECULES (HOMS) PLAY AN IMPORTANT ROLE IN THE FORMATION AND EVOLUTION OF SECONDARY ORGANIC AEROSOLS (SOA). HOWEVER, THE ABUNDANCE OF HOMS IN DIFFERENT ENVIRONMENTS AND THEIR RELATION TO THE OXIDATIVE POTENTIAL OF FINE PARTICULATE MATTER (PM) ARE LARGELY UNKNOWN. HERE, WE INVESTIGATED THE RELATIVE HOM ABUNDANCE AND RADICAL YIELD OF LABORATORY-GENERATED SOA AND FINE PM IN AMBIENT…		12506	MAX PLANCK INST CHEM, MULTIPHASE CHEM DEPT, D-55128 MAINZ, GERMANY.; JOHANNES GUTENBERG UNIV MAINZ, INST INORGAN & ANALYT CHEM, D-55128 MAINZ, GERMANY.; XI AN JIAO TONG UNIV, STATE KEY LAB MULTIPHASE FLOW POWER ENGN, XIAN 710049, SHAANXI, PEOPLES R CHINA.; GEORGIA INST TECHNOL, SCH CHEM & BIOMOL ENGN, ATLANTA, GA 30332 USA.; UNIV CAMBRIDGE, CTR ATMOSPHER SCI, DEPT CHEM, CAMBRIDGE CB2 1EW, ENGLAND…	MAX PLANCK SOCIETY; JOHANNES GUTENBERG UNIVERSITY OF MAINZ; XI'AN JIAOTONG UNIVERSITY; UNIVERSITY SYSTEM OF GEORGIA; GEORGIA INSTITUTE OF TECHNOLOGY; LEAGUE OF EUROPEAN RESEARCH UNIVERSITIES - LERU; UNIVERSITY OF CAMBRIDGE; UNIVERSITY OF HELSINKI; ECOLE POLYTECHNIQUE FEDERALE DE LAUSANNE; BEIHANG UNIVERSITY; HARVARD UNIVERSITY; HARVARD UNIVERSITY; UNIVERSIDADE DE SAO PAULO; UNIVERSIDADE FEDERAL D…				2022-05-06		10.1021/acs.est.9b05149	ARTICLE			1520-5851	H.TONG@MPIC.DE; HOFFMANT@UNI-MAINZ.DE; MARKUS.KALBERER@UNIBAS.CH	12518		MAX PLANCK SOCIETYMAX PLANCK SOCIETYFOUNDATION CELLEX; NATIONAL SCIENCE FUND FOR DISTINGUISHED YOUNG SCHOLARSNATIONAL NATURAL SCIENCE FOUNDATION OF CHINA (NSFC)NATIONAL SCIENCE FUND FOR DISTINGUISHED YOUNG SCHOLARS [41625014]; PROJECTS OF INTERNATIONAL COOPERATION AND EXCHANGES NSFC [41571130024, 51576160]; ACTRIS; ECAC; FINNISH CENTRE OF EXCELLENCE UNDER ACADEMY OF FINLAND [307331, 272041]; GERM…	THIS WORK WAS FUNDED BY THE MAX PLANCK SOCIETY, NATIONAL SCIENCE FUND FOR DISTINGUISHED YOUNG SCHOLARS (41625014), PROJECTS OF INTERNATIONAL COOPERATION AND EXCHANGES NSFC (PROJECTS NO. 41571130024 AND 51576160), ACTRIS, ECAC, THE FINNISH CENTRE OF EXCELLENCE UNDER ACADEMY OF FINLAND (PROJECTS NO. 307331 AND 272041), GERMAN FEDERAL MINISTRY OF EDUCATION AND RESEARCH (BMBF CONTRACTS 01LB1001A AND …	JL3YG		SECONDARY ORGANIC AEROSOL; CHEMICAL-COMPOSITION; OXIDIZED MOLECULES; HYDROXYL RADICALS; MULTIPHASE CHEMISTRY; UPPER TROPOSPHERE; MASS; OXIDATION; VOLATILITY; MECHANISMS	21	ENVIRON SCI TECHNOL	ENVIRON. SCI. TECHNOL.	ENGLISH	91	GREEN SUBMITTED, GREEN PUBLISHED	DE SOUZA, RODRIGO A FERREIRA/0000-0003-0838-3723; SU, HANG/0000-0003-4889-1669; PETÄJÄ, TUUKKA/0000-0002-1881-9044; BERKEMEIER, THOMAS/0000-0001-6390-6465; POPE, FRANCIS D/0000-0001-6583-8347; SHIRAIWA, MANABU/0000-0003-2532-5373; SHEN, FANGXIA/0000-0003-4166-4615; FU, PINGQING/0000-0001-6249-2280; TONG, HAI-JIE/0000-0001-9887-7836; PÖSCHL, ULRICH/0000-0003-1412-3557; CHENG, YAFANG/0000-0003-4912…	1155 16TH ST, NW, WASHINGTON, DC 20036 USA	NOV 5	13	WASHINGTON	31536707		J	AMER CHEMICAL SOC	2019	DE SOUZA, RODRIGO A FERREIRA/B-8453-2013; SU, HANG/A-6226-2010; YAMAMOTO, CARLOS I/A-6702-2013; PETÄJÄ, TUUKKA/A-8009-2008; YAMAMOTO, CARLOS ITSUO/AAM-1986-2021; BERKEMEIER, THOMAS/A-3143-2013; POPE, FRANCIS D/F-8552-2012; SHIRAIWA, MANABU/A-6246-2010; SHEN, FANGXIA/F-3718-2018; FU, PINGQING/G-4863-2013; TONG, HAI-JIE/B-8735-2014; PÖSCHL, ULRICH/A-6263-2010; CHENG, YAFANG/F-9362-2010; HUANG, RU-J…	TONG, HJ (CORRESPONDING AUTHOR), MAX PLANCK INST CHEM, MULTIPHASE CHEM DEPT, D-55128 MAINZ, GERMANY.; HOFFMANN, T (CORRESPONDING AUTHOR), JOHANNES GUTENBERG UNIV MAINZ, INST INORGAN & ANALYT CHEM, D-55128 MAINZ, GERMANY.; KALBERER, M (CORRESPONDING AUTHOR), UNIV CAMBRIDGE, CTR ATMOSPHER SCI, DEPT CHEM, CAMBRIDGE CB2 1EW, ENGLAND.; KALBERER, M (CORRESPONDING AUTHOR), UNIV BASEL, DEPT ENVIRONM SCI,…	ENGINEERING; ENVIRONMENTAL SCIENCES & ECOLOGY		0013-936X	ENVIRONMENTAL SCIENCE & TECHNOLOGY		24
JOVANOVIC MV;SAVIC J;KOVACEVIC R;TASIC V;TODOROVIC Z;STEVANOVIC S;MANOJLOVIC D;JOVASEVIC-STOJANOVIC M	JOVANOVIC, M. V.;SAVIC, JASMINA;KOVACEVIC, RENATA;TASIC, VISA;TODOROVIC, ZAKLINA;STEVANOVIC, SVETLANA;MANOJLOVIC, DRAGAN;JOVASEVIC-STOJANOVIC, MILENA	ARAUJO JA, 2009, PART FIBRE TOXICOL, V6, DOI 10.1186/1743-8977-6-24;BAE MS, 2017, ENVIRON POLLUT, V231, P1, DOI 10.1016/J.ENVPOL.2017.07.100;BAGCHI SSDBM, 1997, TOXICOLOGY, V9, P867, DOI DOI 10.1080/, DOI 10.1080/089583797197926;BERNSTEIN JA, 2004, J ALLERGY CLIN IMMUN, V114, P1116, DOI 10.1016/J.JACI.2004.08.030;BIRCH ME, 1996, ANALYST, V121, P1183, DOI 10.1039/AN9962101183;BIRMILI W, 2006, ENVI…	URBAN AIRBORNE PARTICLES CONTAIN A WIDE SPECTRUM OF COMPONENTS, KNOWN TO HAVE HARMFUL EFFECTS ON HUMAN HEALTH. THIS STUDY REPORTS A DETAILED INVESTIGATION OF FINE PARTICULATE MATTER (PM2.5), CHEMICAL CONTENT AND OXIDATIVE POTENTIAL DERIVED FROM TWO DIFFERENT URBAN ENVIRONMENTS. DURING SUMMER AND WINTER, 20-DAY CAMPAIGNS WERE CONDUCTED AT BELGRADE CITY CENTER (URBAN-BACKGROUND SITE - UB) AND BOR (…	135209		UNIV BELGRADE, VINCA INST NUCL SCI, POB 522, BELGRADE 11001, SERBIA.; MIN & MET INST BOR, ZELENI BULEVAR 3, BOR 19210, SERBIA.; ANAHEM LAB, MOCARTOVA 10, BELGRADE 11160, SERBIA.; DEAKIN UNIV, SCH ENGN, GEELONG, VIC 3216, AUSTRALIA.; UNIV BELGRADE, FAC CHEM, STUDENTSKI TRG 12-16, BELGRADE 11000, SERBIA.; SOUTH URAL STATE UNIV, LENIN PROSPECT 76, CHELYABINSK 454080, RUSSIA.;	UNIVERSITY OF BELGRADE; DEAKIN UNIVERSITY; UNIVERSITY OF BELGRADE; SOUTH URAL STATE UNIVERSITY				2022-05-06	PARTICULATE MATTER; OXIDATIVE POTENTIAL; URBAN AREA; COPPER SMELTER	10.1016/j.scitotenv.2019.135209	ARTICLE			1879-1026	MJOVST@VINCA.RS			MINISTRY OF EDUCATION, SCIENCE AND TECHNOLOGICAL DEVELOPMENT OF REPUBLIC SERBIA [ON172023, III42008, III41028, TR33042]	THE AUTHORS WOULD LIKE TO ACKNOWLEDGE THE SUPPORT FROM MINISTRY OF EDUCATION, SCIENCE AND TECHNOLOGICAL DEVELOPMENT OF REPUBLIC SERBIA [ON172023, III42008, III41028 AND TR33042].	KB0TV		SECONDARY ORGANIC AEROSOL; OXYGEN SPECIES CONCENTRATIONS; AIR-POLLUTION SOURCES; ELEMENTAL CARBON; SEASONAL-VARIATIONS; MASS CLOSURE; AMBIENT AIR; ATMOSPHERIC PARTICLES; METAL CONCENTRATIONS; RADICAL GENERATION		SCI TOTAL ENVIRON	SCI. TOTAL ENVIRON.	ENGLISH	95		MANOJLOVIC, DRAGAN D/0000-0003-1388-6245; SAVIĆ, JASMINA Z./0000-0003-1094-7292; JOVASEVIC-STOJANOVIC, MILENA/0000-0003-0765-6603; TASIC, VISA/0000-0001-6710-6529; STEVANOVIC, SVETLANA/0000-0002-9472-0169	RADARWEG 29, 1043 NX AMSTERDAM, NETHERLANDS	MAR 15	13	AMSTERDAM	31810686		J	ELSEVIER	2020	TASIC, VISA/AAG-6827-2020; MANOJLOVIC, DRAGAN D/Q-4027-2016; SAVIĆ, JASMINA Z./C-5325-2008	JOVASEVIC-STOJANOVIC, M (CORRESPONDING AUTHOR), UNIV BELGRADE, VINCA INST NUCL SCI, POB 522, BELGRADE 11001, SERBIA.	ENVIRONMENTAL SCIENCES & ECOLOGY		0048-9697	SCIENCE OF THE TOTAL ENVIRONMENT		1
JOO HS;BATMUNKH T;BORLAZA LJS;PARK M;LEE KY;LEE JY;CHANG YW;PARK K	JOO, HUNG SOO;BATMUNKH, TSATSA;BORLAZA, LUCILLE JOANNA S.;PARK, MINHAN;LEE, KWANGYUL;LEE, JI YI;CHANG, YU WOON;PARK, KIHONG	ANDREAE MO, 2006, ATMOS CHEM PHYS, V6, P3131, DOI 10.5194/ACP-6-3131-2006;BATES JT, 2015, ENVIRON SCI TECHNOL, V49, P13605, DOI 10.1021/ACS.EST.5B02967;BATJARGAL T, 2010, J HAZARD MATER, V184, P872, DOI 10.1016/J.JHAZMAT.2010.08.106;BATMUNKH T, 2013, J AIR WASTE MANAGE, V63, P659, DOI 10.1080/10962247.2013.776997;BEJARANO PA, 2008, COMBUST FLAME, V153, P270, DOI 10.1016/J.COMBUSTFLAME.2007.10.022…	THE PHYSICAL AND CHEMICAL PROPERTIES AS WELL AS THE OXIDATIVE POTENTIAL (OP) OF WATER SOLUBLE COMPONENTS OF COAL COMBUSTION FINE PARTICLES WERE EXAMINED. A LABORATORY-SCALE PULVERIZED-COAL BURNING SYSTEM WAS USED TO PRODUCE COAL COMBUSTION PARTICLES AT DIFFERENT BURNING TEMPERATURES OF 550 DEGREES C, 700 DEGREES C, 900 DEGREES C, AND 1,100 DEGREES C. FEW STUDIES HAVE REPORTED THE EFFECTS OF BURNI…		1134	GIST, SCH ENVIRONM SCI & ENGN, NATL LEADING RES LAB, AEROSOL TECHNOL & MONITORING LAB, 1 ORYONG DONG, GWANGJU 500712, SOUTH KOREA.; ANYANG UNIV, DEPT ENVIRONM ENGN, ANYANG SI, GYEONGGI DO, SOUTH KOREA.; CHOSUN UNIV, DEPT ENVIRONM ENGN, GWANGJU, SOUTH KOREA.;	GWANGJU INSTITUTE OF SCIENCE & TECHNOLOGY (GIST); ANYANG UNIVERSITY; CHOSUN UNIVERSITY				2022-05-06	JINGKUN JIANG	10.1080/02786826.2018.1501152	ARTICLE			1521-7388	KPARK@GIST.AC.KR	1144		PM2.5 RESEARCH CONSORTIUM [NRF-2014 M3C8A5028593]; NATIONAL LEADING RESEARCH LABORATORY PROGRAM [NRF-2016 R1A2A1A05005532]; PM2.5 NATIONAL STRATEGIC PROJECT - NRF [NRF-2017 M3D8A1092220]; MINISTRY OF SCIENCE AND ICT OF KOREA; BASIC SCIENCE RESEARCH PROGRAM - NRF [NRF-2016 R1D1A1B01010832]; MINISTRY OF EDUCATION OF KOREA	THIS RESEARCH WAS SUPPORTED BY THE PM2.5 RESEARCH CONSORTIUM (NRF-2014 M3C8A5028593), THE NATIONAL LEADING RESEARCH LABORATORY PROGRAM (NRF-2016 R1A2A1A05005532), AND THE PM2.5 NATIONAL STRATEGIC PROJECT (NRF-2017 M3D8A1092220) FUNDED BY THE NRF AND MINISTRY OF SCIENCE AND ICT OF KOREA, AND PARTIALLY SUPPORTED BY THE BASIC SCIENCE RESEARCH PROGRAM (NRF-2016 R1D1A1B01010832) FUNDED BY THE NRF AND …	GY1HL		POLYCYCLIC AROMATIC-HYDROCARBONS; EMISSION FACTORS; PARTICULATE MATTER; CARBON EMISSIONS; REACTIVE OXYGEN; BLACK CARBON; FLY-ASH; CHEMICAL CHARACTERISTICS; AEROSOL EMISSIONS; BROWN CARBON	10	AEROSOL SCI TECH	AEROSOL SCI. TECHNOL.	ENGLISH	79	BRONZE	BORLAZA, LUCILLE JOANNA/0000-0001-8378-1954; JOO, HUNGSOO/0000-0001-8777-1892	530 WALNUT STREET, STE 850, PHILADELPHIA, PA 19106 USA		11	PHILADELPHIA			J	TAYLOR & FRANCIS INC	2018	BORLAZA, LUCILLE JOANNA/AAD-4364-2022	PARK, K (CORRESPONDING AUTHOR), GIST, SCH ENVIRONM SCI & ENGN, NATL LEADING RES LAB, AEROSOL TECHNOL & MONITORING LAB, 1 ORYONG DONG, GWANGJU 500712, SOUTH KOREA.	ENGINEERING; ENVIRONMENTAL SCIENCES & ECOLOGY; METEOROLOGY & ATMOSPHERIC SCIENCES		0278-6826	AEROSOL SCIENCE AND TECHNOLOGY		3
MANZANO-LEON N;MAS-OLIVA J;SEVILLA-TAPIA L;MORALES-BARCENAS R;SERRANO J;O'NEILL MS;GARCIA-CUELLAR CM;QUINTANA R;VAZQUEZ-LOPEZ I;OSORNIO-VARGAS AR	MANZANO-LEON, NATALIA;MAS-OLIVA, JAIME;SEVILLA-TAPIA, LAURA;MORALES-BARCENAS, ROCIO;SERRANO, JESUS;O'NEILL, MARIE S.;GARCIA-CUELLAR, CLAUDIA M.;QUINTANA, RAUL;VAZQUEZ-LOPEZ, INES;OSORNIO-VARGAS, ALVARO R.	AGUILAR-GAYTAN R, 2003, BIOCHEM BIOPH RES CO, V305, P510, DOI 10.1016/S0006-291X(03)00796-4;ALFARO-MORENO E, 2010, AIR POLLUTION HLTH E;ALFARO-MORENO E, 2009, ENVIRON RES, V109, P528, DOI 10.1016/J.ENVRES.2009.02.010;ARAUJO JA, 2008, CIRC RES, V102, P589, DOI 10.1161/CIRCRESAHA.107.164970;ARREDOUANI MS, 2005, J IMMUNOL, V175, P6058, DOI 10.4049/JIMMUNOL.175.9.6058;BASU SK, 1976, P NATL ACAD SCI U…	PARTICULATE MATTER MAY PROMOTE CARDIOVASCULAR DISEASE, POSSIBLY AS A CONSEQUENCE OF ITS OXIDATIVE POTENTIAL. STUDIES USING SUSCEPTIBLE ANIMALS INDICATE THAT PARTICULATE MATTER AGGRAVATES ATHEROSCLEROSIS BY INCREASING LIPID/MACROPHAGE CONTENT IN PLAQUES. MACROPHAGE LIPID UPTAKE REQUIRES OXIDIZED LOW-DENSITY LIPOPROTEIN AND SCAVENGER RECEPTORS; SAME RECEPTORS ARE INVOLVED IN PARTICULATE MATTER UPTA…		69	INST NACL CANCEROL, MEXICO CITY 14080, DF, MEXICO.; UNIV NACL AUTONOMA MEXICO, INST FISIOL CELULAR, MEXICO CITY 04510, DF, MEXICO.; UNIV NACL AUTONOMA MEXICO, FAC CIENCIAS, MEXICO CITY 04510, DF, MEXICO.; UNIV MICHIGAN, DEPT ENVIRONM HLTH SCI, SCH PUBL HLTH, ANN ARBOR, MI 48109 USA.; UNIV MICHIGAN, DEPT EPIDEMIOL, SCH PUBL HLTH, ANN ARBOR, MI 48109 USA.; UNIV ALBERTA, DEPT PAEDIAT, EDMONTON, AB T…	INSTITUTO NACIONAL DE CANCEROLOGIA (INCAN); UNIVERSIDAD NACIONAL AUTONOMA DE MEXICO; UNIVERSIDAD NACIONAL AUTONOMA DE MEXICO; UNIVERSITY OF MICHIGAN SYSTEM; UNIVERSITY OF MICHIGAN; UNIVERSITY OF MICHIGAN SYSTEM; UNIVERSITY OF MICHIGAN; UNIVERSITY OF ALBERTA				2022-05-06	PARTICULATE MATTER; LOW-DENSITY LIPOPROTEIN; SCAVENGER RECEPTOR; MACROPHAGES; OXIDATIVE POTENTIAL	10.1002/jbt.21452	ARTICLE			1099-0461	OSORNIO@UALBERTA.CA	76		CONSEJO NACIONAL DE CIENCIA Y TECNOLOGIACONSEJO NACIONAL DE CIENCIA Y TECNOLOGIA (CONACYT) [CONACYT-M43138]; NIH/NIEHSUNITED STATES DEPARTMENT OF HEALTH & HUMAN SERVICESNATIONAL INSTITUTES OF HEALTH (NIH) - USANIH NATIONAL INSTITUTE OF ENVIRONMENTAL HEALTH SCIENCES (NIEHS) [R01 ES016932-01, R01 ES017022-01]; FOGARTY INTERNATIONAL RESEARCH COLLABORATION AWARD (FIRCA)UNITED STATES DEPARTMENT OF HEA…	THIS PROJECT WAS SUPPORTED CONSEJO NACIONAL DE CIENCIA Y TECNOLOGIA (CONACYT-M43138), FOGARTY INTERNATIONAL RESEARCH COLLABORATION AWARD (FIRCA) AND NIH/NIEHS GRANTS R01 ES016932-01 AND R01 ES017022-01. WE THANK THE GOBIERNO DE LA CIUDAD DE MEXICO, RED AUTOMATICA DE MONITOREO ATMOSFERICO (RAMA), ARMANDO RETAMA AND RAFAEL RAMOS FOR MAKING AIR SAMPLING POSSIBLE. A FELLOWSHIP FROM INSTITUTO DE CIENC…	073XU		HEART-RATE-VARIABILITY; AIR-POLLUTION; EXTRAPULMONARY TRANSLOCATION; ULTRAFINE PARTICLES; EXPOSURE; ATHEROSCLEROSIS; INHALATION; BINDING; STRESS; MARCO	1	J BIOCHEM MOL TOXIC	J. BIOCHEM. MOL. TOXICOL.	ENGLISH	50	GREEN SUBMITTED, GREEN ACCEPTED	VARGAS, ALVARO OSORNIO/0000-0001-8287-7102; GARCIA-CUELLAR, CLAUDIA M. MARIA/0000-0001-8080-5797; QUINTANA BELMARES, RAUL/0000-0003-0765-4093; SERRANO-LOMELIN, JESUS/0000-0003-1627-3647	111 RIVER ST, HOBOKEN 07030-5774, NJ USA	JAN	8	HOBOKEN	23297186		J	WILEY	2013	VARGAS, ALVARO OSORNIO/B-4645-2010	OSORNIO-VARGAS, AR (CORRESPONDING AUTHOR), INST NACL CANCEROL, MEXICO CITY 14080, DF, MEXICO.	BIOCHEMISTRY & MOLECULAR BIOLOGY; TOXICOLOGY	SI	1095-6670	JOURNAL OF BIOCHEMICAL AND MOLECULAR TOXICOLOGY		5
VERMA V;PAKBIN P;CHEUNG K;CHO AK;SCHAUER JJ;SHAFER MM;KLEINMAN MT;SIOUTAS C	VERMA, VISHAL;PAKBIN, PAYAM;CHEUNG, K.;CHO, ARTHUR K.;SCHAUER, JAMES J.;SHAFER, MARTIN M.;KLEINMAN, MICHAEL T.;SIOUTAS, CONSTANTINOS	AN WJ, 2007, J AEROSOL SCI, V38, P305, DOI 10.1016/J.JAEROSCI.2006.12.002;BARON RA, 2001, AEROSOL MEASUREMENT;BISWAS S, 2009, ENVIRON SCI TECHNOL, V43, P3905, DOI 10.1021/ES9000592;CHEN LC, 2009, INHAL TOXICOL, V21, P1, DOI 10.1080/08958370802105405, 10.1080/08958370802105405 ;CHO AK, 2005, ENVIRON RES, V99, P40, DOI 10.1016/J.ENVRES.2005.01.003;DACHS J, 2000, ENVIRON SCI TECHNOL, V34, P3690, DOI…	THIS STUDY EXAMINES THE PHYSICOCHEMICAL AND REDOX PROFILES OF ATMOSPHERIC SEMI-VOLATILE COMPOUNDS TO EVALUATE THEIR CONTRIBUTION TO THE OXIDATIVE POTENTIAL OF AMBIENT PARTICULATE MATTER (PM). CONCENTRATED AMBIENT AND THERMODENUDED QUASI-ULTRAFINE PARTICLES (<180 NM) WERE COLLECTED USING THE VERSATILE AEROSOL CONCENTRATION ENRICHMENT SYSTEM (VACES) AT AN URBAN SITE NEAR DOWNTOWN LOS ANGELES. A THE…		1025	UNIV SO CALIF, DEPT CIVIL & ENVIRONM ENGN, LOS ANGELES, CA 90089 USA.; UNIV CALIF LOS ANGELES, SCH MED, DEPT MOL & MED PHARMACOL, LOS ANGELES, CA USA.; UNIV WISCONSIN, ENVIRONM CHEM & TECHNOL PROGRAM, MADISON, WI USA.; UNIV CALIF IRVINE, SCH MED, IRVINE, CA 92717 USA.;	UNIVERSITY OF SOUTHERN CALIFORNIA; DAVID GEFFEN SCHOOL OF MEDICINE AT UCLA; UNIVERSITY OF CALIFORNIA SYSTEM; UNIVERSITY OF CALIFORNIA LOS ANGELES; UNIVERSITY OF WISCONSIN SYSTEM; UNIVERSITY OF WISCONSIN MADISON; UNIVERSITY OF CALIFORNIA SYSTEM; UNIVERSITY OF CALIFORNIA IRVINE				2022-05-06	SEMI-VOLATILE COMPOUNDS; OXIDATIVE POTENTIAL; DTT ASSAY; QUASI-ULTRAFINE PARTICLES	10.1016/j.atmosenv.2010.10.044	ARTICLE			1873-2844	SIOUTAS@USC.EDU	1033		EPAUNITED STATES ENVIRONMENTAL PROTECTION AGENCY [RD-8324-1301-0]; CARB [2008-2021, 07-307]	FUNDING FOR THIS STUDY WAS PROVIDED BY EPA UNDER THE STAR PROGRAM THROUGH GRANT RD-8324-1301-0 AND BY CARB (AWARD NO. 2008-2021 TO THE UNIVERSITY OF SOUTHERN CALIFORNIA AND AWARD NO. 07-307 TO THE UNIVERSITY OF CALIFORNIA, IRVINE). WE ACKNOWLEDGE THE CONTRIBUTIONS OF NANCY DAHER AND WINNIE KAM FOR THEIR HELP IN AEROSOL SAMPLING. WE WOULD ALSO LIKE TO THANK DEBRA A SCHMITZ AT UCLA FOR THE DTT ANAL…	722HZ		POLYCYCLIC AROMATIC-HYDROCARBONS; COARSE AMBIENT PARTICLES; ENRICHMENT SYSTEM VACES; PARTICULATE MATTER PM; FREE-RADICAL ACTIVITY; SIMULTANEOUS IN-VIVO; DIESEL EXHAUST; VITRO EVALUATION; ORGANIC AEROSOL; AIR-POLLUTION	4	ATMOS ENVIRON	ATMOS. ENVIRON.	ENGLISH	52		SIOUTAS, CONSTANTINOS/0000-0001-5146-0857	THE BOULEVARD, LANGFORD LANE, KIDLINGTON, OXFORD OX5 1GB, ENGLAND	FEB	9	OXFORD			J	PERGAMON-ELSEVIER SCIENCE LTD	2011	SIOUTAS, CONSTANTINOS/R-1968-2019	SIOUTAS, C (CORRESPONDING AUTHOR), UNIV SO CALIF, DEPT CIVIL & ENVIRONM ENGN, 3620 S VERMONT AVE, LOS ANGELES, CA 90089, USA.	ENVIRONMENTAL SCIENCES & ECOLOGY; METEOROLOGY & ATMOSPHERIC SCIENCES		1352-2310	ATMOSPHERIC ENVIRONMENT		52
TONG HJ;LAKEY PSJ;ARANGIO AM;SOCORRO J;SHEN FX;LUCAS K;BRUNE WH;POSCHL U;SHIRAIWA M	TONG, HAIJIE;LAKEY, PASCALE S. J.;ARANGIO, A.M.;SOCORRO, JOANNA;SHEN, FANGXIA;LUCAS, KURT;BRUNE, WILLIAM H.;POESCHL, ULRICH;SHIRAIWA, MANABU	ARANGIO AM, 2016, ATMOS CHEM PHYS, V16, P13105, DOI 10.5194/ACP-16-13105-2016;ARASHIRO M, 2018, ENVIRON SCI-PROC IMP, V20, P332, DOI 10.1039/C7EM00439G, 10.1039/C7EM00439G;ARELLANES C, 2006, ENVIRON SCI TECHNOL, V40, P4859, DOI 10.1021/ES0513786;BADALI KM, 2015, ATMOS CHEM PHYS, V15, P7831, DOI 10.5194/ACP-15-7831-2015;BALAKRISHNA S, 2009, PART FIBRE TOXICOL, V6, DOI 10.1186/1743-8977-6-11;BERKEM…	REACTIVE OXYGEN SPECIES (ROS) PLAY A CENTRAL ROLE IN ADVERSE HEALTH EFFECTS OF AIR POLLUTANTS. RESPIRATORY DEPOSITION OF FINE AIR PARTICULATE MATTER CAN LEAD TO THE FORMATION OF ROS IN EPITHELIAL LINING FLUID, POTENTIALLY CAUSING OXIDATIVE STRESS AND INFLAMMATION. SECONDARY ORGANIC AEROSOLS (SOA) ACCOUNT FOR A LARGE FRACTION OF FINE PARTICULATE MATTER, BUT THEIR ROLE IN ADVERSE HEALTH EFFECTS IS …		11642	MAX PLANCK INST CHEM, MULTIPHASE CHEM DEPT, D-55128 MAINZ, GERMANY.; UNIV CALIF IRVINE, DEPT CHEM, IRVINE, CA 92697 USA.; PENN STATE UNIV, DEPT METEOROL, UNIVERSITY PK, PA 16802 USA.;	MAX PLANCK SOCIETY; UNIVERSITY OF CALIFORNIA SYSTEM; UNIVERSITY OF CALIFORNIA IRVINE; PENNSYLVANIA COMMONWEALTH SYSTEM OF HIGHER EDUCATION (PCSHE); PENNSYLVANIA STATE UNIVERSITY; PENNSYLVANIA STATE UNIVERSITY -UNIVERSITY PARK				2022-05-06		10.1021/acs.est.8b03695	ARTICLE			1520-5851	H.TONG@MPIC.DE; M.SHIRAIWA@UCI.EDU	11651		MAX PLANCK SOCIETYMAX PLANCK SOCIETYFOUNDATION CELLEX; NATIONAL SCIENCE FOUNDATIONNATIONAL SCIENCE FOUNDATION (NSF) [CHE-1808125]	THIS WORK WAS FUNDED BY THE MAX PLANCK SOCIETY. M.S. ACKNOWLEDGES FUNDING FROM THE NATIONAL SCIENCE FOUNDATION (CHE-1808125).	GX5UI		PERSISTENT FREE-RADICALS; EXHALED HYDROGEN-PEROXIDE; STRESS-RESPONSE GENES; CHEMICAL-COMPOSITION; PARTICULATE MATTER; BREATH CONDENSATE; OXIDATIVE STRESS; DITHIOTHREITOL DTT; TRANSITION-METALS; HYDROXYL RADICALS	20	ENVIRON SCI TECHNOL	ENVIRON. SCI. TECHNOL.	ENGLISH	82	GREEN SUBMITTED	TONG, HAI-JIE/0000-0001-9887-7836; PÖSCHL, ULRICH/0000-0003-1412-3557; SHEN, FANGXIA/0000-0003-4166-4615; SHIRAIWA, MANABU/0000-0003-2532-5373; BRUNE, WILLIAM/0000-0002-1609-4051; LAKEY, PASCALE/0000-0003-2923-4073	1155 16TH ST, NW, WASHINGTON, DC 20036 USA	OCT 16	10	WASHINGTON	30234977		J	AMER CHEMICAL SOC	2018	TONG, HAI-JIE/B-8735-2014; PÖSCHL, ULRICH/A-6263-2010; SHEN, FANGXIA/F-3718-2018; SHIRAIWA, MANABU/A-6246-2010; BRUNE, WILLIAM/U-7661-2017	TONG, HJ; SHIRAIWA, M (CORRESPONDING AUTHOR), MAX PLANCK INST CHEM, MULTIPHASE CHEM DEPT, D-55128 MAINZ, GERMANY.; SHIRAIWA, M (CORRESPONDING AUTHOR), UNIV CALIF IRVINE, DEPT CHEM, IRVINE, CA 92697, USA.	ENGINEERING; ENVIRONMENTAL SCIENCES & ECOLOGY		0013-936X	ENVIRONMENTAL SCIENCE & TECHNOLOGY		55
WEICHENTHAL S;LAVIGNE E;EVANS GJ;POLLITT KJG;BURNETT RT	WEICHENTHAL, SCOTT;LAVIGNE, ERIC;EVANS, GREG J.;POLLITT, KRYSTAL J. GODRI;BURNETT, RICHARD T.	ATKINSON RW, 2014, THORAX, V69, P660, DOI 10.1136/THORAXJNL-2013-204492;AYRES JG, 2008, INHAL TOXICOL, V20, P75, DOI 10.1080/08958370701665517, 10.1080/08958370701665517 ;BALLATORI N, 2009, BIOL CHEM, V390, P191, DOI 10.1515/BC.2009.033;BEN ANES A, 2016, J ASTHMA, V53, P227, DOI 10.3109/02770903.2015.1087559;BENTLEY AR, 2008, THORAX, V63, P956, DOI 10.1136/THX.2007.086199;BRATSCH SG, 1989, J PHYS…	RATIONALE: FINE PARTICULATE AIR POLLUTION (PM2.5; PARTICULATE MATTER 2.5 MU M OR LESS IN DIAMETER) IS THOUGHT TO CONTRIBUTE TO ACUTE RESPIRATORY MORBIDITY IN PART THROUGH OXIDATIVE STRESS. OBJECTIVES: TO EXAMINE THE ASSOCIATION BETWEEN PM2.5 OXIDATIVE BURDEN AND EMERGENCY ROOM VISITS FOR RESPIRATORY ILLNESSES. METHODS: WE CONDUCTED A CASE-CROSSOVER STUDY IN ONTARIO, CANADA BETWEEN 2004 AND 2011, …		577	HLTH CANADA, OTTAWA, ON, CANADA.; MCGILL UNIV, DEPT EPIDEMIOL BIOSTAT & OCCUPAT HLTH, 1020 AVE PINS OUEST, MONTREAL, PQ H3A 1A2, CANADA.; UNIV TORONTO, TORONTO, ON, CANADA.; UNIV MASSACHUSETTS, AMHERST, MA 01003 USA.;	HEALTH CANADA; MCGILL UNIVERSITY; UNIVERSITY OF TORONTO; UNIVERSITY OF MASSACHUSETTS SYSTEM; UNIVERSITY OF MASSACHUSETTS AMHERST				2022-05-06	PARTICULATE AIR POLLUTION; ASTHMA; CHRONIC OBSTRUCTIVE PULMONARY DISEASE; OXIDATIVE STRESS	10.1164/rccm.201512-2434OC	ARTICLE			1535-4970	SCOTT.WEICHENTHAL@MCGILL.CA	586		HEALTH CANADA	THE AUTHORS THANK FARHAN MANSOOR FOR CONDUCTING THE OXIDATIVE BURDEN ANALYSES; RONALD GARSON FOR PRODUCING THE MAP IN FIGURE 1; AND CHRISTIE MCMANN, TIM SHIN, AND HONGYU YOU FOR HELP IN COMPILING OXIDATIVE BURDEN DATA. THE AUTHORS THANK LUC WHITE (ENVIRONMENT CANADA) AND THE ONTARIO MINISTRY OF THE ENVIRONMENT AND CLIMATE CHANGE FOR HELP IN COLLECTING PM<INF>2.5</INF> FILTERS FOR OXIDATIVE BURDEN…	DU7SY		AIR-POLLUTION; HOSPITAL ADMISSION; SPATIAL VARIATION; DAILY MORTALITY; AMBIENT PM2.5; STRESS; GLUTATHIONE; ASTHMA; HEALTH; ANTIOXIDANTS	5	AM J RESP CRIT CARE	AM. J. RESPIR. CRIT. CARE MED.	ENGLISH	34		GODRI POLLITT, KRYSTAL/0000-0001-7332-2228; EVANS, GREG/0000-0002-9641-4499; LAVIGNE, ERIC/0000-0001-6146-9839	25 BROADWAY, 18 FL, NEW YORK, NY 10004 USA	SEP 1	10	NEW YORK	26963193		J	AMER THORACIC SOC	2016	; LAVIGNE, ERIC/E-2948-2013	WEICHENTHAL, S (CORRESPONDING AUTHOR), MCGILL UNIV, DEPT EPIDEMIOL BIOSTAT & OCCUPAT HLTH, 1020 AVE PINS OUEST, MONTREAL, PQ H3A 1A2, CANADA.; WEICHENTHAL, S (CORRESPONDING AUTHOR), MCGILL UNIV, GERALD BRONFMAN DEPT ONCOL, 1020 AVE PINS OUEST, MONTREAL, PQ H3A 1A2, CANADA.	GENERAL & INTERNAL MEDICINE; RESPIRATORY SYSTEM		1073-449X	AMERICAN JOURNAL OF RESPIRATORY AND CRITICAL CARE MEDICINE		67
SAFFARI A;HASHEMINASSAB S;SHAFER MM;SCHAUER JJ;CHATILA TA;SIOUTAS C	SAFFARI, ARIAN;HASHEMINASSAB, SINA;SHAFER, MARTIN M.;SCHAUER, JAMES J.;CHATILA, TALAL A.;SIOUTAS, CONSTANTINOS	ANTINOLO M, 2015, NAT COMMUN, V6, DOI 10.1038/NCOMMS7812;ARHAMI M, 2006, ENVIRON SCI TECHNOL, V40, P945, DOI 10.1021/ES0510313;BAE MS, 2004, ATMOS ENVIRON, V38, P2885, DOI 10.1016/J.ATMOSENV.2004.02.027;BI XH, 2003, ATMOS ENVIRON, V37, P289, DOI 10.1016/S1352-2310(02)00832-4;BIRCH M EILEEN, 2002, APPL OCCUP ENVIRON HYG, V17, P400, DOI 10.1080/10473220290035390;BIRCH ME, 1996, AEROSOL SCI TECH, V2…	RECENT INVESTIGATIONS SUGGEST THAT AQUEOUS PHASE OXIDATION OF HYDROPHILIC ORGANIC COMPOUNDS CAN BE A SIGNIFICANT SOURCE OF SECONDARY ORGANIC AEROSOLS (SOA) IN THE ATMOSPHERE. HERE WE INVESTIGATE THE POSSIBILITY OF NIGHTTIME AQUEOUS PHASE FORMATION OF SOA IN LOS ANGELES DURING WINTER, THROUGH EXAMINATION OF TRENDS IN FINE PARTICULATE MATTER (PM2.5) CARBONACEOUS CONTENT DURING TWO CONTRASTING SEASO…		112	UNIV SO CALIF, DEPT CIVIL & ENVIRONM ENGN, LOS ANGELES, CA USA.; UNIV WISCONSIN, ENVIRONM CHEM & TECHNOL PROGRAM, MADISON, WI USA.; HARVARD UNIV, DEPT PEDIAT, BOSTON, MA 02115 USA.;	UNIVERSITY OF SOUTHERN CALIFORNIA; UNIVERSITY OF WISCONSIN SYSTEM; UNIVERSITY OF WISCONSIN MADISON; HARVARD UNIVERSITY				2022-05-06	SECONDARY ORGANIC AEROSOL (SOA); SECONDARY ORGANIC CARBON; AQUEOUS SOA; PARTICULATE MATTER; OXIDATIVE POTENTIAL	10.1016/j.atmosenv.2016.03.022	ARTICLE			1873-2844	SIOUTAS@USC.EDU	122		UNITED STATES NATIONAL INSTITUTE OF ALLERGY AND INFECTIOUS DISEASESUNITED STATES DEPARTMENT OF HEALTH & HUMAN SERVICESNATIONAL INSTITUTES OF HEALTH (NIH) - USANIH NATIONAL INSTITUTE OF ALLERGY & INFECTIOUS DISEASES (NIAID) [5R01AI065617-15]; USC VITERBI'S PHD FELLOWSHIP AWARD	FUNDING FOR THIS STUDY WAS PROVIDED BY THE UNITED STATES NATIONAL INSTITUTE OF ALLERGY AND INFECTIOUS DISEASES (AWARD NUMBER: 5R01AI065617-15). WE WOULD LIKE TO THANK MASSOUD PIRBAZARI, WOONHOE KIM AND THE STAFF AT THE WISCONSIN STATE LABORATORY OF HYGIENE FOR THEIR ASSISTANCE WITH THE CHEMICAL ANALYSES, AS WELL AS DONGBIN WANG AND FARIMAH SHIRMOHAMMADI FOR THEIR HELP WITH THE SAMPLING CAMPAIGN. …	DK0PG		POSITIVE MATRIX FACTORIZATION; SOURCE APPORTIONMENT; CHEMICAL-COMPOSITION; ELEMENTAL CARBON; REDOX ACTIVITY; AIR-POLLUTION; PARTICLES; ULTRAFINE; SOA; ATMOSPHERE		ATMOS ENVIRON	ATMOS. ENVIRON.	ENGLISH	57		SIOUTAS, CONSTANTINOS/0000-0001-5146-0857	THE BOULEVARD, LANGFORD LANE, KIDLINGTON, OXFORD OX5 1GB, ENGLAND	MAY	11	OXFORD			J	PERGAMON-ELSEVIER SCIENCE LTD	2016	SIOUTAS, CONSTANTINOS/R-1968-2019	SIOUTAS, C (CORRESPONDING AUTHOR), UNIV SO CALIF, DEPT CIVIL & ENVIRONM ENGN, LOS ANGELES, CA, USA.	ENVIRONMENTAL SCIENCES & ECOLOGY; METEOROLOGY & ATMOSPHERIC SCIENCES		1352-2310	ATMOSPHERIC ENVIRONMENT		36
CHARRIER JG;ANASTASIO C	CHARRIER, J. G.;ANASTASIO, C.	ANONYMOUS, 1991, CHEL 100 CHEL 20 CHE;AYRES JG, 2008, INHAL TOXICOL, V20, P75, DOI 10.1080/08958370701665517, 10.1080/08958370701665517 ;BISWAS S, 2009, ENVIRON SCI TECHNOL, V43, P3905, DOI 10.1021/ES9000592;CHARRIER JG, 2011, ATMOS ENVIRON, V45, P7555, DOI 10.1016/J.ATMOSENV.2010.12.021;CHO AK, 2005, ENVIRON RES, V99, P40, DOI 10.1016/J.ENVRES.2005.01.003;CHO AK, 2004, AEROSOL SCI TECH, V38, P68…	THE RATE OF CONSUMPTION OF DITHIOTHREITOL (DTT) IS INCREASINGLY USED TO MEASURE THE OXIDATIVE POTENTIAL OF PARTICULATE MATTER (PM), WHICH HAS BEEN LINKED TO THE ADVERSE HEALTH EFFECTS OF PM. WHILE SEVERAL QUINONES ARE KNOWN TO BE VERY REACTIVE IN THE DTT ASSAY, IT IS UNCLEAR WHAT OTHER CHEMICAL SPECIES MIGHT CONTRIBUTE TO THE LOSS OF DTT IN PM EXTRACTS. TO ADDRESS THIS QUESTION, WE QUANTIFY THE R…		9321	UNIV CALIF DAVIS, DEPT LAND AIR & WATER RESOURCES, DAVIS, CA 95616 USA.; UNIV CALIF DAVIS, AGR & ENVIRONM CHEM GRAD GRP, DAVIS, CA 95616 USA.;	UNIVERSITY OF CALIFORNIA SYSTEM; UNIVERSITY OF CALIFORNIA DAVIS; UNIVERSITY OF CALIFORNIA SYSTEM; UNIVERSITY OF CALIFORNIA DAVIS				2022-05-06		10.5194/acp-12-9321-2012	ARTICLE			1680-7324	CANASTASIO@UCDAVIS.EDU	9333		EPA STARUNITED STATES ENVIRONMENTAL PROTECTION AGENCY [FP-91718101-0]; NATIONAL INSTITUTE OF ENVIRONMENTAL HEALTH SCIENCES (NIEHS)UNITED STATES DEPARTMENT OF HEALTH & HUMAN SERVICESNATIONAL INSTITUTES OF HEALTH (NIH) - USANIH NATIONAL INSTITUTE OF ENVIRONMENTAL HEALTH SCIENCES (NIEHS) [P42ES004699]; NATIONAL INSTITUTE OF ENVIRONMENTAL HEALTH SCIENCESUNITED STATES DEPARTMENT OF HEALTH & HUMAN SERV…	THIS RESEARCH WAS MADE POSSIBLE BY AN EPA STAR GRADUATE FELLOWSHIP TO J.G.C. (NO. FP-91718101-0). THIS WORK HAS NOT BEEN FORMALLY REVIEWED BY THE EPA. THE VIEWS EXPRESSED IN THIS ARTICLE ARE SOLELY THOSE OF THE AUTHORS, AND THE EPA DOES NOT ENDORSE ANY PRODUCTS OR COMMERCIAL SERVICES MENTIONED IN THIS ARTICLE. ADDITIONAL SUPPORT WAS PROVIDED BY GRANT NO. P42ES004699 FROM THE NATIONAL INSTITUTE OF…	020TF		POLYCYCLIC AROMATIC-HYDROCARBONS; AIRBORNE PARTICULATE MATTER; JOAQUIN VALLEY PARTICLES; HYDROGEN-PEROXIDE; LOS-ANGELES; CATALYZED OXIDATION; HYDROXYL RADICALS; REDOX ACTIVITY; GENERATION; TOXICITY	19	ATMOS CHEM PHYS	ATMOS. CHEM. PHYS.	ENGLISH	46	GOLD, GREEN ACCEPTED	KLOBAS, JESSICA/0000-0001-7734-7027	BAHNHOFSALLEE 1E, GOTTINGEN, 37081, GERMANY		13	GOTTINGEN	23393494		J	COPERNICUS GESELLSCHAFT MBH	2012		ANASTASIO, C (CORRESPONDING AUTHOR), UNIV CALIF DAVIS, DEPT LAND AIR & WATER RESOURCES, 1 SHIELDS AVE DAVIS, DAVIS, CA 95616, USA.	ENVIRONMENTAL SCIENCES & ECOLOGY; METEOROLOGY & ATMOSPHERIC SCIENCES		1680-7316	ATMOSPHERIC CHEMISTRY AND PHYSICS		273
MOROZZI P;BOLELLI L;BRATTICH E;FERRI EN;GIROTTI S;SANGIORGI S;ORZA JAG;PINERO-GARCIA F;TOSITTI L	MOROZZI, PIETRO;BOLELLI, LUCA;BRATTICH, ERIKA;FERRI, ELIDA NORA;GIROTTI, STEFANO;SANGIORGI, STEFANO;ORZA, J. A. G.;PINERO-GARCIA, FRANCISCO;TOSITTI, LAURA	AGARWAL A, 2004, REPROD BIOMED ONLINE, V9, P466, DOI 10.1016/S1472-6483(10)61284-9;ANONYMOUS, 2017, 16913 EN 16913 EN;ANONYMOUS, 2005, 14902 EN 14902 EN;ANONYMOUS, 2017, 16913 EN 16913 EN;AVERILL-BATES D, 2018, CRYOBIOLOGY, V80, P170, DOI DOI 10.1016/J.CRYOBIOL.2017.10.064, 10.1016/J.CRYOBIOL.2017.10.064, DOI 10.1016/J.CRYOBIOL.2017.10.064;AYRES JG, 2008, INHAL TOXICOL, V20, P75, DOI 10.1080/0895…	IN THIS STUDY, A NEW CHEMILUMINESCENT METHOD BASED ON THE DEPENDENCE OF LUMINOL LIGHT EMISSION INDUCED BY FREE RADICALS IN AIRBORNE PARTICULATE MATTER (PM) IS PROPOSED AS A SCREENING ASSAY FOR THE RAPID CHARACTERIZATION OF SAMPLES FROM DIFFERENT SOURCES BASED ON THEIR REDOX PROPERTIES. THIS PARAMETER IS CONSIDERED CRITICAL FOR ASSESSING PARTICULATE MATTER TOXICITY AND ITS IMPACTS ON HUMAN HEALTH.…	148005		UNIV BOLOGNA, DEPT CHEM G CIAMICIAN, VIA SELMI 2, I-40126 BOLOGNA, ITALY.; UNIV BOLOGNA, DEPT PHARM & BIOTECHNOL, VIA S DONATO 15, I-40127 BOLOGNA, ITALY.; UNIV BOLOGNA, DEPT PHYS & ASTRON, VIA IRNERIO 46, I-40126 BOLOGNA, ITALY.; UNIV MIGUEL HERNANDEZ ELCHE, DEPT APPL PHYS, SCOLAB, ELCHE 03202, SPAIN.; UNIV GRANADA, FAC SCI, INORGAN CHEM DEPT, RADIOCHEM & ENVIRONM RADIOL LAB, GRANADA 18077, SPAI…	UNIVERSITY OF BOLOGNA; UNIVERSITY OF BOLOGNA; UNIVERSITY OF BOLOGNA; UNIVERSIDAD MIGUEL HERNANDEZ DE ELCHE; UNIVERSITY OF GRANADA; UNIVERSITY OF GOTHENBURG				2022-05-06	AIRBORNE PARTICULATE MATTER; OXIDATIVE POTENTIAL; CHEMILUMINESCENCE; CHEMOMETRICS; LUMINOL	10.1016/j.scitotenv.2021.148005	ARTICLE	MAY 2021		1879-1026	PIETRO.MOROZZI2@UNIBO.IT; LAURA.TOSITTI@UNIBO.IT			FUNDAMENTAL ORIENTED RESEARCH (RFO); UNIVERSITY OF BOLOGNA (ITALY)	THIS WORK WAS FUNDED BY FUNDAMENTAL ORIENTED RESEARCH (RFO) 2018-2019 AND 2019-2020, UNIVERSITY OF BOLOGNA (ITALY).	TP4FF		AIR-POLLUTION; SAHARAN DUST; MT. CIMONE; OXYGEN; PM2.5; TRANSPORT; MECHANISM; AEROSOLS; AFRICAN; DISEASE		SCI TOTAL ENVIRON	SCI. TOTAL ENVIRON.	ENGLISH	71		BRATTICH, ERIKA/0000-0001-8402-7611; GARCIA ORZA, JOSE ANTONIO/0000-0002-7362-1874; TOSITTI, LAURA/0000-0002-1778-672X	RADARWEG 29, 1043 NX AMSTERDAM, NETHERLANDS	OCT 1	10	AMSTERDAM	34058583		J	ELSEVIER	2021	BRATTICH, ERIKA/D-5127-2018; GARCIA ORZA, JOSE ANTONIO/I-1328-2015; TOSITTI, LAURA/L-3562-2016	MOROZZI, P; TOSITTI, L (CORRESPONDING AUTHOR), VIA SELMI 2, I-40126 BOLOGNA, ITALY.	ENVIRONMENTAL SCIENCES & ECOLOGY		0048-9697	SCIENCE OF THE TOTAL ENVIRONMENT		0
HE LC;NORRIS C;CUI XX;LI Z;BARKJOHN KK;BREHMER C;TENG YB;FANG L;LIN LL;WANG Q;ZHOU XJ;HONG JG;LI F;ZHANG YP;SCHAUER JJ;BLACK M;BERGIN MH;ZHANG JJ	HE, LINCHEN;NORRIS, CHRISTINA;CUI, XIAOXING;LI, ZHEN;BARKJOHN, KAROLINE K.;BREHMER, COLLIN;TENG, YANBO;FANG, LIN;LIN, LILI;WANG, QIAN;ZHOU, XIAOJIAN;HONG, JIANGUO;LI, FENG;ZHANG, YINPING;SCHAUER, JAMES J.;BLACK, MARILYN;BERGIN, MICHAEL H.;ZHANG, JUNFENG JIMJIMJIMJIMJIM	ABRAMS J, 2017, ENVIRON HEALTH PERSP, V125, DOI 10.1289/EHP1545;ARONSSON D, 2015, EUR CLIN RESPIR J, V2, DOI 10.3402/ECRJ.V2.28667;BARKJOHN KK, 2020, J EXPO SCI ENV EPID, V30, P971, DOI 10.1038/S41370-020-00266-5;BARKJOHN KK, 2021, INDOOR AIR, V31, P74, DOI 10.1111/INA.12716;BARKJOHN KK, 2020, AEROSOL AIR QUAL RES, V20, P297, DOI 10.4209/AAQR.2018.11.0394;BATTERMAN S, 2012, INDOOR AIR, V22, P235,…	FINE PARTICULATE MATTER (PM2.5) WITH A HIGHER OXIDATIVE POTENTIAL HAS BEEN THOUGHT TO BE MORE DETRIMENTAL TO PULMONARY HEALTH. WE AIM TO INVESTIGATE THE ASSOCIATIONS BETWEEN PERSONAL EXPOSURE TO PM2.5 OXIDATIVE POTENTIAL AND PULMONARY OUTCOMES IN ASTHMATIC CHILDREN. WE MEASURED EACH OF THE 43 ASTHMATIC CHILDREN 4 TIMES FOR AIRWAY MECHANICS, LUNG FUNCTION, AIRWAY INFLAMMATION, AND ASTHMA SYMPTOM S…		3101	DUKE UNIV, NICHOLAS SCH ENVIRONM, DURHAM, NC 27708 USA.; DUKE UNIV, DUKE GLOBAL HLTH INST, DURHAM, NC 27708 USA.; DUKE KUNSHAN UNIV, KUNSHAN 215316, JIANGSU, PEOPLES R CHINA.; DUKE UNIV, DEPT CIVIL & ENVIRONM ENGN, DURHAM, NC 27708 USA.; SHANGHAI JIAO TONG UNIV, SHANGHAI GEN HOSP, DEPT PEDIAT, SHANGHAI 200240, PEOPLES R CHINA.; UNIV WISCONSIN MADISON, COLL ENGN, DEPT CIVIL & ENVIRONM ENGN, MADISO…	DUKE UNIVERSITY; DUKE UNIVERSITY; DUKE KUNSHAN UNIVERSITY; DUKE UNIVERSITY; SHANGHAI JIAO TONG UNIVERSITY; UNIVERSITY OF WISCONSIN SYSTEM; UNIVERSITY OF WISCONSIN MADISON; TSINGHUA UNIVERSITY; SHANGHAI JIAO TONG UNIVERSITY				2022-05-06	PM2.5 OXIDATIVE POTENTIAL; ASTHMATIC CHILDREN; PULMONARY PHYSIOLOGY; ASTHMA MANAGEMENT; AIRWAY MECHANICS; LUNG FUNCTION; ASTHMA SYMPTOMS	10.1021/acs.est.0c06114	ARTICLE	FEB 2021		1520-5851	JUNFENG.ZHANG@DUKE.EDU	3111		UNDERWRITERS LABORATORIES INC.; NATIONAL NATURAL SCIENCE FOUNDATION OF CHINANATIONAL NATURAL SCIENCE FOUNDATION OF CHINA (NSFC) [51420105010, 51521005]; DUKE GLOBAL HEALTH INSTITUTE	THIS STUDY WAS FUNDED THROUGH UNDERWRITERS LABORATORIES INC. AND THE NATIONAL NATURAL SCIENCE FOUNDATION OF CHINA (GRANT NUMBERS 51420105010 AND 51521005). L.H. WAS PARTIALLY SUPPORTED VIA A DOCTORAL SCHOLARSHIP PROVIDED BY DUKE GLOBAL HEALTH INSTITUTE. WE THANK AMWAY (CHINA) CO., FOR LENDING THE AIR PURIFIER USED IN PRESENT STUDY, ALTHOUGH AMWAY WAS IN NO WAY INVOLVED IN THE STUDY DESIGN, IMPLEM…	QT0GE			5	ENVIRON SCI TECHNOL	ENVIRON. SCI. TECHNOL.	ENGLISH	55		BARKJOHN, KAROLINE JOHNSON/0000-0001-6197-4499; HE, LINCHEN/0000-0002-3559-9530; ZHANG, JUNFENG/0000-0003-3759-6672	1155 16TH ST, NW, WASHINGTON, DC 20036 USA	MAR 2	11	WASHINGTON	33555874		J	AMER CHEMICAL SOC	2021	HE, LINCHEN/ABD-7531-2021; BARKJOHN, KAROLINE JOHNSON/J-3711-2019	ZHANG, JJ (CORRESPONDING AUTHOR), DUKE UNIV, NICHOLAS SCH ENVIRONM, DURHAM, NC 27708, USA.; ZHANG, JJ (CORRESPONDING AUTHOR), DUKE UNIV, DUKE GLOBAL HLTH INST, DURHAM, NC 27708, USA.; ZHANG, JJ (CORRESPONDING AUTHOR), DUKE KUNSHAN UNIV, KUNSHAN 215316, JIANGSU, PEOPLES R CHINA.	ENGINEERING; ENVIRONMENTAL SCIENCES & ECOLOGY		0013-936X	ENVIRONMENTAL SCIENCE & TECHNOLOGY		6
AL HOUSSEINY H;SINGH M;EMILE S;NICOLEAU M;VANDER WAL RL;SILVEYRA P	AL HOUSSEINY, HEBA;SINGH, MADHU;EMILE, SHANEEKA;NICOLEAU, MARVIN;VANDER WAL, RANDY L.;SILVEYRA, PATRICIA	DE OLIVEIRA BFA, 2012, ENVIRON HEALTH-GLOB, V11, DOI 10.1186/1476-069X-11-64;AZTATZI-AGUILAR O.G., 2018, TOXICOL RES APPL, V2, P1, DOI 10.1177/2397847318794859, DOI 10.1177/2397847318794859;BACH NS, 2014, TOXICOL LETT, V228, P42, DOI 10.1016/J.TOXLET.2014.03.021;BAHATOLA SS, 2018, J PUBLIC HEALTH AFR, V9, P162, DOI 10.4081/JPHIA.2018.813;BAUER RN, 2012, J ALLERGY CLIN IMMUN, V129, P14, DOI 10.101…	AIR POLLUTION HAS BECOME THE WORLD'S SINGLE BIGGEST ENVIRONMENTAL HEALTH RISK OF THE PAST DECADE, CAUSING MILLIONS OF YEARLY DEATHS WORLDWIDE. ONE OF THE DOMINANT AIR POLLUTANTS IS FINE PARTICULATE MATTER (PM2.5), WHICH IS A PRODUCT OF COMBUSTION. EXPOSURE TO PM(2.5)HAS BEEN ASSOCIATED WITH DECREASED LUNG FUNCTION, IMPAIRED IMMUNITY, AND EXACERBATIONS OF LUNG DISEASE. ACCUMULATING EVIDENCE SUGGES…	345		UNIV NORTH CAROLINA CHAPEL HILL, BIOBEHAV LAB, SCH NURSING, CHAPEL HILL, NC 27599 USA.; PENN STATE UNIV, JOHN & WILLIE LEONE FAMILY DEPT ENERGY & MINERAL, UNIVERSITY PK, PA 16801 USA.; PENN STATE UNIV, COLL MED, HERSHEY, PA 17033 USA.; CASE WESTERN RESERVE UNIV, SCH MED, CLEVELAND, OH 44106 USA.; PENN STATE UNIV, EMS ENERGY INST, UNIVERSITY PK, PA 16801 USA.;	UNIVERSITY OF NORTH CAROLINA; UNIVERSITY OF NORTH CAROLINA CHAPEL HILL; UNIVERSITY OF NORTH CAROLINA SCHOOL OF MEDICINE; PENNSYLVANIA COMMONWEALTH SYSTEM OF HIGHER EDUCATION (PCSHE); PENNSYLVANIA STATE UNIVERSITY; PENNSYLVANIA STATE UNIVERSITY - UNIVERSITY PARK; PENNSYLVANIA COMMONWEALTH SYSTEM OF HIGHER EDUCATION (PCSHE); PENNSYLVANIA STATE UNIVERSITY; PENN STATE HEALTH; CASE WESTERN RESERVE UNI…				2022-05-06	AIR POLLUTION; SOOT; PARTICULATE MATTER; LUNG INFLAMMATION; FUNCTIONAL GROUPS	10.3390/biomedicines8090345	ARTICLE			2227-9059	HEBAAL@EMAIL.UNC.EDU; MADHUSINGH@ALUMNI.PSU.EDU; SNEMILE77@GMAIL.COM; MNICOELEA@FANDM.EDU; RUV12@PSU.EDU; PATRY@EMAIL.UNC.EDU			PENNSYLVANIA STATE UNIVERSITY HUMAN HEALTH & THE ENVIRONMENT SEED GRANT; NATIONAL HEART LUNG AND BLOOD INSTITUTE OF THE NATIONAL INSTITUTES OF HEALTHUNITED STATES DEPARTMENT OF HEALTH & HUMAN SERVICESNATIONAL INSTITUTES OF HEALTH (NIH) - USANIH NATIONAL HEART LUNG & BLOOD INSTITUTE (NHLBI) [HL133520]	THIS RESEARCH WAS FUNDED BY THE PENNSYLVANIA STATE UNIVERSITY HUMAN HEALTH & THE ENVIRONMENT SEED GRANT (R.L.V., P.S.), AND THE NATIONAL HEART LUNG AND BLOOD INSTITUTE OF THE NATIONAL INSTITUTES OF HEALTH UNDER AWARD NUMBER HL133520 (PS).	OE8QD		PARTICULATE AIR-POLLUTION; OXIDATIVE STRESS; PROTEIN CARBONYLATION; CYTOKINE EXPRESSION; AMBIENT PM2.5; UNITED-STATES; MATTER PM2.5; EXHAUST; INFLAMMATION; MORTALITY	9	BIOMEDICINES	BIOMEDICINES	ENGLISH	61	GREEN PUBLISHED, GOLD, GREEN SUBMITTED	SILVEYRA, PATRICIA/0000-0001-7083-8915; SINGH, MADHU/0000-0003-3391-336X	ST ALBAN-ANLAGE 66, CH-4052 BASEL, SWITZERLAND	SEP	18	BASEL	32932874		J	MDPI	2020	BBL, UNC/AFV-6080-2022; SILVEYRA, PATRICIA/A-7136-2018	SILVEYRA, P (CORRESPONDING AUTHOR), UNIV NORTH CAROLINA CHAPEL HILL, BIOBEHAV LAB, SCH NURSING, CHAPEL HILL, NC 27599, USA.; SILVEYRA, P (CORRESPONDING AUTHOR), PENN STATE UNIV, COLL MED, HERSHEY, PA 17033, USA.	BIOCHEMISTRY & MOLECULAR BIOLOGY; RESEARCH & EXPERIMENTAL MEDICINE; PHARMACOLOGY & PHARMACY			BIOMEDICINES		4
SHIRMOHAMMADI F;HASHEMINASSAB S;WANG DB;SAFFARI A;SCHAUER JJ;SHAFER MM;DELFINO RJ;SIOUTAS C	SHIRMOHAMMADI, FARIMAH;HASHEMINASSAB, SINA;WANG, DONGBIN;SAFFARI, ARIAN;SCHAUER, JAMES J.;SHAFER, MARTIN M.;DELFINO, RALPH J.;SIOUTAS, CONSTANTINOS	AMATO F, 2011, ATMOS ENVIRON, V45, P6777, DOI 10.1016/J.ATMOSENV.2011.06.003;AMATO F, 2009, ATMOS ENVIRON, V43, P2770, DOI 10.1016/J.ATMOSENV.2009.02.039;AMATO F, 2012, ATMOS ENVIRON, V46, P329, DOI 10.1016/J.ATMOSENV.2011.09.062;BISHOP GA, 2013, ENVIRON SCI TECHNOL, V47, P9523, DOI 10.1021/ES401487B;BRUNEKREEF B, 2005, EUR RESPIR J, V26, P309, DOI 10.1183/09031936.05.00001805;CAMPBELL A, 2005, N…	IN THIS STUDY, POTENTIAL SOURCES OF WATER-SOLUBLE (WS) AND WATER-INSOLUBLE (WI) FRACTIONS OF METALS AND TRACE ELEMENTS IN COARSE PARTICULATE MATTER (CPM) (PM10-2.5, 2.5 < DP < 10 MU M) WERE IDENTIFIED AND THEIR ASSOCIATION WITH THE REDOX PROPERTIES OF CPM, MEASURED BY MEANS OF REACTIVE OXYGEN SPECIES (ROS), WAS EXPLORED. CPM WAS COLLECTED DURING 2012-2013 IN CENTRAL LOS ANGELES (LA) AND 2013-2014…		2110	UNIV SO CALIF, DEPT CIVIL & ENVIRONM ENGN, LOS ANGELES, CA 90095 USA.; UNIV WISCONSIN, ENVIRONM CHEM & TECHNOL PROGRAM, MADISON, WI USA.; UNIV CALIF IRVINE, SCH MED, DEPT EPIDEMIOL, IRVINE, CA 92717 USA.;	UNIVERSITY OF SOUTHERN CALIFORNIA; UNIVERSITY OF WISCONSIN SYSTEM; UNIVERSITY OF WISCONSIN MADISON; UNIVERSITY OF CALIFORNIA SYSTEM; UNIVERSITY OF CALIFORNIA IRVINE				2022-05-06		10.1039/c5em00364d	ARTICLE			2050-7895	SIOUTAS@USC.EDU	2121		NATIONAL INSTITUTE OF ENVIRONMENTAL HEALTH SCIENCES, U.S. NATIONAL INSTITUTES OF HEALTH [ES12243]; USC; NATIONAL INSTITUTE OF ENVIRONMENTAL HEALTH SCIENCESUNITED STATES DEPARTMENT OF HEALTH & HUMAN SERVICESNATIONAL INSTITUTES OF HEALTH (NIH) - USANIH NATIONAL INSTITUTE OF ENVIRONMENTAL HEALTH SCIENCES (NIEHS) [R01ES012243] FUNDING SOURCE: NIH REPORTER	THE PRESENT PROJECT WAS SUPPORTED BY GRANT NUMBERS ES12243 FROM THE NATIONAL INSTITUTE OF ENVIRONMENTAL HEALTH SCIENCES, U.S. NATIONAL INSTITUTES OF HEALTH. THE AUTHORS WISH TO THANK THE STAFFERS AT THE WISCONSIN STATE LABORATORY OF HYGIENE FOR THEIR ASSISTANCE WITH THE CHEMICAL ANALYSIS. WE ALSO ACKNOWLEDGE THE SUPPORT OF USC'S PROVOST AND VITERBI PHD FELLOWSHIPS.	CX7XF		OXYGEN SPECIES ACTIVITY; ULTRAFINE PARTICLES PM0.25; AIR-POLLUTION; SOURCE APPORTIONMENT; TRANSITION-METALS; AMBIENT COARSE; ROAD DUST; PM2.5; EMISSIONS; URBAN	12	ENVIRON SCI-PROC IMP	ENVIRON. SCI.-PROCESS IMPACTS	ENGLISH	59	GREEN ACCEPTED	SIOUTAS, CONSTANTINOS/0000-0001-5146-0857	THOMAS GRAHAM HOUSE, SCIENCE PARK, MILTON RD, CAMBRIDGE CB4 0WF, CAMBS, ENGLAND		12	CAMBRIDGE	26560404		J	ROYAL SOC CHEMISTRY	2015	WANG, DONGBIN/J-7108-2017; SIOUTAS, CONSTANTINOS/R-1968-2019	SIOUTAS, C (CORRESPONDING AUTHOR), UNIV SO CALIF, DEPT CIVIL & ENVIRONM ENGN, LOS ANGELES, CA 90095, USA.	CHEMISTRY; ENVIRONMENTAL SCIENCES & ECOLOGY		2050-7887	ENVIRONMENTAL SCIENCE-PROCESSES & IMPACTS		30
DAELLENBACH KR;UZU G;JIANG JH;CASSAGNES LE;LENI Z;VLACHOU A;STEFENELLI G;CANONACO F;WEBER S;SEGERS A;KUENEN JJP;SCHAAP M;FAVEZ O;ALBINET A;AKSOYOGLU S;DOMMEN J;BALTENSPERGER U;GEISER M;EL HADDAD I;JAFFREZO JL;PREVOT ASH	DAELLENBACH, KASPAR R.;UZU, GAELLE;JIANG, JIANHUI;CASSAGNES, LAURE-ESTELLE;LENI, ZAIRA;VLACHOU, ATHANASIA;STEFENELLI, GIULIA;CANONACO, FRANCESCO;WEBER, SAMUEL;SEGERS, ARJO;KUENEN, JEROEN J. P.;SCHAAP, MARTIJN;FAVEZ, OLIVIER;ALBINET, ALEXANDRE;AKSOYOGLU, SEBNEM;DOMMEN, JOSEF;BALTENSPERGER, URS;GEISER, MARIANNE;EL HADDAD, IMAD;JAFFREZO, JL;PREVOT, ANDRE S. H.	AAS W., 2013, 42013 EMEPCCC;ALBINET A, 2014, ANAL BIOANAL CHEM, V406, P3131, DOI 10.1007/S00216-014-7760-5;ALBINET A, 2013, SCI TOTAL ENVIRON, V450, P31, DOI 10.1016/J.SCITOTENV.2013.01.068;ALLAN JD, 2003, J GEOPHYS RES-ATMOS, V108, DOI 10.1029/2002JD002358;AMANN M, 2011, ENVIRON MODELL SOFTW, V26, P1489, DOI 10.1016/J.ENVSOFT.2011.07.012;AMATO F, 2016, ATMOS ENVIRON, V129, P114, DOI 10.1016/J.AT…	PARTICULATE MATTER IS A COMPONENT OF AMBIENT AIR POLLUTION THAT HAS BEEN LINKED TO MILLIONS OF ANNUAL PREMATURE DEATHS GLOBALLY(1-3). ASSESSMENTS OF THE CHRONIC AND ACUTE EFFECTS OF PARTICULATE MATTER ON HUMAN HEALTH TEND TO BE BASED ON MASS CONCENTRATION, WITH PARTICLE SIZE AND COMPOSITION ALSO THOUGHT TO PLAY A PART(4). OXIDATIVE POTENTIAL HAS BEEN SUGGESTED TO BE ONE OF THE MANY POSSIBLE DRIVE…		414	PAUL SCHERRER INST, LAB ATMOSPHER CHEM, VILLIGEN, SWITZERLAND.; AIX MARSEILLE UNIV, CTR NATL RECH SCI CNRS, LAB CHIM ENVIRONM LCE, MARSEILLE, FRANCE.; UNIV HELSINKI, FAC SCI, INST ATMOSPHER & EARTH SYST RES PHYS, HELSINKI, FINLAND.; UNIV GRENOBLE ALPES UGA, CTR NATL RECH SCI CNRS, INST RECH DEV IRD, INST GEOSCI ENVIRONM IGE,INST ENGN & MANAGEMENT, GRENOBLE, FRANCE.; UNIV BERN, INST ANAT, BERN, SW…	PAUL SCHERRER INSTITUTE; CENTRE NATIONAL DE LA RECHERCHE SCIENTIFIQUE (CNRS); UDICE-FRENCH RESEARCH UNIVERSITIES; AIX-MARSEILLE UNIVERSITE; UNIVERSITY OF HELSINKI; CENTRE NATIONAL DE LA RECHERCHE SCIENTIFIQUE (CNRS); COMMUNAUTE UNIVERSITE GRENOBLE ALPES; UDICE-FRENCH RESEARCH UNIVERSITIES; UNIVERSITE GRENOBLE ALPES (UGA); INSTITUT DE RECHERCHE POUR LE DEVELOPPEMENT (IRD); UNIVERSITY OF BERN; NETH…				2022-05-06		10.1038/s41586-020-2902-8	ARTICLE			1476-4687	JIANHUI.JIANG@PSI.CH; IMAD.EL-HADDAD@PSI.CH; ANDRE.PREVOT@PSI.CH	+				OU2AD		POSITIVE MATRIX FACTORIZATION; OXYGEN SPECIES GENERATION; SECONDARY ORGANIC AEROSOL; SOURCE APPORTIONMENT; CHEMICAL-COMPOSITION; DITHIOTHREITOL DTT; AMBIENT AIR; MULTILINEAR ENGINE; MASS-SPECTROMETER; ELEMENTAL CARBON	7834	NATURE	NATURE	ENGLISH	103	GREEN PUBLISHED	PREVOT, ANDRE S. H./0000-0002-9243-8194; DÄLLENBACH, KASPAR RUDOLF/0000-0003-1246-6396; HADDAD, IMAD EL/0000-0002-2461-7238; JIANG, JIANHUI/0000-0003-3557-3311; AKSOYOGLU, SEBNEM/0000-0002-5356-5633; UZU, GAELLE/0000-0002-7720-0233; SEGERS, ARJO/0000-0002-1319-0195; JEAN-LUC, JAFFREZO/0000-0002-6921-5160; CASSAGNES, LAURE-ESTELLE/0000-0002-5858-1827; SCHAAP, MARTIJN/0000-0002-9160-2511	HEIDELBERGER PLATZ 3, BERLIN, 14197, GERMANY	NOV 19	20	BERLIN	33208962		J	NATURE PORTFOLIO	2020	PREVOT, ANDRE S. H./C-6677-2008; DÄLLENBACH, KASPAR RUDOLF/ABB-4630-2020; HADDAD, IMAD EL/B-8073-2011; JIANG, JIANHUI/AAT-1589-2020; AKSOYOGLU, SEBNEM/C-7730-2009; UZU, GAELLE/L-9005-2017; CASSAGNES, LAURE-ESTELLE/M-5046-2016	JIANG, JH; EL HADDAD, I; PREVOT, ASH (CORRESPONDING AUTHOR), PAUL SCHERRER INST, LAB ATMOSPHER CHEM, VILLIGEN, SWITZERLAND.	SCIENCE & TECHNOLOGY - OTHER TOPICS		0028-0836	NATURE		91
FUSHIMI A;NAKAJIMA D;FURUYAMA A;SUZUKI G;ITO T;SATO K;FUJITANI Y;KONDO Y;YOSHINO A;RAMASAMY S;SCHAUER JJ;FU PQ;TAKAHASHI Y;SAITOH K;SAITO S;TAKAMI A	FUSHIMI, AKIHIRO;NAKAJIMA, DAISUKE;FURUYAMA, AKIKO;SUZUKI, GO;ITO, TOMOHIRO;SATO, KEI;FUJITANI, YUJI;KONDO, YOSHINORI;YOSHINO, AYAKO;RAMASAMY, SATHIYAMURTHI;SCHAUER, JAMES J.;FU, PINGQING;TAKAHASHI, YOSHIYUKI;SAITOH, KATSUMI;SAITO, SHINJI;TAKAMI, AKINORI	AL-NAIEMA IM, 2020, ATMOS ENVIRON, V223, DOI 10.1016/J.ATMOSENV.2019.117227;CASSEE FR, 2013, INHAL TOXICOL, V25, P802, DOI 10.3109/08958378.2013.850127;CHOW JC, 2006, J AIR WASTE MANAGE, V56, P1368, DOI 10.1080/10473289.2006.10464545;CHOWDHURY PH, 2019, ENVIRON SCI TECHNOL, V53, P13949, DOI 10.1021/ACS.EST.9B04449;CHOWDHURY PH, 2018, ENVIRON SCI TECH LET, V5, P424, DOI 10.1021/ACS.ESTLETT.8B00256…	FINE PARTICULATEMATTER (PM2.5) IN THE ATMOSPHERE IS OF HIGH PRIORITY FOR AIR QUALITY MANAGEMENT EFFORTS TO ADDRESS ADVERSE HEALTH EFFECTS IN HUMAN. WE BELIEVE THAT EMISSION CONTROL POLICIES, WHICH ARE TRADITIONALLY GUIDED BY SOURCE CONTRIBUTIONS TO PM MASS, SHOULD ALSO CONSIDER SOURCE CONTRIBUTIONS TO PM HEALTH EFFECTS OR TOXICITY. IN THIS STUDY, WE ESTIMATED SOURCE CONTRIBUTIONS TO THE TOXIC POT…	145614		NATL INST ENVIRONM STUDIES, TSUKUBA, IBARAKI, JAPAN.; UNIV WISCONSIN, CIVIL & ENVIRONM ENGN, MADISON, WI USA.; TIANJIN UNIV, SCH EARTH SYST SCI, INST SURFACE EARTH SYST SCI, TIANJIN, PEOPLES R CHINA.; ENVIRONM SCI ANAL & RES LAB, MORIOKA, IWATE, JAPAN.; TOKYO METROPOLITAN RES INST ENVIRONM PROTECT, KOTO KU, TOKYO, JAPAN.; INST RECH CATALYSE & ENVIRONM LYON IRCELYON, VILLEURBANNE, FRANCE.;	NATIONAL INSTITUTE FOR ENVIRONMENTAL STUDIES - JAPAN; UNIVERSITY OF WISCONSIN SYSTEM; UNIVERSITY OF WISCONSIN MADISON; TIANJIN UNIVERSITY				2022-05-06	PM2.5; SOURCE APPORTIONMENT; TOXICITY; OXIDATIVE POTENTIAL; CHEMICAL MASS BALANCE MODEL; HEALTH EFFECTS	10.1016/j.scitotenv.2021.145614	ARTICLE	FEB 2021		1879-1026	FUSHIMI.AKIHIRO@NIES.GO.JP			NIES	THIS WORK WAS SUPPORTED BY NIES RESEARCH FUNDING (TYPE A). WE THANK MR. HIDENORI KONNO OF HORIBA TECHNO SERVICE CO., LTD. AND MR. MASATO NAKAMURA OF GREEN BLUE CO., LTD. FOR HELPING THE EXPERIMENTS OF OPEN BURNING, COOKING AND DIESEL EXHAUST; DR. MAYUKO YAGISHITA OF NIES, AND INDUSTRIAL HYGIENE DEVICE CALIBRATION, INC. FOR ASSISTING THE ATMOSPHERIC SAMPLING IN TOKYO; MR. YUKIO YAMAO OF NIES FOR A…	RG0DN		AIRBORNE PARTICULATE MATTER; AIR-POLLUTION SOURCES; EMISSIONS; SOA; PHOTOOXIDATION; HYDROCARBONS; NAPHTHALENE; EXPOSURE; GASOLINE; ABSENCE		SCI TOTAL ENVIRON	SCI. TOTAL ENVIRON.	ENGLISH	64		FUSHIMI, AKIHIRO/0000-0002-7635-1347; SATO, KEI/0000-0002-3716-3730; FU, PINGQING/0000-0001-6249-2280; NAKAJIMA, DAISUKE/0000-0001-9856-7504	RADARWEG 29, 1043 NX AMSTERDAM, NETHERLANDS	JUN 15	10	AMSTERDAM	33592460		J	ELSEVIER	2021	FUSHIMI, AKIHIRO/W-6660-2019; SATO, KEI/A-7202-2012; FU, PINGQING/G-4863-2013	FUSHIMI, A (CORRESPONDING AUTHOR), NATL INST ENVIRONM STUDIES, CTR ENVIRONM MEASUREMENT & ANAL, 16-2 ONOGAWA, TSUKUBA, IBARAKI 3058506, JAPAN.	ENVIRONMENTAL SCIENCES & ECOLOGY		0048-9697	SCIENCE OF THE TOTAL ENVIRONMENT		7
VIGNAL C;PICHAVANT M;ALLEMAN LY;DJOUINA M;DINGREVILLE F;PERDRIX E;WAXIN C;ALAMI AO;GOWER-ROUSSEAU C;DESREUMAUX P;BODY-MALAPEL M	VIGNAL, CECILE;PICHAVANT, MURIEL;ALLEMAN, L. Y.;DJOUINA, MADJID;DINGREVILLE, FLORIAN;PERDRIX, ESPERANZA;WAXIN, CHRISTOPHE;ALAMI, ADIL OUALI;GOWER-ROUSSEAU, CORINNE;DESREUMAUX, PIERRE;BODY-MALAPEL, MATHILDE	ALLAIS L, 2016, ENVIRON MICROBIOL, V18, P1352, DOI 10.1111/1462-2920.12934;ALLEMAN LY, 2010, ATMOS RES, V96, P612, DOI 10.1016/J.ATMOSRES.2010.02.008;AMROUCHE-MEKKIOUI I, 2012, EUR J PHARMACOL, V691, P209, DOI 10.1016/J.EJPHAR.2012.06.014;ANANTHAKRISHNAN AN, 2011, INFLAMM BOWEL DIS, V17, P1138, DOI 10.1002/IBD.21455;ANDERSON JO, 2012, J MED TOXICOL, V8, P166, DOI 10.1007/S13181-011-0203-1;ASGHARI…	BACKGROUND: AIR POLLUTION IS A RECOGNIZED AGGRAVATING FACTOR FOR PULMONARY DISEASES AND HAS NOTABLY DELETERIOUS EFFECTS ON ASTHMA, BRONCHITIS AND PNEUMONIA. RECENT STUDIES SUGGEST THAT AIR POLLUTION MAY ALSO CAUSE ADVERSE EFFECTS IN THE GASTROINTESTINAL TRACT. ACCUMULATING EXPERIMENTAL EVIDENCE SHOWS THAT IMMUNE RESPONSES IN THE PULMONARY AND INTESTINAL MUCOSAE ARE CLOSELY INTERRELATED, AND THAT …	46		UNIV LILLE, CHU LILLE, INSERM, LIRIC LILLE INFLAMMAT RES INT CTR U995, F-59000 LILLE, FRANCE.; UNIV LILLE, CTR INFECT & IMMUN LILLE, INST PASTEUR LILLE, INSERM,U1019,CNRS UMR 8204, F-59000 LILLE, FRANCE.; UNIV LILLE, IMT LILLE DOUAI, SAGE DEPT SCI ATMOSPHERE & GENIE ENVIRONM, F-59000 LILLE, FRANCE.;	INSTITUT NATIONAL DE LA SANTE ET DE LA RECHERCHE MEDICALE (INSERM); UNIVERSITE DE LILLE - ISITE; CHU LILLE; UNIVERSITE DE LILLE; CENTRE NATIONAL DE LA RECHERCHE SCIENTIFIQUE (CNRS); CNRS - NATIONAL INSTITUTE FOR BIOLOGY (INSB); INSTITUT NATIONAL DE LA SANTE ET DE LA RECHERCHE MEDICALE (INSERM); LE RESEAU INTERNATIONAL DES INSTITUTS PASTEUR (RIIP); UNIVERSITE DE LILLE - ISITE; INSTITUT PASTEUR LIL…				2022-05-06	PARTICULATE MATTER; COARSE PM; OXIDATIVE STRESS; INFLAMMATION; GUT-LUNG AXIS; N-ACETYL-L-CYSTEINE	10.1186/s12989-017-0227-z	ARTICLE				MATHILDE.BODY@UNIV-LILLE2.FR			HAUTS-DE-FRANCE REGIONREGION HAUTS-DE-FRANCE; MINISTERE DE L'ENSEIGNEMENT SUPERIEUR ET DE LA RECHERCHE (CPER CLIMIBIO); EUROPEAN FUND FOR REGIONAL ECONOMIC DEVELOPMENT; DIGESTSCIENCE (EUROPEAN RESEARCH FOUNDATION ON INTESTINAL DISEASES AND NUTRITION)	THIS WORK WAS SUPPORTED BY THE HAUTS-DE-FRANCE REGION AND THE MINISTERE DE L'ENSEIGNEMENT SUPERIEUR ET DE LA RECHERCHE (CPER CLIMIBIO), THE EUROPEAN FUND FOR REGIONAL ECONOMIC DEVELOPMENT, AND DIGESTSCIENCE (EUROPEAN RESEARCH FOUNDATION ON INTESTINAL DISEASES AND NUTRITION).	FN7EP		AIR-POLLUTION; PARTICULATE MATTER; N-ACETYLCYSTEINE; GUT MICROBIOTA; CHEMICAL-COMPOSITION; BOWEL-DISEASE; DNA-DAMAGE; FINE PM2.5; EXPOSURE; STRESS		PART FIBRE TOXICOL	PART. FIBRE TOXICOL.	ENGLISH	91	GREEN PUBLISHED, GOLD	DESREUMAUX, PIERRE F/0000-0002-6127-5281; BODY-MALAPEL, MATHILDE/0000-0003-3392-4229; ALLEMAN, LAURENT/0000-0003-4165-1742; PICHAVANT, MURIEL/0000-0002-1315-4397; WAXIN, CHRISTOPHE/0000-0003-1816-0208; DJOUINA, MADJID/0000-0003-3557-4103; PERDRIX, ESPERANZA/0000-0003-2459-052X; GOWER-ROUSSEAU, CORINNE/0000-0002-3925-5364; VIGNAL, CECILE/0000-0002-4674-9565	CAMPUS, 4 CRINAN ST, LONDON N1 9XW, ENGLAND	NOV 22	13	LONDON	29166940		J	BMC	2017	DESREUMAUX, PIERRE F/R-6877-2018; BODY-MALAPEL, MATHILDE/K-9981-2018; ALLEMAN, LAURENT/T-2038-2019; PICHAVANT, MURIEL/B-9036-2018; WAXIN, CHRISTOPHE/K-8476-2018; DJOUINA, MADJID/F-8465-2018; PERDRIX, ESPERANZA/AAG-3201-2021; GOWER-ROUSSEAU, CORINNE/I-2553-2018; VIGNAL, CECILE/K-9913-2018	BODY-MALAPEL, M (CORRESPONDING AUTHOR), UNIV LILLE, CHU LILLE, INSERM, LIRIC LILLE INFLAMMAT RES INT CTR U995, F-59000 LILLE, FRANCE.	TOXICOLOGY		1743-8977	PARTICLE AND FIBRE TOXICOLOGY		37
VEERAPPAN I;SANKARESWARAN SK;PALANISAMY R	VEERAPPAN, INDHUMATHI;SANKARESWARAN, SENTHIL KUMAR;PALANISAMY, RAJAGURU	AITIO A., 2007, HLTH RISKS HEAV MET, P43;AKHTAR US, 2014, TOXICOL REP, V1, P145, DOI 10.1016/J.TOXREP.2014.05.002;ALBERDI E, 2018, OXID MED CELL LONGEV, V2018, DOI 10.1155/2018/2856063;ALKA B., 2017, RES J CHEM SCI, V7, P39;AMBROZ A, 2016, INT J HYG ENVIR HEAL, V219, P545, DOI 10.1016/J.IJHEH.2016.05.010;ANONYMOUS, 2019, MIRNAS INVOLVED DNA;ANONYMOUS, 2016, BRIEF IND PROF COIMB, P15;BACCARELLI A,…	CHRONIC FINE PARTICULATE MATTER (PM2.5) EXPOSURE CAUSES OXIDATIVE STRESS AND LEADS TO MANY DISEASES IN HUMAN LIKE RESPIRATORY AND CARDIOVASCULAR DISORDERS, AND LUNG CANCER. IT IS KNOWN THAT TOXIC RESPONSES ELICITED BY PM2.5 PARTICLES DEPEND ON ITS PHYSICAL AND CHEMICAL CHARACTERISTICS THAT ARE GREATLY INFLUENCED BY THE SOURCE. DIETARY POLYPHENOLIC COMPOUNDS THAT POSSESS ANTIOXIDANT AND FREE RADIC…	2389		ANNA UNIV, DEPT BIOTECHNOL, BIT CAMPUS, TIRUCHIRAPPALLI 620024, TAMIL NADU, INDIA.;	ANNA UNIVERSITY; ANNA UNIVERSITY OF TECHNOLOGY TIRUCHIRAPPALLI				2022-05-06	PARTICULATE MATTER; CYTOTOXICITY; GENOTOXICITY; COMET ASSAY; OXIDATIVE STRESS; MIRNA; MORIN	10.3390/ijerph16132389	ARTICLE			1660-4601	RAJAGURU62@GMAIL.COM			INDIAN COUNCIL OF MEDICAL RESEARCH (ICMR), NEW DELHIINDIAN COUNCIL OF MEDICAL RESEARCH (ICMR) [53/15/2010-BMS, 3/1/2/4(ENV)/2015-NCD-I]	THE AUTHORS ACKNOWLEDGE INDIAN COUNCIL OF MEDICAL RESEARCH (ICMR), NEW DELHI FOR FINANCIAL SUPPORT. (GRANT NUMBER: 53/15/2010-BMS AND 3/1/2/4(ENV)/2015-NCD-I).	IL1DA		PARTICULATE AIR-POLLUTION; NF-KAPPA-B; OXIDATIVE STRESS; CARDIOVASCULAR-DISEASE; DNA METHYLATION; MATTER; EXPOSURE; RESPONSES; HEART; TOXICITY	13	INT J ENV RES PUB HE	INT. J. ENVIRON. RES. PUBLIC HEALTH	ENGLISH	91	GREEN PUBLISHED, GREEN SUBMITTED, GOLD	SANKARESWARAN, SENTHIL KUMAR/0000-0002-3099-1111	ST ALBAN-ANLAGE 66, CH-4052 BASEL, SWITZERLAND	JUL 1	20	BASEL	31284452		J	MDPI	2019		PALANISAMY, R (CORRESPONDING AUTHOR), ANNA UNIV, DEPT BIOTECHNOL, BIT CAMPUS, TIRUCHIRAPPALLI 620024, TAMIL NADU, INDIA.	ENVIRONMENTAL SCIENCES & ECOLOGY; PUBLIC, ENVIRONMENTAL & OCCUPATIONAL HEALTH		1661-7827	INTERNATIONAL JOURNAL OF ENVIRONMENTAL RESEARCH AND PUBLIC HEALTH		9
BREHMER C;LAI AM;CLARK S;SHAN M;NI K;EZZATI M;YANG XD;BAUMGARTNER J;SCHAUER JJ;CARTER EM	BREHMER, COLLIN;LAI, ALEXANDRA M.;CLARK, SIERRA;SHAN, MING;NI, KUN;EZZATI, MAJID;YANG, XUDONG;BAUMGARTNER, JILL;SCHAUER, JAMES J.;CARTER, ELLISON M.	AHMED T, 2009, ATMOS ENVIRON, V43, P6305, DOI 10.1016/J.ATMOSENV.2009.09.031;BATES JT, 2015, ENVIRON SCI TECHNOL, V49, P13605, DOI 10.1021/ACS.EST.5B02967;BAUMGARTNER J, 2012, EPIDEMIOLOGY, V23, P641, DOI 10.1097/EDE.0B013E3182593FA9;BILLET S, 2007, ENVIRON RES, V105, P212, DOI 10.1016/J.ENVRES.2007.03.001;BONJOUR S, 2013, ENVIRON HEALTH PERSP, V121, P784, DOI 10.1289/EHP.1205987;BORTEY-SAM N, 20…	THE CHEMICAL CONSTITUENTS OF FINE PARTICULATE MATTER (PM2.5) VARY BY SOURCE AND CAPACITY TO PARTICIPATE IN REDOX REACTIONS IN THE BODY, WHICH PRODUCE CYTOTOXIC REACTIVE OXYGEN SPECIES (ROS). KNOWLEDGE OF THE SOURCES AND COMPONENTS OF PM2.5 MAY PROVIDE INSIGHT INTO THE ADVERSE HEALTH EFFECTS ASSOCIATED WITH THE INHALATION OF PM2.5 MASS. WE COLLECTED 48 H HOUSEHOLD AND PERSONAL PM2.5 EXPOSURE MEASU…		2788	UNIV WISCONSIN, ENVIRONM CHEM & TECHNOL PROGRAM, MADISON, WI 53706 USA.; MCGILL UNIV, INST HLTH & SOCIAL POLICY, MONTREAL, PQ H3A 1A3, CANADA.; MCGILL UNIV, DEPT EPIDEMIOL BIOSTAT & OCCUPAT HLTH, MONTREAL, PQ H3A 1A3, CANADA.; TSINGHUA UNIV, DEPT BLDG SCI, BEIJING 100084, PEOPLES R CHINA.; IMPERIAL COLL LONDON, MRC PHE CTR ENVIRONM & HLTH, DEPT EPIDEMIOL BIOSTAT & OCCUPAT HLTH, SCH PUBL HLTH, LON…	UNIVERSITY OF WISCONSIN SYSTEM; UNIVERSITY OF WISCONSIN MADISON; MCGILL UNIVERSITY; MCGILL UNIVERSITY; TSINGHUA UNIVERSITY; LEAGUE OF EUROPEAN RESEARCH UNIVERSITIES - LERU; IMPERIAL COLLEGE LONDON; UNIVERSITY OF WISCONSIN SYSTEM; UNIVERSITY OF WISCONSIN MADISON; COLORADO STATE UNIVERSITY				2022-05-06		10.1021/acs.est.8b05120	ARTICLE			1520-5851	ELLISON.CARTER@COLOSTATE.EDU	2798		U.S. ENVIRONMENTAL PROTECTION AGENCY ASSISTANCE AGREEMENT [83542201]; CANADIAN INSTITUTE OF HEALTH RESEARCHCANADIAN INSTITUTES OF HEALTH RESEARCH (CIHR) [PJT148697]; MRCUK RESEARCH & INNOVATION (UKRI)MEDICAL RESEARCH COUNCIL UK (MRC) [MR/L01341X/1] FUNDING SOURCE: UKRI; NERCUK RESEARCH & INNOVATION (UKRI)NATURAL ENVIRONMENT RESEARCH COUNCIL (NERC) [NE/N007204/1] FUNDING SOURCE: UKRI	THIS WORK WOULD NOT HAVE BEEN POSSIBLE WITHOUT NIU HONGJIANG, FIELD STAFF, AND STUDY PARTICIPANTS IN SICHUAN. WE ALSO THANK ANGELA ALBRECHT, MARTIN SHAFER, DAGMARA ANTKIEWICS, AND JOCELYN HEMMING FROM THE WISCONSIN STATE LABORATORY OF HYGIENE FOR AIDING IN SAMPLE AND DATA PROCESSING. THIS WORK WAS SUPPORTED BY U.S. ENVIRONMENTAL PROTECTION AGENCY ASSISTANCE AGREEMENT #83542201 AND THE CANADIAN IN…	HO1YR		AIRBORNE PARTICULATE MATTER; COMPARATIVE RISK-ASSESSMENT; AIR-POLLUTION EXPOSURES; OXYGEN SPECIES ROS; CHEMICAL-COMPOSITION; SOURCE APPORTIONMENT; TRACE-ELEMENTS; REDOX ACTIVITY; HUMAN HEALTH; UTAH VALLEY	5	ENVIRON SCI TECHNOL	ENVIRON. SCI. TECHNOL.	ENGLISH	74	GREEN ACCEPTED	BREHMER, COLLIN/0000-0002-6488-6205; LAI, ALEXANDRA/0000-0003-3916-6529	1155 16TH ST, NW, WASHINGTON, DC 20036 USA	MAR 5	11	WASHINGTON	30696246		J	AMER CHEMICAL SOC	2019	YANG, XUDONG/D-5558-2019	CARTER, EM (CORRESPONDING AUTHOR), COLORADO STATE UNIV, DEPT CIVIL & ENVIRONM ENGN, FT COLLINS, CO 80523, USA.	ENGINEERING; ENVIRONMENTAL SCIENCES & ECOLOGY		0013-936X	ENVIRONMENTAL SCIENCE & TECHNOLOGY		20
SECREST MH;SCHAUER JJ;CARTER EM;LAI AM;WANG YQ;SHAN M;YANG XD;ZHANG YX;BAUMGARTNER J	SECREST, MATTHEW H.;SCHAUER, JAMES J.;CARTER, ELLISON M.;LAI, ALEXANDRA M.M.M.M.M.;WANG, YUQIN;SHAN, MING;YANG, XUDONG;ZHANG, YUANXUN;BAUMGARTNER, JILL	AYRES JG, 2008, INHAL TOXICOL, V20, P75, DOI 10.1080/08958370701665517, 10.1080/08958370701665517 ;BAUMGARTNER J, 2012, EPIDEMIOLOGY, V23, P641, DOI 10.1097/EDE.0B013E3182593FA9;BAUMGARTNER J, 2011, ENVIRON HEALTH PERSP, V119, P1390, DOI 10.1289/EHP.1003371;BONJOUR S, 2013, ENVIRON HEALTH PERSP, V121, P784, DOI 10.1289/EHP.1205987;BORBAS E, 2003, J GEOPHYS RES-ATMOS, V108, DOI 10.1029/2003JD00338…	BACKGROUND: AIRBORNE PARTICULATE MATTER (PM) IS A WIDESPREAD ENVIRONMENTAL EXPOSURE AND LEADING HEALTH RISK FACTOR. THE HEALTH EFFECTS OF PM MAY BE MEDIATED BY ITS OXIDATIVE POTENTIAL; HOWEVER, THE COMBUSTION AND NON COMBUSTION SOURCES AND COMPONENTS OF PM RESPONSIBLE FOR ITS OXIDATIVE POTENTIAL ARE POORLY UNDERSTOOD, PARTICULARLY IN LOW-AND MIDDLE-INCOME RURAL SETTINGS WHERE COAL AND BIOMASS BUR…		1477	MCGILL UNIV, DEPT EPIDEMIOL BIOSTAT & OCCUPAT HLTH, MONTREAL, PQ, CANADA.; MCGILL UNIV, INST HLTH & SOCIAL POLICY, MONTREAL, PQ, CANADA.; UNIV WISCONSIN, ENVIRONM CHEM & TECHNOL PROGRAM, MADISON, WI USA.; UNIV WISCONSIN, WISCONSIN STATE LAB HYG, MADISON, WI 53706 USA.; UNIV MINNESOTA, INST ENVIRONM, MINNEAPOLIS, MN USA.; UNIV CHINESE ACAD SCI, COLL RESOURCES & ENVIRONM, BEIJING, PEOPLES R CHINA.;…	MCGILL UNIVERSITY; MCGILL UNIVERSITY; UNIVERSITY OF WISCONSIN SYSTEM; UNIVERSITY OF WISCONSIN MADISON; UNIVERSITY OF WISCONSIN SYSTEM; UNIVERSITY OF WISCONSIN MADISON; UNIVERSITY OF MINNESOTA SYSTEM; UNIVERSITY OF MINNESOTA TWIN CITIES; CHINESE ACADEMY OF SCIENCES; UNIVERSITY OF CHINESE ACADEMY OF SCIENCES, CAS; TSINGHUA UNIVERSITY				2022-05-06	CHEMICAL SPECIATION; EXPOSURE ASSESSMENT; HOUSEHOLD AIR POLLUTION; REACTIVE OXYGEN SPECIES; REDOX ACTIVITY; SOLID FUEL	10.1016/j.scitotenv.2016.06.231	ARTICLE			1879-1026	JILL.BAUMGARTNER@MCGILL.CA	1489		EPA-STARUNITED STATES ENVIRONMENTAL PROTECTION AGENCY [R83542]; CIHR NEW INVESTIGATOR AWARDCANADIAN INSTITUTES OF HEALTH RESEARCH (CIHR)	WE THANK THE STUDY PARTICIPANTS, OUR FIELD STAFF AND MARTIN SHAFER, JOCELYN HEMMING AND DAGMARA ANTKIEWICZ FOR ASSISTANCE WITH THE METALS, DTT AND ROS ANALYSES. THIS PUBLICATION WAS MADE POSSIBLE BY EPA-STAR GRANT NUMBER #R83542. ITS CONTENTS ARE SOLELY THE RESPONSIBILITY OF THE GRANTEE AND DO NOT NECESSARILY REPRESENT THE OFFICIAL VIEWS OF THE EPA. FURTHER, THE EPA DOES NOT ENDORSE THE PURCHASE …	DW8UG		AIRBORNE PARTICULATE MATTER; HOUSEHOLD AIR-POLLUTION; LOS-ANGELES BASIN; BIOMASS FUELS; SOURCE APPORTIONMENT; CHEMICAL-COMPOSITION; BLOOD-PRESSURE; WOMEN COOKING; TRACE-METALS; PARTICLES		SCI TOTAL ENVIRON	SCI. TOTAL ENVIRON.	ENGLISH	63		WANG, YUQIN/0000-0002-5008-0016; LAI, ALEXANDRA/0000-0003-3916-6529	PO BOX 211, 1000 AE AMSTERDAM, NETHERLANDS	NOV 15	13	AMSTERDAM	27443462		J	ELSEVIER SCIENCE BV	2016	YANG, XUDONG/D-5558-2019	BAUMGARTNER, J (CORRESPONDING AUTHOR), UNIV MINNESOTA, INST ENVIRONM, MCGILL DEPT EPIDEMIOL BIOSTAT & OCCUPAT HLTH, MCGILL INST HLTH & SOCIAL POLICY, 1130 PINS AVE OUEST, MONTREAL, PQ H3A 1A3, CANADA.	ENVIRONMENTAL SCIENCES & ECOLOGY		0048-9697	SCIENCE OF THE TOTAL ENVIRONMENT		40
DICK CAJ;SINGH P;DANIELS M;EVANSKY P;BECKER S;GILMOUR MI	DICK, CAJ;SINGH, P;DANIELS, M;EVANSKY, P;BECKER, S;GILMOUR, MI	BECKER S, 1999, J TOXICOL ENV HEAL A, V57, P445, DOI 10.1080/009841099157539;BECKER S, 1998, J TOXICOL ENV HEAL A, V55, P455, DOI 10.1080/009841098158278;BECKER S, 1996, TOXICOL APPL PHARM, V141, P637, DOI 10.1006/TAAP.1996.0330;BROECKAERT F, 1999, J TOXICOL ENV HEAL A, V56, P343, DOI 10.1080/009841099158042;BROWN DM, 2001, TOXICOL APPL PHARM, V175, P191, DOI 10.1006/TAAP.2001.9240;CARTER JD, 199…	THE MECHANISMS FOR INCREASED CARDIOPULMONARY DISEASE IN INDIVIDUALS EXPOSED TO PARTICULATE AIR POLLUTION ARE ASSOCIATED WITH FINE AND ULTRAFINE PARTICLES THAT HAVE A HIGH OXIDATIVE POTENTIAL. PARTICULATE MATTER (PM) FROM RESEARCH TRIANGLE PARK (NC) WAS COLLECTED AND SEPARATED INTO 3 DIFFERENT SIZE FRACTIONS: COARSE (CO; >3.5 MUM), FINE (FI; 1.7-3.5 MUM), AND FINE/ULTRAFINE (FU, <1.7 MU M) USING I…		2193	US EPA, NATL HLTH & ENVIRONM EFFECTS RES LAB, RES TRIANGLE PK, NC 27711 USA.; UNIV N CAROLINA, CTR ENVIRONM MED & LUNG BIOL, CHAPEL HILL, NC USA.; N CAROLINA STATE UNIV, COLL VET MED, RALEIGH, NC USA.;	UNITED STATES ENVIRONMENTAL PROTECTION AGENCY; UNIVERSITY OF NORTH CAROLINA; UNIVERSITY OF NORTH CAROLINA CHAPEL HILL; UNIVERSITY OF NORTH CAROLINA; NORTH CAROLINA STATE UNIVERSITY				2022-05-06		10.1080/716100636	ARTICLE			1087-2620	GILMOUR.IAN@EPA.GOV	2207				750PL		AIRWAY EPITHELIAL-CELLS; OXIDANT RADICAL GENERATION; ULTRAFINE CARBON-BLACK; NF-KAPPA-B; OXIDATIVE STRESS; FLY-ASH; INTRATRACHEAL INSTILLATION; ALVEOLAR MACROPHAGES; HUMAN MONOCYTES; RAT LUNG	23	J TOXICOL ENV HEAL A	J. TOXICOL. ENV. HEALTH PART A	ENGLISH	39			530 WALNUT STREET, STE 850, PHILADELPHIA, PA 19106 USA	DEC 12	15	PHILADELPHIA	14669776		J	TAYLOR & FRANCIS INC	2003		GILMOUR, MI (CORRESPONDING AUTHOR), US EPA, NATL HLTH & ENVIRONM EFFECTS RES LAB, RES TRIANGLE PK, NC 27711, USA.	ENVIRONMENTAL SCIENCES & ECOLOGY; PUBLIC, ENVIRONMENTAL & OCCUPATIONAL HEALTH; TOXICOLOGY		1528-7394	JOURNAL OF TOXICOLOGY AND ENVIRONMENTAL HEALTH-PART A-CURRENT ISSUES		59
KAJINO M;HAGINO H;FUJITANI Y;MORIKAWA T;FUKUI T;ONISHI K;OKUDA T;IGARASHI Y	KAJINO, MIZUO;HAGINO, HIROYUKI;FUJITANI, YUJI;MORIKAWA, TAZUKO;FUKUI, TETSUO;ONISHI, KAZUNARI;OKUDA, TOMOAKI;IGARASHI, YASUHITO	ABRAMS J, 2017, ENVIRON HEALTH PERSP, V125, DOI 10.1289/EHP1545;BATES JT, 2015, ENVIRON SCI TECHNOL, V49, P13605, DOI 10.1021/ACS.EST.5B02967;CHARRIER JG, 2012, ATMOS CHEM PHYS, V12, P9321, DOI 10.5194/ACP-12-9321-2012;DAELLENBACH KR, 2020, NATURE, V587, P414, DOI 10.1038/S41586-020-2902-8;DELFINO RJ, 2013, J EXPO SCI ENV EPID, V23, P466, DOI 10.1038/JES.2013.25;FANG T, 2019, ENVIRON SCI TECHNOL,…	THE AEROSOL OXIDATIVE POTENTIAL (OP) IS CONSIDERED TO BETTER REPRESENT THE ACUTE HEALTH HAZARDS OF AEROSOLS THAN THE MASS CONCENTRATION OF FINE PARTICULATE MATTER (PM2.5). THE PROPOSED MAJOR CONTRIBUTORS TO OP ARE WATER SOLUBLE TRANSITION METALS AND ORGANIC COMPOUNDS, BUT THE RELATIVE MAGNITUDES OF THESE COMPOUNDS TO THE TOTAL OP ARE NOT YET FULLY UNDERSTOOD. IN THIS STUDY, AS THE FIRST STEP TOWA…	6550		JAPAN METEOROL AGCY JMA, METEOROL RES INST MRI, NAGAMINE 1-1, TSUKUBA, IBARAKI 3050052, JAPAN.; UNIV TSUKUBA, FAC LIFE & ENVIRONM SCI, TSUKUBA, IBARAKI 3058572, JAPAN.; JAPAN AUTOMOBILE RES INST JARI, TSUKUBA, IBARAKI 3050822, JAPAN.; NATL INST ENVIRONM STUDIES NIES, TSUKUBA, IBARAKI 3058506, JAPAN.; INST BEHAV SCI, SHINJUKU KU, TOKYO 1620845, JAPAN.; ST LUKES INT UNIV, CHUO KU, TOKYO 1040044, JA…	JAPAN METEOROLOGICAL AGENCY; UNIVERSITY OF TSUKUBA; NATIONAL INSTITUTE FOR ENVIRONMENTAL STUDIES - JAPAN; ST. LUKE'S INTERNATIONAL HOSPITAL; KEIO UNIVERSITY; KYOTO UNIVERSITY; IBARAKI UNIVERSITY				2022-05-06		10.1038/s41598-021-85894-z	ARTICLE				KAJINO@MRI-JMA.GO.JP			ENVIRONMENTAL RESEARCH AND TECHNOLOGY DEVELOPMENT FUND OF THE ENVIRONMENTAL RESTORATION AND CONSERVATION AGENCY (ERCA) [JPMEERF20165005, JPMEERF20165051]; FUNDAMENTAL RESEARCH BUDGET OF MRI [M5, P5]; JAPAN SOCIETY FOR THE PROMOTION OF SCIENCES (JSPS) (KAKENHI GRANT) [JP19H01155, JP19K19468, JP25870447, JP20H00636]; JOINT RESEARCH PROGRAM OF ARID LAND RESEARCH CENTTER, TOTTORI UNIVERSITY [27C2001,…	THE CURRENT RESEARCH WAS MAINLY SUPPORTED BY THE ENVIRONMENTAL RESEARCH AND TECHNOLOGY DEVELOPMENT FUND OF THE ENVIRONMENTAL RESTORATION AND CONSERVATION AGENCY (ERCA) (JPMEERF20165005 AND JPMEERF20165051). IT WAS ALSO SUPPORTED BY THE FUNDAMENTAL RESEARCH BUDGET OF MRI (M5 AND P5), THE JAPAN SOCIETY FOR THE PROMOTION OF SCIENCES (JSPS) (KAKENHI GRANT NOS. JP19H01155, JP19K19468, JP25870447, JP20…	RF6PS			1	SCI REP-UK	SCI REP	ENGLISH	37	GOLD, GREEN PUBLISHED	OKUDA, TOMOAKI/0000-0002-5057-9044	HEIDELBERGER PLATZ 3, BERLIN, 14197, GERMANY	MAR 22	12	BERLIN	33753804		J	NATURE RESEARCH	2021	OKUDA, TOMOAKI/D-1934-2014	KAJINO, M (CORRESPONDING AUTHOR), JAPAN METEOROL AGCY JMA, METEOROL RES INST MRI, NAGAMINE 1-1, TSUKUBA, IBARAKI 3050052, JAPAN.; KAJINO, M (CORRESPONDING AUTHOR), UNIV TSUKUBA, FAC LIFE & ENVIRONM SCI, TSUKUBA, IBARAKI 3058572, JAPAN.	SCIENCE & TECHNOLOGY - OTHER TOPICS		2045-2322	SCIENTIFIC REPORTS		3
BORLAZA LJS;COSEP EMR;KIM S;LEE K;JOO HS;PARK M;BATE D;CAYETANO MG;PARK K	BORLAZA, LUCILLE JOANNA S.;COSEP, ENRIQUE MIKHAEL R.;KIM, SEOJONG;LEE, KWANGYUL;JOO, HUNG SOO;PARK, MINHAN;BATE, DAPHNE;CAYETANO, MYLENE G.;PARK, KIHONG	AKHTAR US, 2010, INHAL TOXICOL, V22, P37, DOI 10.3109/08958378.2010.518377;ALAS HD, 2018, AEROSOL AIR QUAL RES, V18, P2301, DOI 10.4209/AAQR.2017.08.0281;ARGYROPOULOS G, 2016, SCI TOTAL ENVIRON, V568, P124, DOI 10.1016/J.SCITOTENV.2016.05.217;AUST ANN E, 2002, RES REP HEALTH EFF INST, P1;AYRES JG, 2008, INHAL TOXICOL, V20, P75, DOI 10.1080/08958370701665517, 10.1080/08958370701665517 ;BATES JT, 2…	THE OXIDATIVE POTENTIAL (OP) AND CHEMICAL CHARACTERISTICS OF FINE PARTICLES COLLECTED FROM URBAN, ROADSIDE, RURAL, AND INDUSTRIAL SITES IN KOREA DURING SPRING, SUMMER, FALL, AND WINTER SEASONS AND AN URBAN SITE IN THE PHILIPPINES DURING DRY AND WET SEASONS WERE EXAMINED. SIGNIFICANT DIFFERENCES IN THE OP OF FINE PARTICLES AMONG SITES AND SEASONS WERE FOUND. THE INDUSTRIAL SITE YIELDED THE HIGHEST…		1679	GWANGJU INST SCI & TECHNOL, NATL LEADING RES LAB, AEROSOL TECHNOL & MONITORING LAB, SCH EARTH SCI & ENVIRONM ENGN, 123 CHEOMDANGWAGIRO, GWANGJU 61005, SOUTH KOREA.; UNIV PHILIPPINES DILIMAN, INST ENVIRONM SCI & METEOROL, QUEZON CITY 1101, PHILIPPINES.; LUNG CTR PHILIPPINES, QUEZON AVE, QUEZON CITY 1100, PHILIPPINES.; ANYANG UNIV, DEPT ENVIRONM ENGN, ANYANG 14028, GYEONGGI, SOUTH KOREA.;	GWANGJU INSTITUTE OF SCIENCE & TECHNOLOGY (GIST); UNIVERSITY OF THE PHILIPPINES SYSTEM; UNIVERSITY OF THE PHILIPPINES DILIMAN; LUNG CENTER OF THE PHILIPPINES; ANYANG UNIVERSITY				2022-05-06	FINE PARTICLES; OXIDATIVE POTENTIAL; CHEMICAL CHARACTERISTICS; TOXICITY	10.1016/j.envpol.2018.09.074	ARTICLE			1873-6424	KPARK@GIST.AC.KR	1688		NATIONAL LEADING RESEARCH LABORATORY PROGRAM [NRF- 2016R1A2A1A05005532]; MINISTRY OF SCIENCE, ICT, AND FUTURE PLANNING (MSIP); G5:NATIONAL RESEARCH FOUNDATION OF KOREA [2014M3C6A5026593]; NATIONAL STRATEGIC PROJECT-FINE PARTICLE OF THE GS6:NATIONAL RESEARCH FOUNDATION OF KOREA [NRF-2017M3D8A1092220]; GIST RESEARCH INSTITUTE	THIS RESEARCH WAS FUNDED BY THE NATIONAL LEADING RESEARCH LABORATORY PROGRAM (NRF- 2016R1A2A1A05005532) AND THE PM2.5 RESEARCH CONSORTIUM FUNDED BY THE MINISTRY OF SCIENCE, ICT, AND FUTURE PLANNING (MSIP) AND THE GS5:NATIONAL RESEARCH FOUNDATION OF KOREA (2014M3C6A5026593). THIS RESEARCH WAS ALSO SUPPORTED BY THE NATIONAL STRATEGIC PROJECT-FINE PARTICLE OF THE GS6:NATIONAL RESEARCH FOUNDATION OF …	HA0IW		AIRBORNE PARTICULATE MATTER; OXYGEN SPECIES ROS; DIESEL EXHAUST; AIR-POLLUTION; BLACK CARBON; CHEMICAL-COMPOSITION; OXIDANT GENERATION; RESPIRATORY HEALTH; TOXICITY; STRESS		ENVIRON POLLUT	ENVIRON. POLLUT.	ENGLISH	71		BORLAZA, LUCILLE JOANNA/0000-0001-8378-1954; JOO, HUNGSOO/0000-0001-8777-1892; COSEP, ENRIQUE MIKHAEL/0000-0003-4576-1148	THE BOULEVARD, LANGFORD LANE, KIDLINGTON, OXFORD OX5 1GB, OXON, ENGLAND	DEC	10	OXFORD	30300873	B	J	ELSEVIER SCI LTD	2018	BORLAZA, LUCILLE JOANNA/AAD-4364-2022	PARK, K (CORRESPONDING AUTHOR), GWANGJU INST SCI & TECHNOL, NATL LEADING RES LAB, AEROSOL TECHNOL & MONITORING LAB, SCH EARTH SCI & ENVIRONM ENGN, 123 CHEOMDANGWAGIRO, GWANGJU 61005, SOUTH KOREA.	ENVIRONMENTAL SCIENCES & ECOLOGY		0269-7491	ENVIRONMENTAL POLLUTION		25
GAO D;MULHOLLAND JA;RUSSELL AG;WEBER RJ	GAO, DONG;MULHOLLAND, JAMES A.;RUSSELL, ARMISTEAD G.;WEBER, R.J.	ANTINOLO M, 2015, NAT COMMUN, V6, DOI 10.1038/NCOMMS7812;AYRES JG, 2008, INHAL TOXICOL, V20, P75, DOI 10.1080/08958370701665517, 10.1080/08958370701665517 ;BATES JT, 2019, ENVIRON SCI TECHNOL, V53, P4003, DOI 10.1021/ACS.EST.8B03430;BATES JT, 2015, ENVIRON SCI TECHNOL, V49, P13605, DOI 10.1021/ACS.EST.5B02967;BROOK RD, 2010, CIRCULATION, V121, P2331, DOI 10.1161/CIR.0B013E3181DBECE1;CHARRIER JG, …	BOTH WATER-SOLUBLE AND INSOLUBLE COMPONENTS OF AMBIENT PARTICULATE MATTER (PM) HAVE BEEN SHOWN TO CONTRIBUTE TO THE OXIDATIVE POTENTIAL (OP) OF PM. IN THIS STUDY, WE USED THE DITHIOTHREITOL (DTT) ASSAY TO ASSESS THE WATER-SOLUBLE (OPWS-DTT) AND TOTAL OP (OPTOTAL-DTT) OF AMBIENT FINE PARTICLES (PM2.5), WITH WATER-INSOLUBLE OP (OPWI-DTT) DETERMINED BY DIFFERENCE. AMBIENT PM2.5 FILTER SAMPLES WERE C…	117327		GEORGIA INST TECHNOL, SCH CIVIL & ENVIRONM ENGN, ATLANTA, GA 30332 USA.; GEORGIA INST TECHNOL, SCH EARTH & ATMOSPHER SCI, ATLANTA, GA 30332 USA.;	UNIVERSITY SYSTEM OF GEORGIA; GEORGIA INSTITUTE OF TECHNOLOGY; UNIVERSITY SYSTEM OF GEORGIA; GEORGIA INSTITUTE OF TECHNOLOGY				2022-05-06	PARTICULATE MATTER; OXIDATIVE POTENTIAL; WATER-SOLUBLE COMPONENTS; WATER-INSOLUBLE COMPONENTS; BIOMASS BURNING; TRANSITION METAL IONS	10.1016/j.atmosenv.2020.117327	ARTICLE			1873-2844	RWEBER@EAS.GATECH.EDU					LD2LV		AIRBORNE PARTICULATE MATTER; HUMIC-LIKE SUBSTANCES; OXYGEN SPECIES ACTIVITY; AIR-POLLUTION; LOS-ANGELES; SYSTEMIC INFLAMMATION; ORGANIC AEROSOLS; REDOX ACTIVITY; STRESS; GENERATION		ATMOS ENVIRON	ATMOS. ENVIRON.	ENGLISH	63		GAO, DONG/0000-0002-9593-2104	THE BOULEVARD, LANGFORD LANE, KIDLINGTON, OXFORD OX5 1GB, ENGLAND	MAR 1	8	OXFORD			J	PERGAMON-ELSEVIER SCIENCE LTD	2020	GAO, DONG/AAE-8258-2022	WEBER, RJ (CORRESPONDING AUTHOR), GEORGIA INST TECHNOL, SCH EARTH & ATMOSPHER SCI, ATLANTA, GA 30332, USA.	ENVIRONMENTAL SCIENCES & ECOLOGY; METEOROLOGY & ATMOSPHERIC SCIENCES		1352-2310	ATMOSPHERIC ENVIRONMENT		27
SAFFARI A;HASHEMINASSAB S;WANG DB;SHAFER MM;SCHAUER JJ;SIOUTAS C	SAFFARI, ARIAN;HASHEMINASSAB, SINA;WANG, DONGBIN;SHAFER, MARTIN M.;SCHAUER, JAMES J.;SIOUTAS, CONSTANTINOS	ANDERSEN ZJ, 2008, OCCUP ENVIRON MED, V65, P458, DOI 10.1136/OEM.2007.033290;ANTINOLO M, 2015, NAT COMMUN, V6, DOI 10.1038/NCOMMS7812;AYRES JG, 2008, INHAL TOXICOL, V20, P75, DOI 10.1080/08958370701665517, 10.1080/08958370701665517 ;BAYIR H, 2005, CRIT CARE MED, V33, PS498, DOI 10.1097/01.CCM.0000186787.64500.12;BIRCH ME, 1996, ANALYST, V121, P1183, DOI 10.1039/AN9962101183;BIRMILI W, 2006, ENVIR…	TO INVESTIGATE THE CHANGING CONTRIBUTION OF PRIMARY AND SECONDARY SOURCES ON THE OXIDATIVE POTENTIAL OF PARTICULATE MATTER (PM) IN A REAL-WORLD URBAN ATMOSPHERE, 7 SETS OF QUASI-ULTRAFINE PARTICLES (PM0.25) WERE COLLECTED AT THREE CONTRASTING LOCATIONS IN THE LOS ANGELES BASIN, CALIFORNIA, USA. SAMPLES WERE COLLECTED IN THE COASTAL AREA OF LONG BEACH DURING THE MORNING RUSH HOUR PERIOD, REPRESENT…		286	UNIV SO CALIF, DEPT CIVIL & ENVIRONM ENGN, LOS ANGELES, CA 90095 USA.; UNIV WISCONSIN, ENVIRONM CHEM & TECHNOL PROGRAM, MADISON, WI USA.;	UNIVERSITY OF SOUTHERN CALIFORNIA; UNIVERSITY OF WISCONSIN SYSTEM; UNIVERSITY OF WISCONSIN MADISON				2022-05-06	PARTICULATE MATTER; ULTRAFINE; OXIDATIVE POTENTIAL; CMB; PHOTOCHEMICAL AGING	10.1016/j.atmosenv.2015.09.022	ARTICLE			1873-2844	SIOUTAS@USC.EDU	296		SOUTH COAST AIR QUALITY MANAGEMENT DISTRICT (SCAQMD) [11527]; USC VITERBI'S PHD FELLOWSHIP	THIS STUDY WAS FUNDED BY THE SOUTH COAST AIR QUALITY MANAGEMENT DISTRICT (SCAQMD) (AWARD #11527). WE WOULD LIKE TO THANK THE STAFF AT THE WISCONSIN STATE LABORATORY OF HYGIENE FOR THEIR ASSISTANCE WITH THE CHEMICAL ANALYSES. WE ALSO WISH TO ACKNOWLEDGE THE SUPPORT OF USC VITERBI'S PHD FELLOWSHIP.	CV4SB		AIRBORNE PARTICULATE MATTER; POLYCYCLIC AROMATIC-HYDROCARBONS; BRONCHIAL EPITHELIAL-CELLS; WATER-SOLUBLE PM2.5; OXYGEN SPECIES ROS; LONG BEACH HARBOR; SOURCE APPORTIONMENT; UNITED-STATES; ATMOSPHERIC AEROSOLS; SPATIAL VARIATION		ATMOS ENVIRON	ATMOS. ENVIRON.	ENGLISH	77		SIOUTAS, CONSTANTINOS/0000-0001-5146-0857	THE BOULEVARD, LANGFORD LANE, KIDLINGTON, OXFORD OX5 1GB, ENGLAND	NOV	11	OXFORD			J	PERGAMON-ELSEVIER SCIENCE LTD	2015	WANG, DONGBIN/J-7108-2017; SIOUTAS, CONSTANTINOS/R-1968-2019	SIOUTAS, C (CORRESPONDING AUTHOR), UNIV SO CALIF, DEPT CIVIL & ENVIRONM ENGN, LOS ANGELES, CA 90095, USA.	ENVIRONMENTAL SCIENCES & ECOLOGY; METEOROLOGY & ATMOSPHERIC SCIENCES		1352-2310	ATMOSPHERIC ENVIRONMENT		40
WITTKOPP S;STAIMER N;TJOA T;GILLEN DL;DAHER N;SHAFER M;SCHAUER JJ;SIOUTAS C;DELFINO RJ	WITTKOPP, SHARINE;STAIMER, NORBERT;TJOA, THOMAS;GILLEN, DANIEL L.;DAHER, NANCY;SHAFER, MARTIN;SCHAUER, JAMES J.;SIOUTAS, CONSTANTINOS;DELFINO, RALPH J.	ALONSO JR, 2003, PHARMACOL TOXICOL, V93, P142, DOI 10.1034/J.1600-0773.2003.930306.X;ARHAMI M, 2010, INDOOR AIR, V20, P17, DOI 10.1111/J.1600-0668.2009.00620.X;AYRES JG, 2008, INHAL TOXICOL, V20, P75, DOI 10.1080/08958370701665517, 10.1080/08958370701665517 ;BENDER R, 2001, J CLIN EPIDEMIOL, V54, P343, DOI 10.1016/S0895-4356(00)00314-0;BHASKARAN K, 2009, HEART, V95, P1746, DOI 10.1136/HRT.2009.17…	BACKGROUND: MITOCHONDRIA ARE THE MAIN SOURCE OF REACTIVE OXYGEN SPECIES (ROS). HUMAN MITOCHONDRIAL HAPLOGROUPS ARE LINKED TO DIFFERENCES IN ROS PRODUCTION AND OXIDATIVE-STRESS INDUCED INFLAMMATION THAT MAY INFLUENCE DISEASE PATHOGENESIS, INCLUDING CORONARY ARTERY DISEASE (CAD). WE PREVIOUSLY SHOWED THAT TRAFFIC-RELATED AIR POLLUTANTS WERE ASSOCIATED WITH BIOMARKERS OF SYSTEMIC INFLAMMATION IN A C…	E64444		UNIV CALIF IRVINE, SCH MED, DEPT MED, OCCUPAT & ENVIRONM MED DIV, IRVINE, CA 92717 USA.; UNIV CALIF IRVINE, SCH MED, DEPT EPIDEMIOL, IRVINE, CA 92717 USA.; UNIV CALIF IRVINE, SCH INFORMAT & COMP SCI, DEPT STAT, IRVINE, CA USA.; UNIV SO CALIF, DEPT CIVIL & ENVIRONM ENGN, VITERBI SCH ENGN, LOS ANGELES, CA USA.; UNIV WISCONSIN, ENVIRONM CHEM & TECHNOL PROGRAM, MADISON, WI USA.;	UNIVERSITY OF CALIFORNIA SYSTEM; UNIVERSITY OF CALIFORNIA IRVINE; UNIVERSITY OF CALIFORNIA SYSTEM; UNIVERSITY OF CALIFORNIA IRVINE; UNIVERSITY OF CALIFORNIA SYSTEM; UNIVERSITY OF CALIFORNIA IRVINE; UNIVERSITY OF SOUTHERN CALIFORNIA; UNIVERSITY OF WISCONSIN SYSTEM; UNIVERSITY OF WISCONSIN MADISON				2022-05-06		10.1371/journal.pone.0064444	ARTICLE				RDELFINO@UCI.EDU			U.S. NATIONAL INSTITUTES OF HEALTH FROM THE NATIONAL INSTITUTE OF ENVIRONMENTAL HEALTH SCIENCES [R01 ES12243, R21 ES016420, F30 ES021107-01A1]; NATIONAL CENTER FOR RESEARCH RESOURCESUNITED STATES DEPARTMENT OF HEALTH & HUMAN SERVICESNATIONAL INSTITUTES OF HEALTH (NIH) - USANIH NATIONAL CENTER FOR RESEARCH RESOURCES (NCRR) [MO1 RR00827]; CALIFORNIA AIR RESOURCES BOARD [03-329, 09-341]; NATIONAL CE…	THE PRESENT PROJECT WAS SUPPORTED BY U.S. NATIONAL INSTITUTES OF HEALTH GRANT NUMBERS R01 ES12243, R21 ES016420, AND F30 ES021107-01A1 FROM THE NATIONAL INSTITUTE OF ENVIRONMENTAL HEALTH SCIENCES, MO1 RR00827 FROM THE NATIONAL CENTER FOR RESEARCH RESOURCES AND CALIFORNIA AIR RESOURCES BOARD CONTRACTS 03-329 AND 09-341. ITS CONTENTS ARE SOLELY THE RESPONSIBILITY OF THE AUTHORS AND DO NOT NECESSARI…	151BM		AIRBORNE PARTICULATE MATTER; OXIDATIVE STRESS; ULTRAFINE PARTICLES; ANTIRETROVIRAL THERAPY; CARDIOVASCULAR-DISEASE; MYOCARDIAL-INFARCTION; SOURCE APPORTIONMENT; DNA HAPLOGROUPS; HEART-DISEASE; RISK	5	PLOS ONE	PLOS ONE	ENGLISH	48	GREEN PUBLISHED, GOLD	SIOUTAS, CONSTANTINOS/0000-0001-5146-0857	1160 BATTERY STREET, STE 100, SAN FRANCISCO, CA 94111 USA	MAY 23	9	SAN FRANCISCO	23717615		J	PUBLIC LIBRARY SCIENCE	2013	SIOUTAS, CONSTANTINOS/R-1968-2019	DELFINO, RJ (CORRESPONDING AUTHOR), UNIV CALIF IRVINE, SCH MED, DEPT EPIDEMIOL, IRVINE, CA 92717, USA.	SCIENCE & TECHNOLOGY - OTHER TOPICS		1932-6203	PLOS ONE		38
GUAN TJ;YAO MS;WANG JX;FANG YH;HU SH;WANG Y;DUTTA A;YANG JN;WU YS;HU M;ZHU T	GUAN, TIANJIA;YAO, MAOSHENG;WANG, JUNXIA;FANG, YANHUA;HU, SONGHE;WANG, YAN;DUTTA, ANINDITA;YANG, JUNNAN;WU, YUSHENG;HU, MIN;ZHU, TONG	ABBING-KARAHAGOPIAN V, 2012, PEDIAT ALLERG IMM-UK, V23, P448, DOI 10.1111/J.1399-3038.2012.01296.X;ALEXIS NE, 2006, J ALLERGY CLIN IMMUN, V117, P1396, DOI 10.1016/J.JACI.2006.02.030;ALEXIS NE, 2004, J ALLERGY CLIN IMMUN, V114, P1325, DOI 10.1016/J.JACI.2004.09.002;ALLEN J, 2011, J ENVIRON MONITOR, V13, P631, DOI 10.1039/C0EM00235F;AYRES JG, 2008, INHAL TOXICOL, V20, P75, DOI 10.1080/0895837070166…	ENDOTOXIN IS AN IMPORTANT BIOLOGICAL COMPONENT OF PARTICULATE MATTER (PM) WHICH, UPON INHALATION, CAN INDUCE ADVERSE HEALTH EFFECTS, AND ALSO POSSIBLY COMPLICATE THE DISEASES IN COMBINATION WITH OTHER POLLUTANTS. FROM 1 MARCH 2012 TO 27 FEBRUARY 2013 WE COLLECTED AIR SAMPLES USING QUARTZ FILTERS DAILY FOR THE QUANTIFICATION OF AIRBORNE ENDOTOXIN AND ALSO FINE PM (PM2.5) IN BEIJING, CHINA. THE GEO…		35	PEKING UNIV, STATE KEY LAB ENVIRONM SIMULAT & POLLUT CONTROL, COLL ENVIRONM SCI & ENGN, CTR ENVIRONM & HLTH, BEIJING 100871, PEOPLES R CHINA.;	PEKING UNIVERSITY				2022-05-06	ENDOTOXIN; FINE PARTICULATE MATTER; METEOROLOGICAL FACTORS; GASEOUS POLLUTANTS; CHEMICAL COMPONENTS; OXIDATIVE POTENTIAL	10.1016/j.atmosenv.2014.08.005	ARTICLE			1873-2844	TZHU@PKU.EDU.CN	42		NATIONAL NATURAL SCIENCE FOUNDATION COMMITTEE OF CHINANATIONAL NATURAL SCIENCE FOUNDATION OF CHINA (NSFC) [21190051, 41121004]; EUROPEAN 7TH FRAMEWORK PROGRAMME PROJECT PURGE [265325]; COLLABORATIVE INNOVATION CENTER FOR REGIONAL ENVIRONMENTAL QUALITY	THIS STUDY WAS SUPPORTED BY THE NATIONAL NATURAL SCIENCE FOUNDATION COMMITTEE OF CHINA (21190051, 41121004), THE EUROPEAN 7TH FRAMEWORK PROGRAMME PROJECT PURGE (265325), AND THE COLLABORATIVE INNOVATION CENTER FOR REGIONAL ENVIRONMENTAL QUALITY.	AR1HQ		HYDROXYL RADICAL GENERATION; AIR-POLLUTION; INHALED ENDOTOXIN; IN-VITRO; PROINFLAMMATORY CYTOKINES; BACTERIAL-ENDOTOXIN; DIESEL EXHAUST; PARTICLE-SIZE; AMBIENT AIR; EXPOSURE		ATMOS ENVIRON	ATMOS. ENVIRON.	ENGLISH	74		ZHU, TONG/0000-0002-2752-7924; HU, MIN/0000-0003-4816-9123; DUTTA, ANINDITA/0000-0003-0676-5226; HU, SONGHE/0000-0002-7731-0803	THE BOULEVARD, LANGFORD LANE, KIDLINGTON, OXFORD OX5 1GB, ENGLAND	NOV	8	OXFORD			J	PERGAMON-ELSEVIER SCIENCE LTD	2014	ZHU, TONG/H-6501-2011; HU, MIN/D-1037-2011	ZHU, T (CORRESPONDING AUTHOR), PEKING UNIV, STATE KEY LAB ENVIRONM SIMULAT & POLLUT CONTROL, COLL ENVIRONM SCI & ENGN, CTR ENVIRONM & HLTH, BEIJING 100871, PEOPLES R CHINA.	ENVIRONMENTAL SCIENCES & ECOLOGY; METEOROLOGY & ATMOSPHERIC SCIENCES	SI	1352-2310	ATMOSPHERIC ENVIRONMENT		30
WANG JP;LIN X;LU LP;WU YJ;ZHANG HX;LV Q;LIU WP;ZHANG YL;ZHUANG SL	WANG, JINGPENG;LIN, XIN;LU, LIPING;WU, YUJIE;ZHANG, HUANXIN;LV, QI;LIU, WEIPING;ZHANG, YANLIN;ZHUANG, SHULIN	ABRAMS J.Y., 2017, ENV HLTH PERSPECT, V125;BATES JT, 2015, ENVIRON SCI TECHNOL, V49, P13605, DOI 10.1021/ACS.EST.5B02967;BECKER S, 2005, ENVIRON HEALTH PERSP, V113, P1032, DOI 10.1289/EHP.7996;BISWAS S, 2009, ENVIRON SCI TECHNOL, V43, P3905, DOI 10.1021/ES9000592;CAO JJ, 2012, ENVIRON HEALTH PERSP, V120, P373, DOI 10.1289/EHP.1103671;CHARRIER JG, 2012, ATMOS CHEM PHYS, V12, P9321, DOI 10.5194/ACP…	THE EXPOSURE TO AMBIENT FINE PARTICULATE MATTER (PM2.5) CAN INDUCE OXIDATIVE STRESS, CONTRIBUTING TO GLOBAL BURDEN OF DISEASES. THE EVALUATION OF THE OXIDATIVE POTENTIAL (OP) OF PM2.5 IS THUS CRITICAL FOR THE HEALTH RISK ASSESSMENT. WE COLLECTED AMBIENT PM2.5 SAMPLES IN HANGZHOU CITY, CHINA FOR FOUR CONSECUTIVE QUARTERS IN THE YEAR 2017 AND INVESTIGATED THE OXIDATION PROPERTY OF PM2.5 COMPONENTS …		969	ZHEJIANG UNIV, COLL ENVIRONM & RESOURCE SCI, HANGZHOU 310058, ZHEJIANG, PEOPLES R CHINA.; NANJING UNIV INFORMAT SCI & TECHNOL, YALE NUIST CTR ATMOSPHER ENVIRONM, NANJING 210044, JIANGSU, PEOPLES R CHINA.; ZHEJIANG UNIV, RES CTR AIR POLLUT & HLTH, HANGZHOU 310058, ZHEJIANG, PEOPLES R CHINA.; OCEAN UNIV CHINA, COLL MARINE LIFE SCI, QINGDAO 266003, PEOPLES R CHINA.; ZHEJIANG UNIV, COLL MED, AFFILIAT…	ZHEJIANG UNIVERSITY; NANJING UNIVERSITY OF INFORMATION SCIENCE & TECHNOLOGY; ZHEJIANG UNIVERSITY; OCEAN UNIVERSITY OF CHINA; ZHEJIANG UNIVERSITY				2022-05-06	FINE PARTICULATE MATTER; REACTIVE OXYGEN SPECIES; TEMPORAL VARIATION; SECONDARY INORGANIC AEROSOL	10.1016/j.scitotenv.2018.08.375	ARTICLE			1879-1026	SHULIN@ZJU.EDU.CN	978		NATIONAL NATURAL SCIENCE FOUNDATION OF CHINANATIONAL NATURAL SCIENCE FOUNDATION OF CHINA (NSFC) [91643107, 91643109, 21876153, 21621005]; FUNDAMENTAL RESEARCH FUNDS FOR THE CENTRAL UNIVERSITIESFUNDAMENTAL RESEARCH FUNDS FOR THE CENTRAL UNIVERSITIES [2018QNA6013]	WE THANK THE FINANCIAL SUPPORT FROM NATIONAL NATURAL SCIENCE FOUNDATION OF CHINA (NO. 91643107, 91643109, 21876153, 21621005), AND THE FUNDAMENTAL RESEARCH FUNDS FOR THE CENTRAL UNIVERSITIES (NO. 2018QNA6013).	GV4NL		PARTICULATE AIR-POLLUTION; CHEMICAL-COMPOSITION; SOURCE APPORTIONMENT; SPATIAL VARIATION; MATTER PM2.5; PARTICLES; AEROSOL; GENERATION; STRESS; URBAN		SCI TOTAL ENVIRON	SCI. TOTAL ENVIRON.	ENGLISH	52		LU, LIPING/0000-0001-6990-3142; LIU, WEIPING/0000-0002-1173-892X; ZHUANG, SHULIN/0000-0002-7774-7239	RADARWEG 29, 1043 NX AMSTERDAM, NETHERLANDS	FEB 1	10	AMSTERDAM	30179825		J	ELSEVIER	2019	ZHANG, YANLIN/AAH-7770-2021; LU, LIPING/O-4826-2019; LIU, WEIPING/E-9208-2010; ZHUANG, SHULIN/L-1999-2013	ZHUANG, SL (CORRESPONDING AUTHOR), ZHEJIANG UNIV, COLL ENVIRONM & RESOURCE SCI, HANGZHOU 310058, ZHEJIANG, PEOPLES R CHINA.; ZHUANG, SL (CORRESPONDING AUTHOR), ZHEJIANG UNIV, COLL MED, AFFILIATED HOSP 1, HANGZHOU 310003, ZHEJIANG, PEOPLES R CHINA.	ENVIRONMENTAL SCIENCES & ECOLOGY		0048-9697	SCIENCE OF THE TOTAL ENVIRONMENT		22
LUBCZYNSKA MJ;MUETZEL RL;EL MARROUN H;BASAGANA X;STRAK M;DENAULT W;JADDOE VWV;HILLEGERS M;VERNOOIJ MW;HOEK G;WHITE T;BRUNEKREEF B;TIEMEIER H;GUXENS M	LUBCZYNSKA, MALGORZATA J.;MUETZEL, RYAN L.;EL MARROUN, HANAN;BASAGANA, XAVIER;STRAK, MACIEJ;DENAULT, WILLIAM;JADDOE, VINCENT W. V.;HILLEGERS, MANON;VERNOOIJ, MEIKE W.;HOEK, GERARD;WHITE, TONYA;BRUNEKREEF, BERT;TIEMEIER, HENNING;GUXENS, MONICA	AGIER L, 2016, ENVIRON HEALTH PERSP, V124, P1848, DOI 10.1289/EHP172;AOKI Y, 2017, JAMA PSYCHIAT, V74, P1120, DOI 10.1001/JAMAPSYCHIATRY.2017.2573;BEELEN R, 2014, LANCET, V383, P785, DOI 10.1016/S0140-6736(13)62158-3;BEHRENS TEJ, 2007, NEUROIMAGE, V34, P144, DOI 10.1016/J.NEUROIMAGE.2006.09.018;BEHRENS TEJ, 2003, MAGN RESON MED, V50, P1077, DOI 10.1002/MRM.10609;BENJAMINI Y, 1995, J R STAT SOC B,…	BACKGROUND: AIR POLLUTION HAS BEEN RELATED TO BRAIN STRUCTURAL ALTERATIONS, BUT A RELATIONSHIP WITH WHITE MATTER MICROSTRUCTURE IS UNCLEAR. OBJECTIVES: WE ASSESSED WHETHER PREGNANCY AND CHILDHOOD EXPOSURES TO AIR POLLUTION ARE RELATED TO WHITE MATTER MICROSTRUCTURE IN PREADOLESCENTS. METHODS: WE USED DATA OF 2,954 CHILDREN FROM THE GENERATION R STUDY. A POPULATION-BASED BIRTH COHORT FROM ROTTERDA…	027005		BARCELONA INST GLOBAL HLTH ISGLOBAL, CAMPUS MAR, BARCELONA, SPAIN.; POMPEU FABRA UNIV, BARCELONA, SPAIN.; INST SALUD CARLOS III, SPANISH CONSORTIUM RES EPIDEMIOL & PUBL HLTH CIBE, MADRID, SPAIN.; ERASMUS UNIV, DEPT CHILD & ADOLESCENT PSYCHIAT PSYCHOL, MED CTR, SOPHIA CHILDRENS HOSP, ROTTERDAM, NETHERLANDS.; ERASMUS MC, GENERAT R STUDY GRP, ROTTERDAM, NETHERLANDS.; ERASMUS SCH SOCIAL & BEHAV SCI, …	ISGLOBAL; POMPEU FABRA UNIVERSITY; CIBER - CENTRO DE INVESTIGACION BIOMEDICA EN RED; CIBERESP; INSTITUTO DE SALUD CARLOS III; ERASMUS UNIVERSITY ROTTERDAM; ERASMUS MC; ERASMUS MC - SOPHIA CHILDREN'S HOSPITAL; ERASMUS UNIVERSITY ROTTERDAM; ERASMUS MC; ERASMUS UNIVERSITY ROTTERDAM; ERASMUS UNIVERSITY ROTTERDAM; ERASMUS MC; ERASMUS MC - SOPHIA CHILDREN'S HOSPITAL; LEAGUE OF EUROPEAN RESEARCH UNIVERS…				2022-05-06		10.1289/EHP4709	ARTICLE			1552-9924	MONICA.GUXENS@ISGLOBAL.ORG			ERASMUS MEDICAL CENTER, ROTTERDAM; ERASMUS UNIVERSITY ROTTERDAM; NETHERLANDS ORGANIZATION FOR HEALTH RESEARCH AND DEVELOPMENT (ZONMW)NETHERLANDS ORGANIZATION FOR HEALTH RESEARCH AND DEVELOPMENT; NETHERLANDS ORGANIZATION FOR SCIENTIFIC RESEARCH (NWO)NETHERLANDS ORGANIZATION FOR SCIENTIFIC RESEARCH (NWO); MINISTRY OF HEALTH, WELFARE AND SPORT; EUROPEAN COMMUNITY'S SEVENTH FRAMEWORK PROGRAMEUROPEAN …	THE GENERATION R STUDY IS CONDUCTED BY THE ERASMUS MEDICAL CENTER IN CLOSE COLLABORATION WITH THE SCHOOL OF LAW AND FACULTY OF SOCIAL SCIENCES OF THE ERASMUS UNIVERSITY ROTTERDAM, ROTTERDAM; THE MUNICIPAL HEALTH SERVICE ROTTERDAM AREA, ROTTERDAM; THE ROTTERDAM HOMECARE FOUNDATION, ROTTERDAM; AND THE STICHTING TROMBOSEDIENST AND ARTSENLABORATORIUM RIJN MOND (STAR-MDC), ROTTERDAM. THE GENERAL DESIG…	KS8WS		USE REGRESSION-MODELS; POLYCYCLIC AROMATIC-HYDROCARBONS; GENERATION R; DISORDER; CARBON; COHORT; ASSOCIATION; SYMPTOMS; AREAS; NO2	2	ENVIRON HEALTH PERSP	ENVIRON. HEALTH PERSPECT.	ENGLISH	50	GREEN SUBMITTED, GREEN PUBLISHED, GOLD	MUETZEL, RYAN/0000-0003-3215-1287; TIEMEIER, HENNING/0000-0002-4395-1397; BASAGAÑA, XAVIER/0000-0002-8457-1489; WHITE, TONYA/0000-0003-0271-1896; DENAULT, WILLIAM/0000-0002-9690-3890; EL MARROUN, HANAN/0000-0002-9763-5015; VERNOOIJ, MEIKE/0000-0003-4658-2176	NATL INST HEALTH, NATL INST ENVIRONMENTAL HEALTH SCIENCES, PO BOX 12233, RES TRIANGLE PK, NC 27709-2233 USA	FEB	11	RES TRIANGLE PK	32074458		J	US DEPT HEALTH HUMAN SCIENCES PUBLIC HEALTH SCIENCE	2020	MUETZEL, RYAN/AAA-8730-2022; TIEMEIER, HENNING/H-6534-2019; BASAGAÑA, XAVIER/C-3901-2017; VERNOOIJ, MEIKE WILLEMIJN/E-4061-2016; WHITE, TONYA/AAU-2226-2021	GUXENS, M (CORRESPONDING AUTHOR), BARCELONA INST GLOBAL HLTH, CAMPUS MAR,DOCTOR AIGUADER 88, BARCELONA 08003, SPAIN.	ENVIRONMENTAL SCIENCES & ECOLOGY; PUBLIC, ENVIRONMENTAL & OCCUPATIONAL HEALTH; TOXICOLOGY		0091-6765	ENVIRONMENTAL HEALTH PERSPECTIVES		7
SHIRMOHAMMADI F;WANG DB;HASHEMINASSAB S;VERMA V;SCHAUER JJ;SHAFER MM;SIOUTAS C	SHIRMOHAMMADI, FARIMAH;WANG, DONGBIN;HASHEMINASSAB, SINA;VERMA, VISHAL;SCHAUER, JAMES J.;SHAFER, MARTIN M.;SIOUTAS, CONSTANTINOS	ABU-ALLABAN M, 2003, ATMOS ENVIRON, V37, P5283, DOI 10.1016/J.ATMOSENV.2003.05.005;BAN-WEISS GA, 2008, ATMOS ENVIRON, V42, P220, DOI 10.1016/J.ATMOSENV.2007.09.049;BIRCH ME, 1996, AEROSOL SCI TECH, V25, P221, DOI 10.1080/02786829608965393;BISHOP GA, 2013, ENVIRON SCI TECHNOL, V47, P9523, DOI 10.1021/ES401487B;BISWAS S, 2009, ENVIRON SCI TECHNOL, V43, P3905, DOI 10.1021/ES9000592;BRUGGE D, 2007, E…	THIS STUDY DESCRIBES ON-ROAD MEASUREMENTS OF FINE PARTICULATE MATTER (PM2.5) USING A MOBILE INSTRUMENTATION PLATFORM TO ASSESS THE CHEMICAL COMPOSITION AND OXIDATIVE POTENTIAL OF PM2.5, USING THE DITHIOTHREITOL (DTT) ASSAY, OVER THREE REPRESENTATIVE ROADWAYS IN THE LOS ANGELES BASIN: THE 1-110 AND 1-710 FREEWAYS, THE WILSHIRE/SUNSET BOULEVARDS AS WELL AS THE MAIN CAMPUS OF THE UNIVERSITY OF SOUTH…		102	UNIV SOUTHERN CALIF, DEPT CIVIL & ENVIRONM ENGN, LOS ANGELES, CA 90007 USA.; UNIV ILLINOIS, DEPT CIVIL & ENVIRONM ENGN, URBANA, IL USA.; UNIV WISCONSIN, ENVIRONM CHEM & TECHNOL PROGRAM, MADISON, WI USA.;	UNIVERSITY OF SOUTHERN CALIFORNIA; UNIVERSITY OF ILLINOIS SYSTEM; UNIVERSITY OF ILLINOIS URBANA-CHAMPAIGN; UNIVERSITY OF WISCONSIN SYSTEM; UNIVERSITY OF WISCONSIN MADISON				2022-05-06	PARTICULATE MATTER; OXIDATIVE POTENTIAL; DITHIOTHREITOL (DTT) ASSAY; TAILPIPE AND NON-TAILPIPE EMISSIONS; METALS AND ELEMENTS; EC AND OC	10.1016/j.atmosenv.2016.10.042	ARTICLE			1873-2844	SIOUTAS@USC.EDU	114		NATIONAL INSTITUTE OF ALLERGY AND INFECTIOUS DISEASE (NIAID)UNITED STATES DEPARTMENT OF HEALTH & HUMAN SERVICESNATIONAL INSTITUTES OF HEALTH (NIH) - USANIH NATIONAL INSTITUTE OF ALLERGY & INFECTIOUS DISEASES (NIAID) [4R01AI065617-16]; NATIONAL INSTITUTE OF ENVIRONMENTAL HEALTH SCIENCES, U.S. NATIONAL INSTITUTES OF HEALTH (NIH) [1R01ES024936-01]; UNIVERSITY OF SOUTHERN CALIFORNIA PROVOST PHD FELLO…	THE PRESENT PROJECT WAS SUPPORTED BY GRANT NUMBERS 4R01AI065617-16 FROM THE NATIONAL INSTITUTE OF ALLERGY AND INFECTIOUS DISEASE (NIAID), AND 1R01ES024936-01 FROM THE NATIONAL INSTITUTE OF ENVIRONMENTAL HEALTH SCIENCES, U.S. NATIONAL INSTITUTES OF HEALTH (NIH). THE AUTHORS WISH TO THANK THE STAFF OF THE WISCONSIN STATE LABORATORY OF HYGIENE (WSLH) FOR THEIR ASSISTANCE WITH THE CHEMICAL ANALYSIS. …	EE2DW		POLYCYCLIC AROMATIC-HYDROCARBONS; SECONDARY ORGANIC AEROSOLS; VEHICLE EMISSION FACTORS; AIR-POLLUTION SOURCES; SOURCE APPORTIONMENT; ULTRAFINE PARTICLES; SYSTEMIC INFLAMMATION; ELEMENTAL CARBON; IN-VIVO; DIESEL		ATMOS ENVIRON	ATMOS. ENVIRON.	ENGLISH	79		SIOUTAS, CONSTANTINOS/0000-0001-5146-0857	THE BOULEVARD, LANGFORD LANE, KIDLINGTON, OXFORD OX5 1GB, ENGLAND	JAN	13	OXFORD			J	PERGAMON-ELSEVIER SCIENCE LTD	2017	WANG, DONGBIN/J-7108-2017; SIOUTAS, CONSTANTINOS/R-1968-2019	SIOUTAS, C (CORRESPONDING AUTHOR), UNIV SOUTHERN CALIF, DEPT CIVIL & ENVIRONM ENGN, LOS ANGELES, CA 90007, USA.	ENVIRONMENTAL SCIENCES & ECOLOGY; METEOROLOGY & ATMOSPHERIC SCIENCES		1352-2310	ATMOSPHERIC ENVIRONMENT		40
VINSON A;SIDWELL A;BLACK O;ROPER C	VINSON, ALEX;SIDWELL, ALLIE;BLACK, OSCAR;ROPER, COURTNEY	ASANO H, 2017, ACS EARTH SPACE CHEM, V1, P580, DOI 10.1021/ACSEARTHSPACECHEM.7B00090;BELL MICHELLE L, 2012, RES REP HEALTH EFF INST, P5;BELL ML, 2009, AM J RESP CRIT CARE, V179, P1115, DOI 10.1164/RCCM.200808-1240OC;BOOGAARD H, 2012, ENVIRON HEALTH PERSP, V120, P185, DOI 10.1289/EHP.1103667;BORM PJA, 2007, OCCUP ENVIRON MED, V64, P73, DOI 10.1136/OEM.2006.029090;BOZLAKER A, 2017, ENVIRON SCI TECH…	EXPOSURE TO FINE PARTICULATE MATTER (PM2.5) HAS WELL-ESTABLISHED SYSTEMIC HUMAN HEALTH EFFECTS DUE IN PART TO THE CHEMICAL COMPONENTS ASSOCIATED WITH THESE EXPOSURES. OXIDATIVE STRESS IS A HYPOTHESIZED MECHANISM FOR THE HEALTH EFFECTS ASSOCIATED WITH PM2.5 EXPOSURES. THE OXIDATIVE POTENTIAL OF PM2.5 HAS RECENTLY BEEN SUGGESTED AS A METRIC THAT IS MORE INDICATIVE OF HUMAN HEALTH EFFECTS THAN THE R…	1086		UNIV MISSISSIPPI, DEPT BIOMOL SCI, OXFORD, MS 38677 USA.; UNIV MISSISSIPPI, DEPT BIOL, OXFORD, MS 38677 USA.;	UNIVERSITY OF MISSISSIPPI; UNIVERSITY OF MISSISSIPPI				2022-05-06	FINE PARTICULATE MATTER; OXIDATIVE POTENTIAL; PARTICULATE MATTER COMPOSITION; FILTER EXTRACTION; SEASONAL DIFFERENCES	10.3390/atmos11101086	ARTICLE			2073-4433	ATVINSON@GO.OLEMISS.EDU; AMSIDWEL@GO.OLEMISS.EDU; OBBLACK@OLEMISS.EDU; CLROPER@OLEMISS.EDU			UNIVERSITY OF MISSISSIPPI (UM), UM DEPARTMENT OF BIOMOLECULAR SCIENCES; UM SCHOOL OF PHARMACY	THIS RESEARCH WAS FUNDED BY THE UNIVERSITY OF MISSISSIPPI (UM), UM DEPARTMENT OF BIOMOLECULAR SCIENCES, AND UM SCHOOL OF PHARMACY.	OJ6RU		COARSE PARTICULATE MATTER; DITHIOTHREITOL DTT; TEMPORAL VARIATION; AMBIENT PM2.5; AIR-POLLUTION; MASS CLOSURE; URBAN PM2.5; GENERATION; PATHWAYS; CONTRASTS	10	ATMOSPHERE-BASEL	ATMOSPHERE	ENGLISH	50	GREEN PUBLISHED, GOLD	BLACK, OSCAR/0000-0003-1222-4530; ROPER, COURTNEY/0000-0003-3858-1560	ST ALBAN-ANLAGE 66, CH-4052 BASEL, SWITZERLAND	OCT	13	BASEL			J	MDPI	2020		ROPER, C (CORRESPONDING AUTHOR), UNIV MISSISSIPPI, DEPT BIOMOL SCI, OXFORD, MS 38677, USA.	ENVIRONMENTAL SCIENCES & ECOLOGY; METEOROLOGY & ATMOSPHERIC SCIENCES			ATMOSPHERE		2
ABRAMS JY;WEBER RJ;KLEIN M;SAMAT SE;CHANG HH;STRICKLAND MJ;VERMA V;FANG T;BATES JT;MULHOLLAND JA;RUSSELL AG;TOLBERT PE	ABRAMS, JOSEPH;WEBER, R.J.;KLEIN, MITCHEL;SAMAT, STEFANIE E.;CHANG, HOWARD H.;STRICKLAND, MATTHEW J.;VERMA, VISHAL;FANG, TING;BATES, JOSEPHINE T.;MULHOLLAND, JAMES A.;RUSSELL, ARMISTEAD G.;TOLBERT, PAIGE E.	ATKINSON RW, 2014, THORAX, V69, P660, DOI 10.1136/THORAXJNL-2013-204492;ATKINSON RW, 2016, INT J HYG ENVIR HEAL, V219, P566, DOI 10.1016/J.IJHEH.2016.06.004;BATES JT, 2015, ENVIRON SCI TECHNOL, V49, P13605, DOI 10.1021/ACS.EST.5B02967;BELL ML, 2009, AM J RESP CRIT CARE, V179, P1115, DOI 10.1164/RCCM.200808-1240OC;BROOK RD, 2010, CIRCULATION, V121, P2331, DOI 10.1161/CIR.0B013E3181DBECE1;CANOVA C,…	BACKGROUND: OXIDATIVE POTENTIAL (OP) HAS BEEN PROPOSED AS A MEASURE OF TOXICITY OF AMBIENT PARTICULATE MATTER PM). OBJECTIVES: OUR GOAL WAS TO ADDRESS AN IMPORTANT RESEARCH GAP BY USING DAILY OP MEASUREMENTS TO CONDUCT POPULATION-LEVEL ANALYSIS OF THE HEALTH EFFECTS OF MEASURED AMBIENT OP. METHODS: A SEMI-AUTOMATED DITHIOTHREITOL (DTT) ANALYTICAL SYSTEM WAS USED TO MEASURE DAILY AVERAGE OP (OPDTT…	107008		EMORY UNIV, ROLLINS SCH PUBL HLTH, DEPT EPIDEMIOL, ATLANTA, GA 30322 USA.; GEORGIA INST TECHNOL, SCH EARTH & ATMOSPHER SCI, ATLANTA, GA 30332 USA.; EMORY UNIV, ROLLINS SCH PUBL HLTH, DEPT ENVIRONM HLTH, ATLANTA, GA 30322 USA.; EMORY UNIV, ROLLINS SCH PUBL HLTH, DEPT BIOSTAT, ATLANTA, GA 30322 USA.; UNIV NEVADA, SCH COMMUNITY HLTH SCI, RENO, NV 89557 USA.; UNIV ILLINOIS, DEPT CIVIL & ENVIRONM ENGN…	EMORY UNIVERSITY; ROLLINS SCHOOL PUBLIC HEALTH; UNIVERSITY SYSTEM OF GEORGIA; GEORGIA INSTITUTE OF TECHNOLOGY; EMORY UNIVERSITY; ROLLINS SCHOOL PUBLIC HEALTH; EMORY UNIVERSITY; ROLLINS SCHOOL PUBLIC HEALTH; NEVADA SYSTEM OF HIGHER EDUCATION (NSHE); UNIVERSITY OF NEVADA RENO; UNIVERSITY OF ILLINOIS SYSTEM; UNIVERSITY OF ILLINOIS URBANA-CHAMPAIGN; UNIVERSITY SYSTEM OF GEORGIA; GEORGIA INSTITUTE OF …				2022-05-06		10.1289/EHP1545	ARTICLE			1552-9924	JABRAMS@CDC.GOV			CLEAN AIR RESEARCH CENTER; GEORGIA INSTITUTE OF TECHNOLOGY FROM THE U.S. ENVIRONMENTAL PROTECTION AGENCY (EPA) [R834799]; NATIONAL INSTITUTE FOR OCCUPATIONAL SAFETY AND HEALTHUNITED STATES DEPARTMENT OF HEALTH & HUMAN SERVICESCENTERS FOR DISEASE CONTROL & PREVENTION - USANATIONAL INSTITUTE FOR OCCUPATIONAL SAFETY & HEALTH (NIOSH) [5T030H8609-9]; NATIONAL INSTITUTE FOR OCCUPATIONAL SAFETY AND HEAL…	THIS WORK WAS SUPPORTED BY A CLEAN AIR RESEARCH CENTER GRANT TO EMORY UNIVERSITY AND THE GEORGIA INSTITUTE OF TECHNOLOGY FROM THE U.S. ENVIRONMENTAL PROTECTION AGENCY (EPA; R834799) AND BY A TRAINING GRANT FROM THE NATIONAL INSTITUTE FOR OCCUPATIONAL SAFETY AND HEALTH (5T030H8609-9). THE CONTENTS OF THE PUBLICATION ARE SOLELY THE RESPONSIBILITY OF THE GRANTEE AND DO NOT NECESSARILY REPRESENT THE …	FK8WV		EXPOSURE MEASUREMENT ERROR; SOUTHEASTERN AEROSOL RESEARCH; SHORT-TERM ASSOCIATIONS; WATER-SOLUBLE PM2.5; AIR-POLLUTION; DIESEL EXHAUST; HOSPITAL ADMISSIONS; TIME-SERIES; RESPIRATORY HEALTH; DAILY MORTALITY	10	ENVIRON HEALTH PERSP	ENVIRON. HEALTH PERSPECT.	ENGLISH	68	GREEN PUBLISHED, GOLD	FANG, TING/0000-0002-4845-2749; ABRAMS, JOSEPH/0000-0002-2278-2467	NATL INST HEALTH, NATL INST ENVIRONMENTAL HEALTH SCIENCES, PO BOX 12233, RES TRIANGLE PK, NC 27709-2233 USA	OCT	9	RES TRIANGLE PK	29084634		J	US DEPT HEALTH HUMAN SCIENCES PUBLIC HEALTH SCIENCE	2017	FANG, TING/AAM-3847-2021	ABRAMS, JY (CORRESPONDING AUTHOR), CTR DIS CONTROL & PREVENT, NCEZID DHCPP, 1600 CLIFTON RD NE,CDC MAILSTOP A30, ATLANTA, GA 30333, USA.	ENVIRONMENTAL SCIENCES & ECOLOGY; PUBLIC, ENVIRONMENTAL & OCCUPATIONAL HEALTH; TOXICOLOGY		0091-6765	ENVIRONMENTAL HEALTH PERSPECTIVES		55
NIU XY;HO KF;CHUANG HC;SUN J;HUANG Y;HU TF;XU HM;DUAN J;LUI KH;CAO JJ	NIU, XINYI;HO, KIN-FAI;CHUANG, HSIAO-CHI;SUN, JIAN;HUANG, YU;HU, TAFENG;XU, HONGMEI;DUAN, JING;LUI, KA HEI;CAO, JUNJI	ALBINET A, 2007, SCI TOTAL ENVIRON, V384, P280, DOI 10.1016/J.SCITOTENV.2007.04.028;BANDOWE BAM, 2014, SCI TOTAL ENVIRON, V473, P77, DOI 10.1016/J.SCITOTENV.2013.11.108;BI XH, 2003, ATMOS ENVIRON, V37, P289, DOI 10.1016/S1352-2310(02)00832-4;CHANG KF, 2006, ENVIRON POLLUT, V142, P388, DOI 10.1016/J.ENVPOL.2005.09.025;CHARRIER JG, 2014, ENVIRON SCI TECHNOL, V48, P7010, DOI 10.1021/ES501011W;CHEN Y…	THE CHEMICAL AND BIOREACTIVITY PROPERTIES OF FINE PARTICULATE MATTER (PM2.5) IN INDOOR AND OUTDOOR ENVIRONMENTS IN XI'AN WERE CHARACTERIZED, AND THE LUNG FUNCTION OF VARIOUS PARTICIPANTS WAS INVESTIGATED. THE CONCENTRATIONS OF POLYCYCLIC AROMATIC HYDROCARBONS (PAHS), OXYGENATED POLYCYCLIC AROMATIC HYDROCARBONS, AND NITRATED POLYCYCLIC AROMATIC HYDROCARBONS WERE HIGHER IN OUTDOOR ENVIRONMENTS THAN…	116929		CHINESE UNIV HONG KONG, JOCKEY CLUB SCH PUBL HLTH & PRIMARY CARE, HONG KONG, PEOPLES R CHINA.; CHINESE ACAD SCI, INST EARTH ENVIRONM, KEY LAB AEROSOL CHEM & PHYS, XIAN, PEOPLES R CHINA.; TAIPEI MED UNIV, COLL MED, SCH RESP THERAPY, TAIPEI, TAIWAN.; XI AN JIAO TONG UNIV, SCH HUMAN SETTLEMENTS & CIVIL ENGN, XIAN, PEOPLES R CHINA.; CHINESE ACAD SCI, INST EARTH ENVIRONM, SKLLQG, XIAN, PEOPLES R CHINA…	CHINESE UNIVERSITY OF HONG KONG; CHINESE ACADEMY OF SCIENCES; INSTITUTE OF EARTH ENVIRONMENT, CAS; TAIPEI MEDICAL UNIVERSITY; XI'AN JIAOTONG UNIVERSITY; CHINESE ACADEMY OF SCIENCES; INSTITUTE OF EARTH ENVIRONMENT, CAS; XI'AN JIAOTONG UNIVERSITY				2022-05-06	PM2.5; PAHS; BIOREACTIVITY; LUNG FUNCTION	10.1016/j.atmosenv.2019.116929	ARTICLE			1873-2844	KFHO@CUHK.EDU.HK; CAO@LOESS.LLQG.AC.CN			RESEARCH GRANTS COUNCIL OF THE HONG KONG SPECIAL ADMINISTRATIVE REGION CHINAHONG KONG RESEARCH GRANTS COUNCIL; CUHKCHINESE UNIVERSITY OF HONG KONG [14212116]; MINISTRY OF SCIENCE AND TECHNOLOGY OF CHINAMINISTRY OF SCIENCE AND TECHNOLOGY, CHINA [2013FY112700]; NATIONAL PROGRAM ON BASIC RESEARCH PROJECT OF CHINA [2013FY112500]	THIS STUDY WAS SUPPORTED BY THE RESEARCH GRANTS COUNCIL OF THE HONG KONG SPECIAL ADMINISTRATIVE REGION CHINA (PROJECT NO. CUHK 14212116), THE MINISTRY OF SCIENCE AND TECHNOLOGY OF CHINA (2013FY112700) AND NATIONAL PROGRAM ON BASIC RESEARCH PROJECT OF CHINA (2013FY112500). THIS MANUSCRIPT WAS EDITED BY WALLACE ACADEMIC EDITING.	LD2LM		PARTICULATE MATTER PM2.5; HOUSEHOLD COAL COMBUSTION; LUNG-CELLS L132; AIR-POLLUTION; HYDROCARBONS PAHS; OXYGENATED-PAHS; CHEMICAL-COMPOSITION; SOURCE APPORTIONMENT; OXIDATIVE STRESS; OUTDOOR AIR		ATMOS ENVIRON	ATMOS. ENVIRON.	ENGLISH	70		JUNJI, CAO/0000-0003-1000-7241; HUANG, YU/0000-0003-3334-4849; HO, KIN FAI/0000-0001-7464-3437; CHUANG, HSIAO-CHI/0000-0003-4651-5192	THE BOULEVARD, LANGFORD LANE, KIDLINGTON, OXFORD OX5 1GB, ENGLAND	NOV 1	8	OXFORD			J	PERGAMON-ELSEVIER SCIENCE LTD	2019	JUNJI, CAO/D-3259-2014; HUANG, YU/Y-5411-2018; XU, HONGMEI/AAV-9839-2020; 黄, 婷婷/AAG-3454-2021; HO, KIN-FAI/E-6131-2011; CHUANG, HSIAO-CHI/E-7912-2010	HO, KF (CORRESPONDING AUTHOR), CHINESE UNIV HONG KONG, JOCKEY CLUB SCH PUBL HLTH & PRIMARY CARE, HONG KONG, PEOPLES R CHINA.; CAO, JJ (CORRESPONDING AUTHOR), CHINESE ACAD SCI, INST EARTH ENVIRONM, KEY LAB AEROSOL CHEM & PHYS, XIAN, PEOPLES R CHINA.	ENVIRONMENTAL SCIENCES & ECOLOGY; METEOROLOGY & ATMOSPHERIC SCIENCES		1352-2310	ATMOSPHERIC ENVIRONMENT		2
SOLTANI N;KESHAVARZI B;SOROOSHIAN A;MOORE F;DUNSTER C;DOMINGUEZ AO;KELLY FJ;DHAKAL P;AHMADI MR;ASADI S	SOLTANI, NAGHMEH;KESHAVARZI, BEHNAM;SOROOSHIAN, ARMIN;MOORE, FARID;DUNSTER, CHRISTINA;DOMINGUEZ, ANA OLIETE;KELLY, F. J.;DHAKAL, PRAKASH;AHMADI, MR;ASADI, SINA	AHMADY-BIRGANI H, 2015, ATMOS ENVIRON, V119, P262, DOI 10.1016/J.ATMOSENV.2015.08.021;ALAVI M, 2004, AM J SCI, V304, P1, DOI 10.2475/AJS.304.1.1;AMATO F, 2009, ATMOS ENVIRON, V43, P1650, DOI 10.1016/J.ATMOSENV.2008.12.009;ANONYMOUS, 2001, TOX PROF ASB;ASADI S, 2014, J GEOL RES, V2014, DOI 10.1155/2014/590540, DOI 10.1155/2014/590540;AYRES JG, 2008, INHAL TOXICOL, V20, P75, DOI 10.1080/08958370701…	CONCENTRATIONS OF TOTAL SUSPENDED PARTICULATE MATTER, PARTICULATE MATTER WITH AERODYNAMIC DIAMETER <2.5 MU M (PM2.5), PARTICULATE MATTER <10 MU M (PM10), AND FALLOUT DUST WERE MEASURED AT THE IRANIAN GOL-E-GOHAR MINING AND INDUSTRIAL FACILITY. SAMPLES WERE CHARACTERIZED IN TERMS OF MINERALOGY, MORPHOLOGY, AND OXIDATIVE POTENTIAL. RESULTS SHOW THAT INDOOR SAMPLES EXCEEDED THE 24-H PM2.5 AND PM10 M…		1785	SHIRAZ UNIV, COLL SCI, DEPT EARTH SCI, SHIRAZ 71454, IRAN.; UNIV ARIZONA, DEPT CHEM & ENVIRONM ENGN, TUCSON, AZ 85721 USA.; UNIV ARIZONA, DEPT HYDROL & ATMOSPHER SCI, TUCSON, AZ 85721 USA.; KINGS COLL LONDON, MRC PHE CTR ENVIRONM & HLTH, 150 STAMFORD ST, LONDON SE1 9NH, ENGLAND.; UNIV ARIZONA, DEPT SOIL WATER & ENVIRONM SCI, TUCSON, AZ 85721 USA.; GOL E GOHAR MIN & IND CO, GOL E GOHAR IRON ORE & …	SHIRAZ UNIVERSITY; UNIVERSITY OF ARIZONA; UNIVERSITY OF ARIZONA; UNIVERSITY OF LONDON; KING'S COLLEGE LONDON; UNIVERSITY OF ARIZONA	UNIV AVEIRO, AVEIRO, PORTUGAL	6TH INTERNATIONAL CONFERENCE ON MEDICAL GEOLOGY (MEDGEO)	JUL 26-AUG 01, 2015	2022-05-06	PARTICULATE MATTER; AMPHIBOLE ASBESTOS; OXIDATIVE POTENTIAL; IRON ORE; MINING	10.1007/s10653-017-9926-5	ARTICLE; PROCEEDINGS PAPER			1573-2983	NAGHMEH.SOLTANI@SHIRAZU.AC.IR	1802		GOL-E-GOHAR MINING AND INDUSTRIAL COMPANY; SHIRAZ UNIVERSITY RESEARCH COMMITTEE; MEDICAL GEOLOGY RESEARCH CENTER OF SHIRAZ UNIVERSITY; NATIONAL INSTITUTE OF ENVIRONMENTAL HEALTH SCIENCES (NIEHS) SUPERFUND RESEARCH PROGRAM, NIH [2 P42 ES04940]; CENTER FOR ENVIRONMENTALLY SUSTAINABLE MINING THROUGH THE TRIF WATER SUSTAINABILITY PROGRAM AT THE UNIVERSITY OF ARIZONA; NATIONAL INSTITUTE OF ENVIRONMENT…	THIS WORK WAS FINANCIALLY SUPPORTED BY GOL-E-GOHAR MINING AND INDUSTRIAL COMPANY. THE AUTHORS WISH TO THANK SHIRAZ UNIVERSITY RESEARCH COMMITTEE AND MEDICAL GEOLOGY RESEARCH CENTER OF SHIRAZ UNIVERSITY FOR SUPPORTING THIS RESEARCH. AS ACKNOWLEDGES SUPPORT FROM GRANT 2 P42 ES04940 FROM THE NATIONAL INSTITUTE OF ENVIRONMENTAL HEALTH SCIENCES (NIEHS) SUPERFUND RESEARCH PROGRAM, NIH AND THE CENTER FO…	HC9WP	UNIV AVEIRO	ENVIRONMENTAL-IMPACT ASSESSMENT; HUMAN HEALTH; AMPHIBOLE ASBESTOS; MOLECULAR-BASIS; LUNG-CANCER; ROAD DUST; EXPOSURE; MORTALITY; TOXICITY; METALS	5	ENVIRON GEOCHEM HLTH	ENVIRON. GEOCHEM. HEALTH	ENGLISH	97	GREEN SUBMITTED, GREEN ACCEPTED	SOROOSHIAN, ARMIN/0000-0002-2243-2264; KELLY, FRANK/0000-0003-2558-8392; SOLTANI, NAGHMEH/0000-0003-1207-1386	VAN GODEWIJCKSTRAAT 30, 3311 GZ DORDRECHT, NETHERLANDS	OCT	18	DORDRECHT	28281141		J	SPRINGER	2018	SOROOSHIAN, ARMIN/E-5035-2010; KELLY, FRANK/ABG-3411-2021; ASADI, SINA/AAH-7765-2019	SOLTANI, N (CORRESPONDING AUTHOR), SHIRAZ UNIV, COLL SCI, DEPT EARTH SCI, SHIRAZ 71454, IRAN.	ENGINEERING; ENVIRONMENTAL SCIENCES & ECOLOGY; PUBLIC, ENVIRONMENTAL & OCCUPATIONAL HEALTH; WATER RESOURCES	SI	0269-4042	ENVIRONMENTAL GEOCHEMISTRY AND HEALTH		14
YAN CQ;MA SX;HE QF;DING X;CHENG Y;CUI M;WANG XM;ZHENG M	YAN, CAIQING;MA, SHEXIA;HE, QUANFU;DING, XIANG;CHENG, YUAN;CUI, MIN;WANG, XINMING;ZHENG, MEI	ANDREAE MO, 2006, ATMOS CHEM PHYS, V6, P3131, DOI 10.5194/ACP-6-3131-2006;BAE MS, 2017, ENVIRON POLLUT, V231, P1, DOI 10.1016/J.ENVPOL.2017.07.100;BAHADUR R, 2012, P NATL ACAD SCI USA, V109, P17366, DOI 10.1073/PNAS.1205910109;BATES JT, 2019, ENVIRON SCI TECHNOL, V53, P4003, DOI 10.1021/ACS.EST.8B03430;BATES JT, 2015, ENVIRON SCI TECHNOL, V49, P13605, DOI 10.1021/ACS.EST.5B02967;BOND TC, 2013, J …	BETTER UNDERSTANDING OF FINE PARTICULATE MATTER (PM2.5) COMPOSITION AND SOURCES ASSOCIATED WITH BROWN CARBON (BRC) AND REACTIVE OXYGEN SPECIES (ROS) ARE ESSENTIAL FOR DEVELOPING EFFECTIVE AIR QUALITY CONTROL STRATEGIES TO MITIGATE CLIMATE WARMING AND PROTECT HUMAN HEALTH. TO IDENTIFY THE COMMON CHEMICAL COMPOSITION AND SOURCES ASSOCIATED WITH BRC AND ROS, BRC LIGHT ABSORPTION AND HYDROXYL RADICAL…	118069		PEKING UNIV, COLL ENVIRONM SCI & ENGN, SKL ESPC, BEIJING 100871, PEOPLES R CHINA.; PEKING UNIV, COLL ENVIRONM SCI & ENGN, BIC ESAT, BEIJING 100871, PEOPLES R CHINA.; SHANDONG UNIV, ENVIRONM RES INST, QINGDAO 266237, PEOPLES R CHINA.; MINIST ENVIRONM PROTECT MEP, SOUTH CHINA INST ENVIRONM SCI SCIES, URBAN ENVIRONM & ECOL RES CTR, GUANGZHOU 510655, PEOPLES R CHINA.; CHINESE ACAD SCI, STATE KEY LAB …	PEKING UNIVERSITY; PEKING UNIVERSITY; SHANDONG UNIVERSITY; CHINESE ACADEMY OF SCIENCES; CHINESE ACADEMY OF SCIENCES; GUANGZHOU INSTITUTE OF GEOCHEMISTRY, CAS; HARBIN INSTITUTE OF TECHNOLOGY; YANGZHOU UNIVERSITY; WEIZMANN INSTITUTE OF SCIENCE				2022-05-06	BROWN CARBON; OXIDATIVE POTENTIAL; CHEMICAL COMPOSITION; WATER-SOLUBLE ORGANIC CARBON; SOURCES	10.1016/j.atmosenv.2020.118069	ARTICLE	JAN 2021		1873-2844	MZHENG@PKU.EDU.CN			NATIONAL NATURAL SCIENCE FOUNDATION OF CHINANATIONAL NATURAL SCIENCE FOUNDATION OF CHINA (NSFC) [91744310, 91744203]; SECOND TIBETAN PLATEAU SCIENTIFIC EXPEDITION AND RESEARCH PROGRAM (STEP) [2019QZKK0605]; QILU YOUTH TALENT PROGRAM OF SHANDONG UNIVERSITY; TAISHAN SCHOLARS PROGRAM OF SHANDONG PROVINCE: YOUNG TAISHAN SCHOLARS	THIS RESEARCH WAS SUPPORTED BY THE NATIONAL NATURAL SCIENCE FOUNDATION OF CHINA (GRANT NO. 91744310 AND 91744203) AND THE SECOND TIBETAN PLATEAU SCIENTIFIC EXPEDITION AND RESEARCH PROGRAM (STEP) (2019QZKK0605). CAIQING YAN WAS SUPPORTED BY THE QILU YOUTH TALENT PROGRAM OF SHANDONG UNIVERSITY AND TAISHAN SCHOLARS PROGRAM OF SHANDONG PROVINCE: YOUNG TAISHAN SCHOLARS.	QA6IR				ATMOS ENVIRON	ATMOS. ENVIRON.	ENGLISH	52		HE, QUANFU/0000-0002-3229-8206; CHENG, YUAN/0000-0002-2077-5335	THE BOULEVARD, LANGFORD LANE, KIDLINGTON, OXFORD OX5 1GB, ENGLAND	FEB 1	7	OXFORD			J	PERGAMON-ELSEVIER SCIENCE LTD	2021	ZHENG, MEI/AAD-2607-2020; HE, QUANFU/O-1037-2014; CHENG, YUAN/E-2508-2011	ZHENG, M (CORRESPONDING AUTHOR), PEKING UNIV, COLL ENVIRONM SCI & ENGN, SKL ESPC, BEIJING 100871, PEOPLES R CHINA.; ZHENG, M (CORRESPONDING AUTHOR), PEKING UNIV, COLL ENVIRONM SCI & ENGN, BIC ESAT, BEIJING 100871, PEOPLES R CHINA.	ENVIRONMENTAL SCIENCES & ECOLOGY; METEOROLOGY & ATMOSPHERIC SCIENCES		1352-2310	ATMOSPHERIC ENVIRONMENT		2
LAINE JE;BODINIER B;ROBINSON O;PLUSQUIN M;SCALBERT A;KESKI-RAHKONEN P;ROBINOT N;VERMEULEN R;PIZZI C;ASTA F;NAWROT T;GULLIVER J;CHATZI L;KOGEVINAS M;NIEUWENHUIJSEN M;SUNYER J;VRIJHEID M;CHADEAU-HYAM M;VINEIS P	LAINE, JESSICA E.;BODINIER, BARBARA;ROBINSON, OLIVER;PLUSQUIN, MICHELLE;SCALBERT, AUGUSTIN;KESKI-RAHKONEN, PEKKA;ROBINOT, NIVONIRINA;VERMEULEN, ROEL;PIZZI, COSTANZA;ASTA, FEDERICA;NAWROT, TIM;GULLIVER, JOHN;CHATZI, LEDA;KOGEVINAS, MANOLIS;NIEUWENHUIJSEN, MARK;SUNYER, JORDI;VRIJHEID, MARTINE;CHADEAU-HYAM, MARC;VINEIS, PAOLO	ACKERMANN-LIEBRICH U, 2005, SOZ PRAVENTIV MED, V50, P245, DOI 10.1007/S00038-005-4075-5;ANONYMOUS, 2018, ARXIV181110453;ASHLEY-MARTIN J, 2016, J OCCUP ENVIRON MED, V58, P979, DOI 10.1097/JOM.0000000000000841;BOBB JF, 2018, ENVIRON HEALTH-GLOB, V17, DOI 10.1186/S12940-018-0413-Y;BOVE H, 2019, NAT COMMUN, V10, DOI 10.1038/S41467-019-11654-3;BRETON CV, 2016, ENVIRON EPIGENETICS, V2, DOI 10.1093/EEP/…	MECHANISMS UNDERLYING ADVERSE BIRTH AND LATER IN LIFE HEALTH EFFECTS FROM EXPOSURE TO AIR POLLUTION DURING THE PRENATAL PERIOD HAVE NOT BEEN NOT FULLY ELUCIDATED, ESPECIALLY IN THE CONTEXT OF MIXTURES. WE ASSESSED THE EFFECTS OF PRENATAL EXPOSURE TO MIXTURES OF AIR POLLUTANTS OF PARTICULATE MATTER (PM), PM2.5, PM10, NITROGEN OXIDES, NO2, NOX, ULTRAFINE PARTICLES (UFP), AND OXIDATIVE POTENTIAL (OP…		14502	IMPERIAL COLL LONDON, MRC CTR ENVIRONM & HLTH, DEPT EPIDEMIOL & BIOSTAT, LONDON SW7 2BU, ENGLAND.; HASSELT UNIV, CTR ENVIRONM SCI, B-3500 HASSELT, BELGIUM.; INT AGCY RES CANC IARC, NUTR & METAB SECT, BIOMARKERS GRP, F-69372 LYON, FRANCE.; UNIV UTRECHT, INST RISK ASSESSMENT SCI, ENVIRONM EPIDEMIOL DIV, NL-3584 CS UTRECHT, NETHERLANDS.; UNIV TURIN, DEPT MED SCI, CANC EPIDEMIOL UNIT, I-10126 TURIN, …	LEAGUE OF EUROPEAN RESEARCH UNIVERSITIES - LERU; IMPERIAL COLLEGE LONDON; HASSELT UNIVERSITY; WORLD HEALTH ORGANIZATION; INTERNATIONAL AGENCY FOR RESEARCH ON CANCER (IARC); LEAGUE OF EUROPEAN RESEARCH UNIVERSITIES - LERU; UTRECHT UNIVERSITY; UNIVERSITY OF TURIN; CENTRO DI RIFERIMENTO PER EPIDEMIOLOGIA E LA PREVENZIONE ONCOLOGICA IN PIEMONTE; LEAGUE OF EUROPEAN RESEARCH UNIVERSITIES - LERU; KU LEU…				2022-05-06		10.1021/acs.est.0c02657	ARTICLE			1520-5851	J.LAINE@IMPERIAL.AC.UK	14513		EXPOSOMICS EC FP7 GRANT [308610]; MRC EARLY CAREER FELLOWSHIPUK RESEARCH & INNOVATION (UKRI)MEDICAL RESEARCH COUNCIL UK (MRC) [MR/M501669/1]; MRCUK RESEARCH & INNOVATION (UKRI)MEDICAL RESEARCH COUNCIL UK (MRC) [MR/M501669/1] FUNDING SOURCE: UKRI	THE AUTHORS ACKNOWLEDGE THE FUNDING SOURCES OF EXPOSOMICS EC FP7 GRANT (GRANT AGREEMENT NO: 308610), AND J.L. WAS SUPPORTED BY AN MRC EARLY CAREER FELLOWSHIP (MR/M501669/1).	OW4MR		USE REGRESSION-MODELS; POLLUTION EXPOSURE; PARTICULATE MATTER; GESTATIONAL-AGE; COHORT PROFILE; HEALTH; PREGNANCY; ASSOCIATIONS; PARTICLES; OUTCOMES	22	ENVIRON SCI TECHNOL	ENVIRON. SCI. TECHNOL.	ENGLISH	61		SCALBERT, AUGUSTIN/0000-0001-6651-6710; SUNYER, JORDI/0000-0002-2602-4110; CHADEAU, MARC/0000-0001-8341-5436; ASTA, FEDERICA/0000-0001-5166-522X; GULLIVER, JOHN/0000-0003-3423-2013; NAWROT, TIM/0000-0002-3583-3593; PLUSQUIN, MICHELLE/0000-0002-7271-9722; VERMEULEN, ROEL/0000-0003-4082-8163; BODINIER, BARBARA/0000-0002-0781-3624; LAINE, JESSICA/0000-0003-3497-2812	1155 16TH ST, NW, WASHINGTON, DC 20036 USA	NOV 17	12	WASHINGTON	33124810		J	AMER CHEMICAL SOC	2020	SCALBERT, AUGUSTIN/AAX-8160-2021; SUNYER, JORDI/G-6909-2014; CHADEAU, MARC/AAN-7586-2021	LAINE, JE (CORRESPONDING AUTHOR), IMPERIAL COLL LONDON, MRC CTR ENVIRONM & HLTH, DEPT EPIDEMIOL & BIOSTAT, LONDON SW7 2BU, ENGLAND.	ENGINEERING; ENVIRONMENTAL SCIENCES & ECOLOGY		0013-936X	ENVIRONMENTAL SCIENCE & TECHNOLOGY		3
LAVIGNE E;BURNETT RT;STIEB DM;EVANS GJ;POLLITT KJG;CHEN H;VAN RIJSWIJK D;WEICHENTHAL S	LAVIGNE, ERIC;BURNETT, RICHARD T.;STIEB, DAVID M.;EVANS, GREG J.;POLLITT, KRYSTAL J. GODRI;CHEN, HONG;VAN RIJSWIJK, DAVID;WEICHENTHAL, SCOTT	AGARWAL A, 2012, REPROD BIOL ENDOCRIN, V10, DOI 10.1186/1477-7827-10-49;AYRES JG, 2008, INHAL TOXICOL, V20, P75, DOI 10.1080/08958370701665517, 10.1080/08958370701665517 ;BARI MA, 2018, ATMOS POLLUT RES, V9, P534, DOI 10.1016/J.APR.2017.11.014;BORENSTEIN M., 2009, INTRO META ANAL;BRATSCH SG, 1989, J PHYS CHEM REF DATA, V18, P1, DOI 10.1063/1.555839;CHANG HH, 2013, J R STAT SOC C-APPL, V62, P167, …	BACKGROUND: PRENATAL EXPOSURE TO FINE PARTICULATE MATTER AIR POLLUTION WITH AERODYNAMIC DIAMETER <= 2.5 MU M (PM2.5) HAS BEEN ASSOCIATED WITH PRETERM DELIVERY AND LOW BIRTH WEIGHT (LBW), BUT FEW STUDIES HAVE EXAMINED POSSIBLE EFFECT MODIFICATION BY PM2.5 OXIDATIVE POTENTIAL. OBJECTIVES: THE AIM OF THIS STUDY WAS TO EVALUATE IF REGIONAL DIFFERENCES IN THE OXIDATIVE POTENTIAL OF PM2.5 MODIFY THE RE…	077012		HLTH CANADA, OTTAWA, ON, CANADA.; UNIV OTTAWA, SCH EPIDEMIOL & PUBL HLTH, OTTAWA, ON, CANADA.; UNIV TORONTO, TORONTO, ON, CANADA.; UNIV MASSACHUSETTS, AMHERST, MA 01003 USA.; PUBL HLTH ONTARIO, TORONTO, ON, CANADA.; UNIV TORONTO, DALLA LANA SCH PUBL HLTH, TORONTO, ON, CANADA.; INST CLIN EVALUAT SCI, TORONTO, ON, CANADA.; MCGILL UNIV, DEPT EPIDEMIOL BIOSTAT & OCCUPAT HLTH, MONTREAL, PQ, CANADA.;	HEALTH CANADA; UNIVERSITY OF OTTAWA; UNIVERSITY OF TORONTO; UNIVERSITY OF MASSACHUSETTS SYSTEM; UNIVERSITY OF MASSACHUSETTS AMHERST; UNIVERSITY OF TORONTO; UNIVERSITY OF TORONTO; MCGILL UNIVERSITY				2022-05-06		10.1289/EHP2535	ARTICLE			1552-9924	ERIC.LAVIGNE@HC-SC.GC.CA			HEALTH CANADA	THIS STUDY WAS FUNDED BY HEALTH CANADA.	VJ0QA		PRETERM BIRTH; MATERNAL EXPOSURE; STRESS; MATTER; ASSOCIATIONS; PREGNANCY; WEIGHT; HEALTH; QUALITY; TEMPERATURE	7	ENVIRON HEALTH PERSP	ENVIRON. HEALTH PERSPECT.	ENGLISH	52	GREEN PUBLISHED, GOLD	GODRI POLLITT, KRYSTAL/0000-0001-7332-2228; LAVIGNE, ERIC/0000-0001-6146-9839	NATL INST HEALTH, NATL INST ENVIRONMENTAL HEALTH SCIENCES, PO BOX 12233, RES TRIANGLE PK, NC 27709-2233 USA	JUL	12	RES TRIANGLE PK	30073952		J	US DEPT HEALTH HUMAN SCIENCES PUBLIC HEALTH SCIENCE	2018	; LAVIGNE, ERIC/E-2948-2013	LAVIGNE, E (CORRESPONDING AUTHOR), HLTH CANADA, AIR HLTH SCI DIV, 269 LAURIER AVE WEST,MAIL STOP 4903B, OTTAWA, ON K1A 0K9, CANADA.	ENVIRONMENTAL SCIENCES & ECOLOGY; PUBLIC, ENVIRONMENTAL & OCCUPATIONAL HEALTH; TOXICOLOGY		0091-6765	ENVIRONMENTAL HEALTH PERSPECTIVES		39
PIRHADI M;MOUSAVI A;SIOUTAS C	PIRHADI, MILAD;MOUSAVI, AMIRHOSEIN;SIOUTAS, CONSTANTINOS	ANDERSON JO, 2012, J MED TOXICOL, V8, P166, DOI 10.1007/S13181-011-0203-1;ANENBERG SC, 2010, ENVIRON HEALTH PERSP, V118, P1189, DOI 10.1289/EHP.0901220;BAE MS, 2017, ENVIRON POLLUT, V231, P1, DOI 10.1016/J.ENVPOL.2017.07.100;BATES JT, 2019, ENVIRON SCI TECHNOL, V53, P4003, DOI 10.1021/ACS.EST.8B03430;BHATTU D, 2015, J GEOPHYS RES-ATMOS, V120, P766, DOI 10.1002/2014JD021978;BISWAS S, 2009, ENVIRON…	IN THIS STUDY, WE INVESTIGATED THE PERFORMANCE OF AN ELECTROSTATIC PRECIPITATOR (ESP) OPERATING AT HIGH FLOW RATES ( I.E., 50-100 LPM) AS A FINE PARTICULATE MATTER (PM2.5) COLLECTOR FOR TOXICOLOGICAL STUDIES. THE ESP OPTIMUM CONFIGURATION (I.E., FLOW RATE OF 75 LPM AND APPLIED VOLTAGE OF +12 KV) WAS DETERMINED BASED ON MAXIMUM PARTICLE COLLECTION EFFICIENCIES AND MINIMUM OZONE EMISSIONS ASSOCIATE…	140060		UNIV SOUTHERN CALIF, DEPT CIVIL & ENVIRONM ENGN, LOS ANGELES, CA USA.;	UNIVERSITY OF SOUTHERN CALIFORNIA				2022-05-06	ELECTROSTATIC PRECIPITATOR (ESP); PM COLLECTOR; OXIDATIVE POTENTIAL; AEROSOL-INTO-LIQUID COLLECTION; VACES	10.1016/j.scitotenv.2020.140060	ARTICLE			1879-1026	SIOUTAS@USC.EDU			NATIONAL INSTITUTES OF HEALTH (NIH)UNITED STATES DEPARTMENT OF HEALTH & HUMAN SERVICESNATIONAL INSTITUTES OF HEALTH (NIH) - USA [1RF1AG051521-01, 1R01ES024936-01, 1P01AG055367-01A1]; USC VITERBI SCHOOL OF ENGINEERING	THIS STUDY WAS SUPPORTED BY THE NATIONAL INSTITUTES OF HEALTH (NIH) (GRANTS NUMBERS: 1RF1AG051521-01, 1R01ES024936-01, 1P01AG055367-01A1). WE WOULD ALSO LIKE TO ACKNOWLEDGE THE SUPPORT OF THE PHD FELLOWSHIP AWARD FROMTHE USC VITERBI SCHOOL OF ENGINEERING.	ND3HA		OXYGEN SPECIES ROS; HIGH-VOLUME; SOURCE APPORTIONMENT; AMBIENT PARTICLES; CONCENTRATION ENRICHMENT; AEROSOL CONCENTRATOR; ORGANIC-COMPOUNDS; SIZE DISTRIBUTION; AIR-POLLUTION; FINE		SCI TOTAL ENVIRON	SCI. TOTAL ENVIRON.	ENGLISH	90	GREEN ACCEPTED	MOUSAVI, AMIRHOSEIN/0000-0002-9437-004X; SIOUTAS, CONSTANTINOS/0000-0001-5146-0857	RADARWEG 29, 1043 NX AMSTERDAM, NETHERLANDS	OCT 15	11	AMSTERDAM	32554118		J	ELSEVIER	2020		SIOUTAS, C (CORRESPONDING AUTHOR), 3620 S VERMONT AVE, LOS ANGELES, CA 90089, USA.	ENVIRONMENTAL SCIENCES & ECOLOGY		0048-9697	SCIENCE OF THE TOTAL ENVIRONMENT		5
SHAO LY;SHI ZB;JONES TP;LI JJ;WHITTAKER AG;BERUBE K	SHAO, LONGYI;SHI, ZONGBO;JONES, T.;LI, JINJUAN;WHITTAKER, A. G.;BERUBE, K.	ADAMSON IYR, 2000, TOXICOL APPL PHARM, V166, P111, DOI 10.1006/TAAP.2000.8955;AMBROZ HB, 2001, J PHOTOCH PHOTOBIO A, V142, P9, DOI 10.1016/S1010-6030(01)00439-7;BAI YS, 2001, FREE RADICAL BIO MED, V30, P555, DOI 10.1016/S0891-5849(00)00499-8;COSTA DL, 1997, ENVIRON HEALTH PERSP, V105, P1053, DOI 10.2307/3433509;DONALDSON K, 1998, J AEROSOL SCI, V29, P553, DOI 10.1016/S0021-8502(97)00464-3;DONALDS…	AN IN VITRO PLASMID ASSAY WAS EMPLOYED TO STUDY THE BIOREACTIVITY OF PM (PARTICULATE MATTER) IN BEIJING AIR. IT WAS FOUND THAT THE TD20 (TOXIC DOSE OF PM CAUSING 20% OF PLASMID DNA DAMAGE) OF BEIJING PM CAN BE AS LOW AS 28 MU G ML(-1) AND AS HIGH AS > 1000 MU G ML(-1). COMPARISON OF THE PHYSICAL PROPERTIES, SUCH AS MORPHOLOGY AND SIZE DISTRIBUTION, AND OXIDATIVE POTENTIAL INDICATES THAT THE PM2.5…		261	CHINA UNIV MIN & TECHNOL, CHINESE MINIST EDUC, KEY LAB COAL RESOURCES, BEIJING 100083, PEOPLES R CHINA.; CHINA UNIV MIN & TECHNOL, DEPT RESOURCES & EARTH SCI, BEIJING 100083, PEOPLES R CHINA.; CARDIFF UNIV, SCH EARTH OCEAN & PLANETARY SCI, CARDIFF CF10 3YE, WALES.; CARDIFF UNIV, SCH BIOSCI, CARDIFF CF10 3US, WALES.;	CHINA UNIVERSITY OF MINING & TECHNOLOGY; CHINA UNIVERSITY OF MINING & TECHNOLOGY; CARDIFF UNIVERSITY; CARDIFF UNIVERSITY				2022-05-06	PM10; PM2.5; BIOREACTIVITY; FREE RADICALS; PLASMID ASSAY	10.1016/j.scitotenv.2005.10.009	ARTICLE			1879-1026	SHAOL@CUMTB.EDU.CN	272				079MD		FREE-RADICAL ACTIVITY; ALVEOLAR MACROPHAGE RESPONSES; INSOLUBLE COMPONENTS; OXIDATIVE STRESS; DAILY MORTALITY; IN-VITRO; POLLUTION; LUNG; GENERATION; PARTICLES	1	SCI TOTAL ENVIRON	SCI. TOTAL ENVIRON.	ENGLISH	41		SHI, ZONGBO/0000-0002-7157-543X; BERUBE, K. A.A/0000-0002-7471-7229; SHAO, LONGYI/0000-0001-9975-6091	RADARWEG 29, 1043 NX AMSTERDAM, NETHERLANDS	AUG 15	12	AMSTERDAM	16313948		J	ELSEVIER	2006	SHI, ZONGBO/C-6379-2008; SHAO, LONGYI/AAS-9317-2020; BERUBE, KELLY A/A-7162-2010	SHAO, LY (CORRESPONDING AUTHOR), CHINA UNIV MIN & TECHNOL, CHINESE MINIST EDUC, KEY LAB COAL RESOURCES, D11,XUEYUAN RD, BEIJING 100083, PEOPLES R CHINA.	ENVIRONMENTAL SCIENCES & ECOLOGY		0048-9697	SCIENCE OF THE TOTAL ENVIRONMENT		43
ZHAN Y;JOHNSON K;NORRIS C;SHAFER MM;BERGIN MH;ZHANG YP;ZHANG JF;SCHAUER JJ	ZHAN, YING;JOHNSON, KAROLINE;NORRIS, CHRISTINA;SHAFER, MARTIN M.;BERGIN, MIKE H.;ZHANG, YINPING;ZHANG, JUNFENG;SCHAUER, JAMES J.	ABDULLAHI KL, 2013, ATMOS ENVIRON, V71, P260, DOI 10.1016/J.ATMOSENV.2013.01.061;ARIS M.S.M., 2017, ENV CONSERV CLEAN WA, V42;BARBANTE C, 2003, J ENVIRON MONITOR, V5, P328, DOI 10.1039/B210460A;BAULIG A, 2003, AM J PHYSIOL-LUNG C, V285, PL671, DOI 10.1152/AJPLUNG.00419.2002;BAXTER LK, 2007, J EXPO SCI ENV EPID, V17, P433, DOI 10.1038/SJ.JES.7500532;BIRCH ME, 1996, AEROSOL SCI TECH, V25, P221, DOI…	IN MANY DEVELOPING REGIONS WITH POOR AIR QUALITY, THE USE OF AIR FILTRATION DEVICES TO CLEAN INDOOR AIR IS GROWING RAPIDLY. IN THIS STUDY, WE COLLECTED INDOOR, OUTDOOR AND PERSONAL EXPOSURE FILTER-BASED SAMPLES OF FINE PARTICULATE MATTER (PM2.5) WITH BOTH PROPERLY OPERATING, AND SHAM AIR CLEANERS IN SIX BEIJING RESIDENCES FROM JULY 24TH TO AUGUST 17TH, 2016. MASS CONCENTRATIONS OF PM2.5 AND SEVER…		507	UNIV WISCONSIN, DEPT CIVIL & ENVIRONM ENGN, MADISON, WI 53706 USA.; DUKE UNIV, DEPT CIVIL & ENVIRONM ENGN, DURHAM, NC 27706 USA.; WISCONSIN STATE LAB HYG, MADISON, WI USA.; TSINGHUA UNIV, SCH ARCHITECTURE, BEIJING, PEOPLES R CHINA.; DUKE UNIV, NICHOLAS SCH, ENVIRONM SCI & POLICY DIV, DURHAM, NC USA.;	UNIVERSITY OF WISCONSIN SYSTEM; UNIVERSITY OF WISCONSIN MADISON; DUKE UNIVERSITY; TSINGHUA UNIVERSITY; DUKE UNIVERSITY				2022-05-06	INDOOR AIR QUALITY; AIR CLEANER; REMOVAL EFFICIENCY; PM2.5; REACTIVE OXYGEN SPECIES	10.1016/j.scitotenv.2018.01.024	ARTICLE			1879-1026	JJSCHAUER@WISC.EDU	518		UNDERWRITERS LABORATORIES	THE AUTHORS GRATEFULLY ACKNOWLEDGE THE PARTICIPANTS IN THIS STUDY FOR OPENING UP THEIR HOMES AND FOR COOPERATING IN THE DATA COLLECTION PROCESS. THANK YOU ALSO TO LINCHEN HE AND MEICHEN LIU OF DUKE UNIVERSITY, AND WEI JINGYA OF TSINGHUA UNIVERSITY FOR THEIR ASSISTANCE WITH LOGISTICS AND DATA COLLECTION IN THE FIELD. WE WOULD ALSO LIKE TO THANK THE STAFF AT THE WISCONSIN STATE LABORATORY OF HYGIEN…	GA2YS		PERSONAL EXPOSURE; INDOOR/OUTDOOR RELATIONSHIPS; CHEMICAL-COMPONENTS; HUMAN HEALTH; PARTICLES; POLLUTION; OUTDOOR; PM2.5; AMBIENT; METALS		SCI TOTAL ENVIRON	SCI. TOTAL ENVIRON.	ENGLISH	61		ZHANG, YINPING/0000-0001-9175-7890; ZHANG, JUNFENG/0000-0003-3759-6672; BARKJOHN, KAROLINE JOHNSON/0000-0001-6197-4499	PO BOX 211, 1000 AE AMSTERDAM, NETHERLANDS	JUN 1	12	AMSTERDAM	29396331		J	ELSEVIER SCIENCE BV	2018	ZHANG, YINPING/B-5187-2012; ZHANG, JUNFENG/AAJ-9183-2020; BARKJOHN, KAROLINE JOHNSON/J-3711-2019	SCHAUER, JJ (CORRESPONDING AUTHOR), UNIV WISCONSIN, DEPT CIVIL & ENVIRONM ENGN, MADISON, WI 53706, USA.	ENVIRONMENTAL SCIENCES & ECOLOGY		0048-9697	SCIENCE OF THE TOTAL ENVIRONMENT		32
GODRI KJ;HARRISON RM;EVANS T;BAKER T;DUNSTER C;MUDWAY IS;KELLY FJ	GODRI, KRYSTAL J.;HARRISON, ROY M.;EVANS, TIM;BAKER, TIMOTHY;DUNSTER, CHRISTINA;MUDWAY, IAN S.;KELLY, F. J.	BAKER MA, 1990, ANAL BIOCHEM, V190, P360, DOI 10.1016/0003-2697(90)90208-Q;BIRMILI W, 2006, ENVIRON SCI TECHNOL, V40, P1144, DOI 10.1021/ES0486925;CAPALDO K, 1999, NATURE, V400, P743, DOI 10.1038/23438;CHURCH TM, 1988, LONG RANGE ATMOSPHER, P37;CORBETT JJ, 1997, SCIENCE, V278, P823, DOI 10.1126/SCIENCE.278.5339.823;COSTA DL, 1997, ENVIRON HEALTH PERSP, V105, P1053, DOI 10.2307/3433509;DALSOREN SB…	AS THE INCIDENCE OF RESPIRATORY AND ALLERGIC SYMPTOMS HAS BEEN REPORTED TO BE INCREASED IN CHILDREN ATTENDING SCHOOLS IN CLOSE PROXIMITY TO BUSY ROADS, IT WAS HYPOTHESISED THAT PM FROM ROADSIDE SCHOOLS WOULD DISPLAY ENHANCED OXIDATIVE POTENTIAL (OP). TWO CONSECUTIVE ONE-WEEK AIR QUALITY MONITORING CAMPAIGNS WERE CONDUCTED AT SEVEN SCHOOL SAMPLING SITES, REFLECTING ROADSIDE AND URBAN BACKGROUND IN…	E21961		UNIV BIRMINGHAM, SCH GEOG EARTH & ENVIRONM SCI, DIV ENVIRONM HLTH & RISK MANAGEMENT, BIRMINGHAM, W MIDLANDS, ENGLAND.; KINGS COLL LONDON, SCH BIOMED & HLTH SCI, MRC HPA CTR ENVIRONM HLTH, LONDON WC2R 2LS, ENGLAND.;	UNIVERSITY OF BIRMINGHAM; LEAGUE OF EUROPEAN RESEARCH UNIVERSITIES -LERU; IMPERIAL COLLEGE LONDON; UNIVERSITY OF LONDON; KING'S COLLEGE LONDON				2022-05-06		10.1371/journal.pone.0021961	ARTICLE				R.M.HARRISON@BHAM.AC.UK			NERCUK RESEARCH & INNOVATION (UKRI)NATURAL ENVIRONMENT RESEARCH COUNCIL (NERC); MRCUK RESEARCH & INNOVATION (UKRI)MEDICAL RESEARCH COUNCIL UK (MRC); NERCUK RESEARCH & INNOVATION (UKRI)NATURAL ENVIRONMENT RESEARCH COUNCIL (NERC) [NE/E008798/1, NE/E008739/1, NCAS10006] FUNDING SOURCE: UKRI; MEDICAL RESEARCH COUNCILUK RESEARCH & INNOVATION (UKRI)MEDICAL RESEARCH COUNCIL UK (MRC)EUROPEAN COMMISSION […	FUNDING FOR THIS STUDY WAS RECEIVED FROM NERC AND MRC UNDER THE ENVIRONMENT AND HUMAN HEALTH PROGRAM. THE FUNDERS HAD NO ROLE IN STUDY DESIGN, DATA COLLECTION AND ANALYSIS, DECISION TO PUBLISH, OR PREPARATION OF THE MANUSCRIPT.	799JJ		AIR-POLLUTION; RESPIRATORY SYMPTOMS; TRANSITION-METALS; CELL-CULTURE; IN-VIVO; PARTICLES; EMISSIONS; EXHAUST; EXPOSURE; PM2.5	7	PLOS ONE	PLOS ONE	ENGLISH	45	GREEN PUBLISHED, GREEN SUBMITTED, GOLD	HARRISON, ROY M/0000-0002-2684-5226; KELLY, F. J.J/0000-0003-2558-8392; KELLY, FRANK/0000-0003-2558-8392; GODRI POLLITT, KRYSTAL/0000-0001-7332-2228; MUDWAY, IAN/0000-0003-1239-5014	1160 BATTERY STREET, STE 100, SAN FRANCISCO, CA 94111 USA	JUL 27	11	SAN FRANCISCO	21818283		J	PUBLIC LIBRARY SCIENCE	2011	HARRISON, ROY M/A-2256-2008; KELLY, F. J.J/C-6125-2009; KELLY, FRANK/ABG-3411-2021	GODRI, KJ (CORRESPONDING AUTHOR), UNIV BIRMINGHAM, SCH GEOG EARTH & ENVIRONM SCI, DIV ENVIRONM HLTH & RISK MANAGEMENT, BIRMINGHAM, W MIDLANDS, ENGLAND.	SCIENCE & TECHNOLOGY - OTHER TOPICS		1932-6203	PLOS ONE		84
QUINN C;MILLER-LIONBERG DD;KLUNDER KJ;KWON J;NOTH EM;MEHAFFY J;LEITH D;MAGZAMEN S;HAMMOND SK;HENRY CS;VOLCKENS J	QUINN, CASEY;MILLER-LIONBERG, DANIEL D.;KLUNDER, KEVIN J.;KWON, JAYMIN;NOTH, ELIZABETH M.;MEHAFFY, JOHN;LEITH, DAVID;MAGZAMEN, SHERYL;HAMMOND, S. KATHARINE;HENRY, CHARLES S.;VOLCKENS, JOHN	ABRAMS J, 2017, ENVIRON HEALTH PERSP, V125, DOI 10.1289/EHP3048, 10.1289/EHP3048;ADAMS C, 2009, J ENVIRON MONITOR, V11, P1331, DOI 10.1039/B903841H;ARKU RE, 2018, ENVIRON INT, V114, P307, DOI 10.1016/J.ENVINT.2018.02.033;BELL ML, 2014, ENVIRON HEALTH PERSP, V122, P138, DOI 10.1289/EHP.1306656;BRANCO PTBS, 2014, ENVIRON RES, V135, P317, DOI 10.1016/J.ENVRES.2014.10.002;BREEN MS, 2014, J EXPO SCI E…	TRADITIONAL METHODS FOR MEASURING PERSONAL EXPOSURE TO FINE PARTICULATE MATTER (PM2.5) ARE CUMBERSOME AND LACK SPATIOTEMPORAL RESOLUTION; METHODS THAT ARE TIME-RESOLVED ARE LIMITED TO A SINGLE SPECIES/COMPONENT OF PM. TO ADDRESS THESE LIMITATIONS, WE DEVELOPED AN AUTOMATED MICROENVIRONMENTAL AEROSOL SAMPLER (AMAS), CAPABLE OF RESOLVING PERSONAL EXPOSURE BY MICROENVIRONMENT. THE AMAS IS A WEARABLE…		11267	COLORADO STATE UNIV, DEPT ENVIRONM & RADIOL HLTH SCI, FT COLLINS, CO 80523 USA.; COLORADO STATE UNIV, DEPT MECH ENGN, FT COLLINS, CO 80523 USA.; COLORADO STATE UNIV, DEPT CHEM, FT COLLINS, CO 80523 USA.; CALIF STATE UNIV FRESNO, DEPT PUBL HLTH, FRESNO, CA 93740 USA.; UNIV CALIF BERKELEY, ENVIRONM HLTH SCI DIV, SCH PUBL HLTH, BERKELEY, CA 94720 USA.; UNIV NORTH CAROLINA CHAPEL HILL, DEPT ENVIRONM …	COLORADO STATE UNIVERSITY; COLORADO STATE UNIVERSITY; COLORADO STATE UNIVERSITY; CALIFORNIA STATE UNIVERSITY SYSTEM; CALIFORNIA STATE UNIVERSITY FRESNO; UNIVERSITY OF CALIFORNIA SYSTEM; UNIVERSITY OF CALIFORNIA BERKELEY; UNIVERSITY OF NORTH CAROLINA; UNIVERSITY OF NORTH CAROLINA CHAPEL HILL; UNIVERSITY OF NORTH CAROLINA SCHOOL OF MEDICINE				2022-05-06		10.1021/acs.est.8b02992	ARTICLE			1520-5851	CHUCK.HENRY@COLOSTATE.EDU; JOHN.VOLCKENS@COLOSTATE.EDU	11275		NATIONAL INSTITUTE OF ENVIRONMENTAL HEALTH SCIENCESUNITED STATES DEPARTMENT OF HEALTH & HUMAN SERVICESNATIONAL INSTITUTES OF HEALTH (NIH) - USANIH NATIONAL INSTITUTE OF ENVIRONMENTAL HEALTH SCIENCES (NIEHS) [ES24719]; NATIONAL INSTITUTE FOR OCCUPATIONAL SAFETY AND HEALTHUNITED STATES DEPARTMENT OF HEALTH & HUMAN SERVICESCENTERS FOR DISEASE CONTROL & PREVENTION - USANATIONAL INSTITUTE FOR OCCUPATI…	THIS WORK WAS SUPPORTED BY GRANT ES24719 FROM THE NATIONAL INSTITUTE OF ENVIRONMENTAL HEALTH SCIENCES AND BY GRANT OH010662 FROM THE NATIONAL INSTITUTE FOR OCCUPATIONAL SAFETY AND HEALTH. THIS WORK WAS ALSO SUPPORTED BY THE CHILDREN'S HEALTH & AIR POLLUTION STUDY (CHAPS), AN NIH/EPA-FUNDED CHILDREN'S ENVIRONMENTAL HEALTH AND DISEASE PREVENTION RESEARCH CENTER (EPA: RD83543501, NIH: ES022849. THE …	GW0GR		PARTICULATE AIR-POLLUTION; USE REGRESSION-MODELS; MATTER; IMPACT; SURROGATE; COMMUTER; CHILDREN; DISEASE; INDOOR; SENSOR	19	ENVIRON SCI TECHNOL	ENVIRON. SCI. TECHNOL.	ENGLISH	52	GREEN ACCEPTED	HENRY, CHARLES S/0000-0002-8671-7728; QUINN, CASEY/0000-0002-6802-5250; KWON, JAYMIN/0000-0002-4365-6902	1155 16TH ST, NW, WASHINGTON, DC 20036 USA	OCT 2	9	WASHINGTON	30200753		J	AMER CHEMICAL SOC	2018	HENRY, CHARLES S/AAG-8084-2019; KWON, JAYMIN/C-8033-2016	VOLCKENS, J (CORRESPONDING AUTHOR), COLORADO STATE UNIV, DEPT ENVIRONM & RADIOL HLTH SCI, FT COLLINS, CO 80523, USA.; VOLCKENS, J (CORRESPONDING AUTHOR), COLORADO STATE UNIV, DEPT MECH ENGN, FT COLLINS, CO 80523, USA.; HENRY, CS (CORRESPONDING AUTHOR), COLORADO STATE UNIV, DEPT CHEM, FT COLLINS, CO 80523, USA.	ENGINEERING; ENVIRONMENTAL SCIENCES & ECOLOGY		0013-936X	ENVIRONMENTAL SCIENCE & TECHNOLOGY		19
SONG YY;ZHANG YH;LI RJ;CHEN W;CHUNG CKA;CAI ZW	SONG, YUANYUAN;ZHANG, YANHAO;LI, RUI;CHEN, WEI;CHUNG, CHI KONG ARTHUR;CAI, ZONGWEI	ABBAS I, 2018, ENVIRON CHEM LETT, V16, P439, DOI 10.1007/S10311-017-0697-0;BANDPI AM, 2017, TOXIN REV, V36, P116, DOI 10.1080/15569543.2016.1259634;BAULIG A, 2009, TOXICOLOGY, V261, P126, DOI 10.1016/J.TOX.2009.05.007;BHARGAVA A, 2018, ENVIRON POLLUT, V234, P406, DOI 10.1016/J.ENVPOL.2017.11.093;BOSTROM CE, 2002, ENVIRON HEALTH PERSP, V110, P451, DOI 10.1289/EHP.02110S3451;BRUNEKREEF B, 2002, LAN…	NUMEROUS STUDIES HAVE DEMONSTRATED ADVERSE EFFECTS ON HUMAN HEALTH AFTER EXPOSURE TO FINE PARTICULATE MATTER (PM2.5). HOWEVER, IT IS STILL NOT CLEAR HOW THE TOXICOLOGICAL EFFECTS AND THE HEALTH RISKS VARY AMONG PM SAMPLES OF DIFFERENT COMPOSITIONS AND CONCENTRATIONS. IN THIS STUDY, WE EXAMINED EFFECTS OF REGION- AND SEASON-DEPENDENT DIFFERENCES OF PM2.5 ON CYTOTOXICITY, AND THE CONTRIBUTIONS OF P…	110225		HONG KONG BAPTIST UNIV, DEPT CHEM, STATE KEY LAB ENVIRONM & BIOL ANAL, HONG KONG, PEOPLES R CHINA.; SHANXI UNIV, COLL ENVIRONM & RESOURCE SCI, INST ENVIRONM SCI, TAIYUAN, PEOPLES R CHINA.; GUANGDONG UNIV TECHNOL, SCH ENVIRONM SCI & ENGN, GUANGZHOU, PEOPLES R CHINA.;	HONG KONG BAPTIST UNIVERSITY; SHANXI UNIVERSITY; GUANGDONG UNIVERSITY OF TECHNOLOGY				2022-05-06	PM2.5; PHYSICOCHEMICAL CHARACTERISTICS; TOXICOLOGICAL INDICATORS; PAHS AND THEIR DERIVATIVES; CORRELATION ANALYSIS	10.1016/j.ecoenv.2020.110225	ARTICLE			1090-2414	ZWCAI@HKBU.EDU.HK			NATIONAL NATURAL SCIENCE FOUNDATION OF CHINANATIONAL NATURAL SCIENCE FOUNDATION OF CHINA (NSFC) [91543202, 91843301]; COLLABORATIVE RESEARCH FUND FROM RESEARCH GRANTS COUNCIL OF HONG KONG [C2014-14 E]	THIS WORK WAS SUPPORTED BY NATIONAL NATURAL SCIENCE FOUNDATION OF CHINA (91543202 AND 91843301) AND COLLABORATIVE RESEARCH FUND (C2014-14 E) FROM RESEARCH GRANTS COUNCIL OF HONG KONG. THE AUTHORS ALSO WOULD LIKE TO THANK PROF. JIANZHEN YU IN HONG KONG UNIVERSITY OF SCIENCE OF TECHNOLOGY FOR PROVIDING AEROSOL CARBON ANALYZER. DR SIMON WANG AT THE LANGUAGE CENTRE OF HKBU HAS HELPED IMPROVE THE LING…	KM3HF		PARTICULATE MATTER PM2.5; AIR-POLLUTION; OXIDATIVE STRESS; AMBIENT PM2.5; TEHRAN AIR; SPATIAL VARIATIONS; PM2.5-BOUND PAHS; RISK ASSESSMENT; PARTICLE-SIZE; LUNG-CANCER		ECOTOX ENVIRON SAFE	ECOTOX. ENVIRON. SAFE.	ENGLISH	46		CHEN, WEI/0000-0002-7724-3014; CAI, ZONGWEI/0000-0002-8724-7684	525 B ST, STE 1900, SAN DIEGO, CA 92101-4495 USA	MAR 15	10	SAN DIEGO	32001423		J	ACADEMIC PRESS INC ELSEVIER SCIENCE	2020	CHEN, WEI/B-8101-2011; CAI, ZONGWEI/ABD-4001-2020	CAI, ZW (CORRESPONDING AUTHOR), HONG KONG BAPTIST UNIV, DEPT CHEM, STATE KEY LAB ENVIRONM & BIOL ANAL, HONG KONG, PEOPLES R CHINA.	ENVIRONMENTAL SCIENCES & ECOLOGY; TOXICOLOGY		0147-6513	ECOTOXICOLOGY AND ENVIRONMENTAL SAFETY		16
BREHMER C;NORRIS C;BARKJOHN KK;BERGIN MH;ZHANG JF;CUI XX;TENG YB;ZHANG YP;BLACK M;LI Z;SHAFER MM;SCHAUER JJ	BREHMER, COLLIN;NORRIS, CHRISTINA;BARKJOHN, KAROLINE K.;BERGIN, MIKE H.;ZHANG, JUNFENG;CUI, XIAOXING;TENG, YANBO;ZHANG, YINPING;BLACK, MARILYN;LI, ZHEN;SHAFER, MARTIN M.;SCHAUER, JAMES J.	AL HANAI AH, 2019, ENVIRON INT, V123, P417, DOI 10.1016/J.ENVINT.2018.12.023;BORTEY-SAM N, 2018, ENVIRON POLLUT, V235, P163, DOI 10.1016/J.ENVPOL.2017.12.005;BOWE B, 2018, LANCET PLANET HEALTH, V2, PE301, DOI 10.1016/S2542-5196(18)30140-2, 10.1016/S2542-5196(18)30140-2;BREHMER C, 2019, ENVIRON POLLUT, V253, P190, DOI 10.1016/J.ENVPOL.2019.07.003;BROKAMP C, 2015, ATMOS ENVIRON, V101, P226, DOI 10.…	THE HEALTH EFFECTS ASSOCIATED WITH HUMAN EXPOSURE TO AIRBORNE FINE PARTICULATE MATTER (PM2.5 ) HAVE BEEN LINKED TO THE ABILITY OF PM(2.5 )TO FACILITATE THE PRODUCTION OF EXCESS CELLULAR REACTIVE OXYGEN SPECIES (OXIDATIVE POTENTIAL). CONCERN ABOUT THE ADVERSE HUMAN HEALTH IMPACTS OF PM2.5 HAS LED TO THE INCREASED USE OF INDOOR AIR CLEANERS TO IMPROVE INDOOR AIR QUALITY, WHICH CAN BE AN IMPORTANT E…	108919		UNIV WISCONSIN, ENVIRONM CHEM & TECHNOL PROGRAM, MADISON, WI 53706 USA.; DUKE UNIV, CIVIL & ENVIRONM ENGN, 121 HUDSON HALL, DURHAM, NC 27708 USA.; DUKE UNIV, NICHOLAS SCH ENVIRONM, 9 CIRCUIT DR, DURHAM, NC 27710 USA.; DUKE KUNSHAN UNIV, GLOBAL HLTH RES CTR, KUNSHAN, JIANGSU, PEOPLES R CHINA.; TSINGHUA UNIV, SCH ARCHITECTURE, BEIJING 100084, PEOPLES R CHINA.; UNDERWRITERS LABS INC, CHEM SAFETY, 22…	UNIVERSITY OF WISCONSIN SYSTEM; UNIVERSITY OF WISCONSIN MADISON; DUKE UNIVERSITY; DUKE UNIVERSITY; DUKE KUNSHAN UNIVERSITY; TSINGHUA UNIVERSITY; UNIVERSITY OF WISCONSIN SYSTEM; UNIVERSITY OF WISCONSIN MADISON				2022-05-05	PARTICULATE MATTER; PERSONAL EXPOSURE; REACTIVE OXYGEN SPECIES; INDOOR AIR QUALITY; AIR QUALITY INTERVENTION	10.1016/j.envres.2019.108919	ARTICLE			1096-0953	JJSCHAUER@WISC.EDU			UNDERWRITERS LABORATORY (UL); NATIONAL NATURAL SCIENCE FOUNDATION OF CHINANATIONAL NATURAL SCIENCE FOUNDATION OF CHINA (NSFC) [51420105010]	THIS STUDY WAS SUPPORTED BY FUNDING FROM THE UNDERWRITERS LABORATORY (UL) AND THE NATIONAL NATURAL SCIENCE FOUNDATION OF CHINA (51420105010).	KG7DX		PARTICULATE MATTER PM2.5; HEALTH; STRESS; AEROSOL; FILTRATION; PARTICLES; MEGACITY; QUALITY; CHINA; PM		ENVIRON RES	ENVIRON. RES.	ENGLISH	41		ZHANG, JUNFENG/0000-0003-3759-6672; BARKJOHN, KAROLINE JOHNSON/0000-0001-6197-4499; ZHANG, YINPING/0000-0001-9175-7890; BREHMER, COLLIN/0000-0002-6488-6205	525 B ST, STE 1900, SAN DIEGO, CA 92101-4495 USA	FEB	8	SAN DIEGO	31753466		J	ACADEMIC PRESS INC ELSEVIER SCIENCE	2020	ZHANG, JUNFENG/AAJ-9183-2020; BARKJOHN, KAROLINE JOHNSON/J-3711-2019; ZHANG, YINPING/B-5187-2012	SCHAUER, JJ (CORRESPONDING AUTHOR), WATER SCI & ENGN LAB, 660 N PK ST,115, MADISON, WI 53706, USA.	ENVIRONMENTAL SCIENCES & ECOLOGY; PUBLIC, ENVIRONMENTAL & OCCUPATIONAL HEALTH		0013-9351	ENVIRONMENTAL RESEARCH		20
WANG HY;CHEN YP;ZHANG JW;TANG XW;WANG XJ	WANG, HONGYAN;CHEN, YIPING;ZHANG, JINGWEN;TANG, XIUWEN;WANG, XIU JUN	AGYEMAN AS, 2012, BREAST CANCER RES TR, V132, P175, DOI 10.1007/S10549-011-1536-9;AHMED SM, 2016, BIOCHIM BIOPHYS ACTA, V1863, P585;BALAKRISHNA S, 2011, PART FIBRE TOXICOL, V8, DOI 10.1186/1743-8977-8-11;BALAKRISHNA S, 2009, PART FIBRE TOXICOL, V6, DOI 10.1186/1743-8977-6-11;BROOK RD, 2004, CIRCULATION, V109, P2655, DOI 10.1161/01.CIR.0000128587.30041.C8;CHORLEY BN, 2012, NUCLEIC ACIDS RES, V40, …	EPIDEMIOLOGICAL STUDIES HAVE DEMONSTRATED AN ASSOCIATION BETWEEN AMBIENT PARTICULATE POLLUTION AND ADVERSE HEALTH EFFECTS IN HUMANS. THE ANTIOXIDANT-RESPONSIVE ELEMENT (ARE) CYTOPROTECTIVE SYSTEM MEDIATED BY THE TRANSCRIPTION FACTOR NF-E2 P45-RELATED FACTOR 2 (NRF2) SERVES AS A PRIMARY DEFENSE AGAINST THE OXIDATIVE STRESS TRIGGERED BY PARTICULATE MATTER. IN THIS STUDY, USING A CELL-BASED ARE-REPO…		172	ZHEJIANG UNIV, SCH MED, DEPT PHARMACOL, AFFILIATED HOSP 2, HANGZHOU 310009, ZHEJIANG, PEOPLES R CHINA.; ZHEJIANG UNIV, SCH MED, AFFILIATED HOSP 2, CANC INST,KEY LAB CANC PREVENT & INTERVENT,CHINA, HANGZHOU 310009, ZHEJIANG, PEOPLES R CHINA.; ZHEJIANG UNIV, SCH MED, AFFILIATED HOSP 1, DEPT BIOCHEM, HANGZHOU 310003, ZHEJIANG, PEOPLES R CHINA.; ZHEJIANG UNIV, SCH MED, AFFILIATED HOSP 1, DEPT THORAC …	ZHEJIANG UNIVERSITY; ZHEJIANG UNIVERSITY; ZHEJIANG UNIVERSITY; ZHEJIANG UNIVERSITY				2022-05-05	FLY ASH PARTICLE; OXIDATIVE STRESS; NRF2/ARE; CELL BASED ASSAY	10.1016/j.ecoenv.2018.11.093	ARTICLE			1090-2414	XJWANG@ZJU.EDU.CN	179		NATIONAL NATURAL SCIENCE FOUNDATION OF CHINANATIONAL NATURAL SCIENCE FOUNDATION OF CHINA (NSFC) [91643110, 31571476, 31470752]; SCIENCE TECHNOLOGY DEPARTMENT OF ZHEJIANG PROVINCE, CHINA [2017C33082]; NATURAL SCIENCE FOUNDATION OF ZHEJIANG PROVINCE, CHINANATURAL SCIENCE FOUNDATION OF ZHEJIANG PROVINCE [LQ15C050001]	WE WOULD LIKE TO THANK PROF. MINGHUI ZHENG (STATE KEY LABORATORY OF ENVIRONMENTAL CHEMISTRY AND ECOTOXICOLOGY, RESEARCH CENTER FOR ECO-ENVIRONMENTAL SCIENCES, CHINESE ACADEMY OF SCIENCES, CHINA) FOR PROVIDING THE FLY ASHES, PROF. JOHN HAYES (UNIVERSITY OF DUNDEE, UK) FOR PROVIDING ANTISERUM AGAINST AKR1C, PROF. XIAO-E YANG AND DR DI LIU (BOTH FROM THE COLLEGE OF ENVIRONMENTAL AND RESOURCES SCIENC…	HJ0ZC		PARTICULATE METAL CONTENT; PERSISTENT FREE-RADICALS; AIR-POLLUTION PARTICLES; OXIDATIVE STRESS; DNA-DAMAGE; EXPRESSION PATTERNS; CELL-PROLIFERATION; EPITHELIAL-CELLS; SMALL-INTESTINE; BINDING-SITES		ECOTOX ENVIRON SAFE	ECOTOX. ENVIRON. SAFE.	ENGLISH	51		TANG, XIUWEN/0000-0002-6601-1234	525 B ST, STE 1900, SAN DIEGO, CA 92101-4495 USA	APR 15	8	SAN DIEGO	30529616		J	ACADEMIC PRESS INC ELSEVIER SCIENCE	2019		WANG, XJ (CORRESPONDING AUTHOR), ZHEJIANG UNIV, SCH MED, DEPT PHARMACOL, AFFILIATED HOSP 2, HANGZHOU 310009, ZHEJIANG, PEOPLES R CHINA.; WANG, XJ (CORRESPONDING AUTHOR), ZHEJIANG UNIV, SCH MED, AFFILIATED HOSP 2, CANC INST,KEY LAB CANC PREVENT & INTERVENT,CHINA, HANGZHOU 310009, ZHEJIANG, PEOPLES R CHINA.	ENVIRONMENTAL SCIENCES & ECOLOGY; TOXICOLOGY		0147-6513	ECOTOXICOLOGY AND ENVIRONMENTAL SAFETY		3
LIU QY;BAUMGARTNER J;ZHANG YX;LIU YJ;SUN YJ;ZHANG MG	LIU, QINGYANG;BAUMGARTNER, JILL;ZHANG, YUANXUN;LIU, YANJU;SUN, YONGJUN;ZHANG, MEIGEN	ARAUJO JA, 2009, PART FIBRE TOXICOL, V6, DOI 10.1186/1743-8977-6-24;AYRES JG, 2008, INHAL TOXICOL, V20, P75, DOI 10.1080/08958370701665517, 10.1080/08958370701665517 ;BAUMGARTNER J, 2014, P NATL ACAD SCI USA, V111, P13229, DOI 10.1073/PNAS.1317176111;BAUMGARTNER J, 2011, ENVIRON HEALTH PERSP, V119, P1390, DOI 10.1289/EHP.1003371;BEELEN R, 2014, LANCET, V383, P785, DOI 10.1016/S0140-6736(13)62158-…	AIR POLLUTION EXPOSURE IS ASSOCIATED WITH A RANGE OF ADVERSE HEALTH IMPACTS. KNOWLEDGE OF THE CHEMICAL COMPONENTS AND SOURCES OF AIR POLLUTION MOST RESPONSIBLE FOR THESE HEALTH EFFECTS COULD LEAD TO AN IMPROVED UNDERSTANDING OF THE MECHANISMS OF SUCH EFFECTS AND MORE TARGETED RISK REDUCTION STRATEGIES. WE MEASURED DAILY AMBIENT FINE PARTICULATE MATTER (<2.5 MU M IN AERODYNAMIC DIAMETER; PM2.5) FO…		12920	UNIV CHINESE ACAD SCI, COLL RESOURCES & ENVIRONM, BEIJING 100049, PEOPLES R CHINA.; MCGILL UNIV, INST HLTH & SOCIAL POLICY, MONTREAL, PQ H3A 0G4, CANADA.; MCGILL UNIV, DEPT EPIDEMIOL BIOSTAT & OCCUPAT HLTH, MONTREAL, PQ H3A 0G4, CANADA.; BEIJING CTR PHYS & CHEM ANAL, BEIJING 100089, PEOPLES R CHINA.; CHINESE ACAD SCI, INST ATMOSPHER PHYS, STATE KEY LAB ATMOSPHER BOUNDARY LAYER PHYS & ATM, BEIJING…	CHINESE ACADEMY OF SCIENCES; UNIVERSITY OF CHINESE ACADEMY OF SCIENCES, CAS; MCGILL UNIVERSITY; MCGILL UNIVERSITY; CHINESE ACADEMY OF SCIENCES; INSTITUTE OF ATMOSPHERIC PHYSICS, CAS				2022-05-05		10.1021/es5029876	ARTICLE			1520-5851	YXZHANG@UCAS.AC.CN	12929		NATURAL NATIONAL SCIENCE FOUNDATION OF CHINANATIONAL NATURAL SCIENCE FOUNDATION OF CHINA (NSFC) [41175104, 41305110, 41375131]; UNIVERSITY OF THE CHINESE ACADEMY SCIENCES "HUNDRED TALENTS OF THE CHINESE ACADEMY OF SCIENCES" [Y12901FEA2]; BEIJING NATURAL SCIENCE FOUNDATIONBEIJING NATURAL SCIENCE FOUNDATION [8144044]; STATE KEY LABORATORY OF ATMOSPHERIC BOUNDARY LAYER PHYSICS AND ATMOSPHERIC CHEMIS…	THIS WORK WAS SUPPORTED BY THE NATURAL NATIONAL SCIENCE FOUNDATION OF CHINA (GRANT NOS. 41175104, 41305110, AND 41375131), THE UNIVERSITY OF THE CHINESE ACADEMY SCIENCES "HUNDRED TALENTS OF THE CHINESE ACADEMY OF SCIENCES" (GRANT NO. Y12901FEA2), BEIJING NATURAL SCIENCE FOUNDATION (GRANT NO. 8144044), AND THE RESERVED FUND OF STATE KEY LABORATORY OF ATMOSPHERIC BOUNDARY LAYER PHYSICS AND ATMOSPHE…	AS7QC		AIRBORNE PARTICULATE MATTER; SECONDARY ORGANIC AEROSOLS; VEHICLE EMISSION CONTROL; SYSTEMIC INFLAMMATION; CHEMICAL SPECIATION; ELEMENTAL CARBON; PARTICLES; EXPOSURE; STRESS; PM2.5	21	ENVIRON SCI TECHNOL	ENVIRON. SCI. TECHNOL.	ENGLISH	72		LAPC, IAP/0000-0002-0025-3484; LIU, QINGYANG/0000-0003-3193-5856; ZHANG, MEIGEN/0000-0002-3318-6134	1155 16TH ST, NW, WASHINGTON, DC 20036 USA	NOV 4	10	WASHINGTON	25279798		J	AMER CHEMICAL SOC	2014	LAPC, IAP/AAI-6991-2020; LIU, QINGYANG/I-7206-2015; ZHANG, MEIGEN/A-2213-2019	ZHANG, YX (CORRESPONDING AUTHOR), UNIV CHINESE ACAD SCI, COLL RESOURCES & ENVIRONM, BEIJING 100049, PEOPLES R CHINA.	ENGINEERING; ENVIRONMENTAL SCIENCES & ECOLOGY		0013-936X	ENVIRONMENTAL SCIENCE & TECHNOLOGY		108
BEI YL;LIU QY	BEI, YILING;LIU, QINGYANG	ARHAMI M, 2010, INDOOR AIR, V20, P17, DOI 10.1111/J.1600-0668.2009.00620.X;BAUMGARTNER J, 2011, ENVIRON HEALTH PERSP, V119, P1390, DOI 10.1289/EHP.1003371;CHARRIER JG, 2012, ATMOS CHEM PHYS, V12, P9321, DOI 10.5194/ACP-12-9321-2012;CHO AK, 2005, ENVIRON RES, V99, P40, DOI 10.1016/J.ENVRES.2005.01.003;KAM W, 2011, ENVIRON SCI TECHNOL, V45, P6769, DOI 10.1021/ES201195E;KELLEY MA, 2013, CHEM RES TOX…	THE MEASUREMENT OF PARTICULATE MATTER INDUCED OXIDATIVE POTENTIAL ACTIVITY BY DITHIOTHREITOL (DTT) AS AN ALTERNATIVE QUANTITATIVE METHOD HAS BEEN OF RECENT INTEREST. THE MECHANISM OF THIS PROCESS IS NOT WELL UNDERSTOOD. PROPOSED MECHANISMS OFTEN INVOLVE FORMATION OF THE HYDROGEN PEROXIDE AS THE FINAL STEP. EVIDENCE SUGGESTS THAT THIS MAY NOT BE THE DOMINANT ROUTE. WE APPLIED COMPUTATIONAL METHODS…		1115	SHANDONG UNIV, SCH CHEM & CHEM ENGN, JINAN 250100, PEOPLES R CHINA.; BEIJING CTR PHYS & CHEM ANAL, BEIJING 100089, PEOPLES R CHINA.;	SHANDONG UNIVERSITY				2022-05-05	PARTICULATE MATTER; DITHIOTHREITOL; OXIDATIVE POTENTIAL ACTIVITY; DENSITY FUNCTIONAL THEORY	10.1007/s11814-014-0131-2	ARTICLE			1975-7220	LIUQINGYANG0807@HOTMAIL.COM	1119		NATURAL SCIENCE FOUNDATION OF CHINANATIONAL NATURAL SCIENCE FOUNDATION OF CHINA (NSFC) [41305110]; BEIJING NATURAL SCIENCE FOUNDATIONBEIJING NATURAL SCIENCE FOUNDATION [8144044]	FINANCIAL SUPPORT FOR THIS WORK HAS BEEN PROVIDED BY NATURAL SCIENCE FOUNDATION OF CHINA (NO. 41305110) AND BEIJING NATURAL SCIENCE FOUNDATION (8144044). WE WOULD LIKE TO THANK TWO REVIEWERS FOR THEIR VALUABLE COMMENTS AND SUGGESTIONS.	AL6YB		AIR-POLLUTION; REDOX; GENERATION; PARTICLES; INDOOR	7	KOREAN J CHEM ENG	KOREAN J. CHEM. ENG.	ENGLISH	15		LIU, QINGYANG/0000-0003-3193-5856	F.5, 119, ANAM-RO, SEONGBUK-GU, SEOUL 136-075, SOUTH KOREA	JUL	5	SEOUL			J	KOREAN INSTITUTE CHEMICAL ENGINEERS	2014	LIU, QINGYANG/I-7206-2015	LIU, QY (CORRESPONDING AUTHOR), BEIJING CTR PHYS & CHEM ANAL, BEIJING 100089, PEOPLES R CHINA.	CHEMISTRY; ENGINEERING		0256-1115	KOREAN JOURNAL OF CHEMICAL ENGINEERING		2
PRIFTIS A;PAPIKINOS K;KOUKOULANAKI M;KERASIOTI E;STAGOS D;KONSTANTINOPOULOS K;SPANDIDOS DA;KERMENIDOU M;KARAKITSIOS S;SARIGIANNIS D;TSATSAKIS AM;KOURETAS D	PRIFTIS, ALEXANDROS;PAPIKINOS, KONSTANTINOS;KOUKOULANAKI, MARINA;KERASIOTI, EFTHALIA;STAGOS, DIMITRIOS;KONSTANTINOPOULOS, KONSTANTINOS;SPANDIDOS, DEMETRIOS A.;KERMENIDOU, MARIANTHI;KARAKITSIOS, SPYROS;SARIGIANNIS, DIMOSTHENIS;TSATSAKIS, ARISTIDES M.;KOURETAS, DEMETRIOS	ABREU RV, 2011, PHARMACOL BIOCHEM BE, V99, P659, DOI 10.1016/J.PBB.2011.06.010;AEBI H, 1984, METHOD ENZYMOL, V105, P121;ALAGHMAND M, 2007, ENVIRON SCI TECHNOL, V41, P2364, DOI 10.1021/ES061902O;ALBUQUERQUE-SILVA I, 2014, PLOS ONE, V9, DOI 10.1371/JOURNAL.PONE.0095456;ARBEX MA, 2012, J BRAS PNEUMOL, V38, P643, DOI 10.1590/S1806-37132012000500015;BAKURADZE T, 2010, MOL NUTR FOOD RES, V54, P1734, DO…	THE CURRENT STUDY DESCRIBES A METHOD FOR ASSESSING THE OXIDATIVE POTENTIAL OF COMMON ENVIRONMENTAL STRESSORS(AMBIENT AIR PARTICULATE MATTER), USING A PLASMID RELAXATION ASSAY WHERE THE EXTRACT CAUSED SINGLE-STRAND BREAKS, EASILY VISUALISED THROUGH ELECTROPHORESIS. THIS ASSAY UTILISES A MINISCULE AMOUNT(11 MU G) OF PARTICULATE MATTER(PM) EXTRACT COMPARED TO OTHER, CELL-BASED METHODS(SIMILAR TO 3,0…		1738	UNIV THESSALY, DEPT BIOCHEM & BIOTECHNOL, PLOUTONOS 26 & AIOLOU ST, LARISA 41221, GREECE.; COFFEE ISLAND SA, PATRAS 26334, GREECE.; UNIV CRETE, SCH MED, LAB CLIN VIROL, IRAKLION 71409, GREECE.; ARISTOTLE UNIV THESSALONIKI, DEPT CHEM ENGN, ENVIRONM ENGN LAB, THESSALONIKI 54124, GREECE.; INST ADV STUDY IUSS, ENVIRONM HLTH ENGN, I-27100 PAVIA, ITALY.; UNIV CRETE, DEPT FORENS SCI & TOXICOL, SCH MED, …	UNIVERSITY OF THESSALY; UNIVERSITY OF CRETE; ARISTOTLE UNIVERSITY OF THESSALONIKI; IUSS PAVIA; UNIVERSITY OF CRETE				2022-05-05	COFFEE BEANS; ROASTING; POLYPHENOLS; PARTICULATE MATTER; GENOTOXICITY; ANTIOXIDANT ACTIVITY	10.3892/mmr.2017.6171	ARTICLE			1791-3004	DKOURET@UTH.GR	1746				EP2HE		VEHICLE-EMITTED PARTICLES; OXIDATIVE STRESS; XANTHINE-OXIDASE; AIR-POLLUTION; ANTIOXIDANT ACTIVITY; FREE-RADICALS; IN-VITRO; CHLOROGENIC ACIDS; TRANSITION-METALS; COFFEE	4	MOL MED REP	MOL. MED. REP.	ENGLISH	70	GREEN PUBLISHED, HYBRID, GREEN SUBMITTED	KOURETAS, DEMETRIOS/0000-0002-7469-6640; TSATSAKIS, ARISTIDIS M./0000-0003-3824-2462; SPANDIDOS, DEMETRIOS/0000-0002-1146-931X; KERMENIDOU, MARIANTHI/0000-0002-8335-4546; SARIGIANNIS, DIMOSTHENIS/0000-0003-2514-314X; PRIFTIS, ALEXANDROS/0000-0001-6337-6724	POB 18179, ATHENS, 116 10, GREECE	APR	9	ATHENS	28260086		J	SPANDIDOS PUBL LTD	2017	KOURETAS, DEMETRIOS/ABE-8519-2020; SARIGIANNIS, DENIS/AAD-4251-2019; TSATSAKIS, ARISTIDIS M./H-2890-2013	KOURETAS, D (CORRESPONDING AUTHOR), UNIV THESSALY, DEPT BIOCHEM & BIOTECHNOL, PLOUTONOS 26 & AIOLOU ST, LARISA 41221, GREECE.	ONCOLOGY; RESEARCH & EXPERIMENTAL MEDICINE		1791-2997	MOLECULAR MEDICINE REPORTS		8
KRAMER AL;DORN S;PEREZ A;ROPER C;TITALEY IA;CAYTON K;COOK RP;CHEONG PHY;SIMONICH SLM	KRAMER, AMBER L.;DORN, SHELBY;PEREZ, ALLISON;ROPER, COURTNEY;TITALEY, IVAN A.;CAYTON, KAYLEE;COOK, RONALD P.;CHEONG, PAUL H-Y;SIMONICH, STACI L. MASSEY	ABRAMS J, 2017, ENVIRON HEALTH PERSP, V125, DOI 10.1289/EHP1545;AGENCY, 2014, USEP PRI POLL LIST;AGENCY E. P., PARTICULATE MATTER P;ANDERSSON JT, 2015, POLYCYCL AROMAT COMP, V35, P330, DOI 10.1080/10406638.2014.991042;AYRES JG, 2008, INHAL TOXICOL, V20, P75, DOI 10.1080/08958370701665517, 10.1080/08958370701665517 ;BADER R. F. W., 1990, ATOMS MOL QUANTUM TH;BAE S, 2010, ENVIRON HEALTH PERSP, V118…	THE OXIDATIVE POTENTIAL (OP) OF ATMOSPHERIC FINE PARTICULATE MATTER (PM2.5) HAS BEEN LINKED TO ORGANIC CONTENT, WHICH INCLUDES POLYCYCLIC AROMATIC HYDROCARBONS (PAHS). THE OP OF 135 INDIVIDUAL PAHS (INCLUDING SIX SUBCLASSES) WAS MEASURED USING THE DITHIOLTHREITOL (DTT) CONSUMPTION ASSAY. THE DTT ASSAY RESULTS WERE USED TO COMPUTE THE CONCENTRATION OF EACH PAH NEEDED TO CONSUME 50% OF THE DTT CONC…	117411		OREGON STATE UNIV, DEPT CHEM, GILBERT HALL 153, CORVALLIS, OR 97331 USA.; OREGON STATE UNIV, DEPT ENVIRONM & MOL TOXICOL, CORVALLIS, OR USA.; UNIV MISSISSIPPI, DEPT BIOMOL SCI, UNIVERSITY, MS USA.; MOL DESIGN INNOVAT, LAKEWOOD, CO USA.;	OREGON STATE UNIVERSITY; OREGON STATE UNIVERSITY; UNIVERSITY OF MISSISSIPPI				2022-05-05	POLYCYCLIC AROMATIC HYDROCARBONS (PAHS); DITHIOTHREITOL (DTT); OXIDATIVE POTENTIAL	10.1016/j.envpol.2021.117411	ARTICLE	MAY 2021		1873-6424	ALKRAMER@G.UCLA.EDU			NATIONAL SCIENCE FOUNDATION (NSF)NATIONAL SCIENCE FOUNDATION (NSF)NATIONAL RESEARCH FOUNDATION OF KOREA [AGS-1411214]; NATIONAL INSTITUTE OF ENVIRONMENTAL HEALTH SCIENCES (NIEHS), NATIONAL INSTITUTE OF HEALTH (NIH) [P42-ES016465, P30-ES00210]	THIS PUBLICATION WAS MADE POSSIBLE IN PART BY GRANT NUMBERS AGS-1411214 FROM THE NATIONAL SCIENCE FOUNDATION (NSF), AND P42-ES016465 AND P30-ES00210, FROM NATIONAL INSTITUTE OF ENVIRONMENTAL HEALTH SCIENCES (NIEHS), NATIONAL INSTITUTE OF HEALTH (NIH). ITS CONTENTS ARE THE SOLE RESPONSIBILITY OF THE AUTHORS AND DO NOT REPRESENT THE OFFICIAL VIEW OF THE NIEHS OR NIH.	UA7OP		POLYCYCLIC AROMATIC-HYDROCARBONS; ATMOSPHERIC TRANSPORT; PARTICULATE MATTER; BASIS-SETS; STRESS; TOXICITY; AEROSOL; EXPOSURE		ENVIRON POLLUT	ENVIRON. POLLUT.	ENGLISH	49		KRAMER, AMBER/0000-0002-8916-513X	THE BOULEVARD, LANGFORD LANE, KIDLINGTON, OXFORD OX5 1GB, OXON, ENGLAND	SEP 15	8	OXFORD	34051568		J	ELSEVIER SCI LTD	2021		KRAMER, AL (CORRESPONDING AUTHOR), OREGON STATE UNIV, DEPT CHEM, GILBERT HALL 153, CORVALLIS, OR 97331, USA.	ENVIRONMENTAL SCIENCES & ECOLOGY		0269-7491	ENVIRONMENTAL POLLUTION		0
KRAMER AJ;RATTANAVARAHA W;ZHANG ZF;GOLD A;SURRATT JD;LIN YH	KRAMER, AMANDA J.;RATTANAVARAHA, WERUKA;ZHANG, ZHENFA;GOLD, AVRAM;SURRATT, JASON D.;LIN, YING-HSUAN	ATKINSON RW, 2015, J EXPO SCI ENV EPID, V25, P208, DOI 10.1038/JES.2014.63;BISWAS S, 2009, ENVIRON SCI TECHNOL, V43, P3905, DOI 10.1021/ES9000592;BRUNEKREEF B, 2002, LANCET, V360, P1233, DOI 10.1016/S0140-6736(02)11274-8;BUDISULISTIORINI SH, 2015, ATMOS CHEM PHYS, V15, P8871, DOI 10.5194/ACP-15-8871-2015;CARLTON AG, 2009, ATMOS CHEM PHYS, V9, P4987, DOI 10.5194/ACP-9-4987-2009;CHAN AWH, 2010, ATM…	FINE PARTICULATE MATTER (PM2.5) IS KNOWN TO CONTRIBUTE TO ADVERSE HEALTH EFFECTS, SUCH AS ASTHMA, CARDIOPULMONARY DISEASE, AND LUNG CANCER. SECONDARY ORGANIC AEROSOL (SOA) IS A MAJOR COMPONENT OF PM2.5 AND CAN BE ENHANCED BY ATMOSPHERIC OXIDATION OF BIOGENIC VOLATILE ORGANIC COMPOUNDS IN THE PRESENCE OF ANTHROPOGENIC POLLUTANTS, SUCH AS NITROGEN OXIDES (NOX) AND SULFUR DIOXIDE. HOWEVER, WHETHER B…		211	UNIV N CAROLINA, DEPT ENVIRONM SCI & ENGN, GILLINGS SCH GLOBAL PUBL HLTH, CHAPEL HILL, NC USA.; UNIV MICHIGAN, ANN ARBOR, MI 48109 USA.; UNIV MICHIGAN, DEPT CHEM, ANN ARBOR, MI 48109 USA.;	UNIVERSITY OF NORTH CAROLINA; UNIVERSITY OF NORTH CAROLINA CHAPEL HILL; UNIVERSITY OF MICHIGAN SYSTEM; UNIVERSITY OF MICHIGAN; UNIVERSITY OF MICHIGAN SYSTEM; UNIVERSITY OF MICHIGAN				2022-05-05	PM2.5; DTT ASSAY; OXIDATIVE STRESS; HEALTH EFFECTS	10.1016/j.atmosenv.2015.10.018	ARTICLE			1873-2844	SURRATT@UNC.EDU; YHSLIN@UMICH.EDU	218		UNITED STATES ENVIRONMENTAL PROTECTION AGENCY (EPA)UNITED STATES ENVIRONMENTAL PROTECTION AGENCY [R-82811201]	RESEARCH DESCRIBED IN THIS ARTICLE WAS CONDUCTED UNDER CONTRACT TO THE HEALTH EFFECTS INSTITUTE (HEI), AN ORGANIZATION JOINTLY FUNDED BY THE UNITED STATES ENVIRONMENTAL PROTECTION AGENCY (EPA) (ASSISTANCE AWARD NO. R-82811201) AND CERTAIN MOTOR VEHICLE AND ENGINE MANUFACTURERS. THE CONTENTS OF THIS ARTICLE DO NOT NECESSARILY REFLECT THE VIEWS OF HEI, OR ITS SPONSORS, NOR DO THEY NECESSARILY REFLE…	DG9CU		PARTICULATE MATTER PM; AIR-POLLUTION; DIESEL; PHOTOOXIDATION; EMISSIONS; OXIDANT; EPOXYDIOLS; GENERATION; COMPONENTS; PARTICLES		ATMOS ENVIRON	ATMOS. ENVIRON.	ENGLISH	35		LIN, YING-HSUAN/0000-0001-8904-1287	THE BOULEVARD, LANGFORD LANE, KIDLINGTON, OXFORD OX5 1GB, ENGLAND	APR	8	OXFORD			J	PERGAMON-ELSEVIER SCIENCE LTD	2016	LIN, YING-HSUAN/J-4023-2014	SURRATT, JD; LIN, YH (CORRESPONDING AUTHOR), UNIV N CAROLINA, DEPT ENVIRONM SCI & ENGN, GILLINGS SCH GLOBAL PUBL HLTH, CHAPEL HILL, NC, USA.; LIN, YH (CORRESPONDING AUTHOR), UNIV MICHIGAN, ANN ARBOR, MI 48109, USA.; LIN, YH (CORRESPONDING AUTHOR), UNIV MICHIGAN, DEPT CHEM, ANN ARBOR, MI 48109, USA.	ENVIRONMENTAL SCIENCES & ECOLOGY; METEOROLOGY & ATMOSPHERIC SCIENCES	SI	1352-2310	ATMOSPHERIC ENVIRONMENT		60
STYSZKO K;SAMEK L;SZRAMOWIAT K;KORZENIEWSKA A;KUBISTY K;RAKOCZY-LELEK R;KISTLER M;GIEBL AK	STYSZKO, KATARZYNA;SAMEK, LUCYNA;SZRAMOWIAT, KATARZYNA;KORZENIEWSKA, ANNA;KUBISTY, KLAUDIA;RAKOCZY-LELEK, ROKSANA;KISTLER, MAGDALENA;GIEBL, ANNE KASPER	AYRES JG, 2008, INHAL TOXICOL, V20, P75, DOI 10.1080/08958370701665517, 10.1080/08958370701665517 ;BAEK BH, 2004, ENVIRON POLLUT, V129, P89, DOI 10.1016/J.ENVPOL.2003.09.022;BOOGAARD H, 2012, ENVIRON HEALTH PERSP, V120, P185, DOI 10.1289/EHP.1103667;BORM PJA, 2007, OCCUP ENVIRON MED, V64, P73, DOI 10.1136/OEM.2006.029090;(CEN) E. C. F. S, 1993, 4811993 BS EN;CHOW JC, 2006, J AIR WASTE MANAGE, V56…	MEASUREMENTS OF THE OXIDATIVE POTENTIAL (OP) OF AIRBORNE PARTICULATE MATTER MAY BE APPLIED FOR THE ASSESSMENT OF THE HEALTH-BASED EXPOSURE BY INTEGRATING VARIOUS BIOLOGICALLY RELEVANT PROPERTIES OF PARTICLES. THIS STUDY AIMED AT THE DETERMINATION OF OXIDATIVE ACTIVITY OF TWO SIZE FRACTIONS OF PARTICULATE USING THE ASCORBIC ACID (AA) AND REDUCED GLUTATHIONE (GSH) ASSAY. SAMPLES OF PM WERE COLLECTE…		1123	AGH UNIV SCI & TECHNOL, FAC ENERGY & FUELS, DEPT COAL CHEM & ENVIRONM SCI, AL MICKIEWICZA 30, PL-30059 KRAKOW, POLAND.; AGH UNIV SCI & TECHNOL, FAC PHYS & APPL COMP SCI, AL MICKIEWICZA 30, PL-30059 KRAKOW, POLAND.; VIENNA UNIV TECHNOL, INST CHEM TECHNOL & ANALYT, GETREIDEMARKT 9-164, A-1060 VIENNA, AUSTRIA.;	AGH UNIVERSITY OF SCIENCE & TECHNOLOGY; AGH UNIVERSITY OF SCIENCE & TECHNOLOGY; TECHNISCHE UNIVERSITAT WIEN				2022-05-05	PARTICULATE MATTER; OXIDATIVE POTENTIAL; TRACE ELEMENTS; METALS; ANTIOXIDANTS; AIR POLLUTION	10.1007/s11869-017-0499-3	ARTICLE			1873-9326	STYSZKO@AGH.EDU.PL	1137		AGH UNIVERSITY [11.11.210.244]; OEAD; MINISTRY OF SCIENCE AND HIGHER EDUCATION (POLAND) WITHIN THE FRAMEWORK OF THE PROJECT WTZ (WISSENSCHAFTLICH-TECHNISCHE ZUSAMMENARBEIT) [PL09/2015]; POLISH MINISTRY OF SCIENCE AND HIGHER EDUCATIONMINISTRY OF SCIENCE AND HIGHER EDUCATION, POLAND	THIS WORK WAS FINANCED BY AGH UNIVERSITY GRANT NO. 11.11.210.244. THE INFRASTRUCTURE OF THE AGH CENTER OF ENERGY IN KRAKOW WAS APPLIED IN ORDER TO DETERMINE THE CONCENTRATION OF IONS. THE AUTHORS ACKNOWLEDGE THE FINANCIAL SUPPORT OF OEAD AND OF THE MINISTRY OF SCIENCE AND HIGHER EDUCATION (POLAND) WITHIN THE FRAMEWORK OF THE PROJECT WTZ (WISSENSCHAFTLICH-TECHNISCHE ZUSAMMENARBEIT), NO. PL09/2015.…	FO0HH		FINE PARTICULATE MATTER; HYDROXYL RADICAL GENERATION; IN-VITRO ASSAYS; ATMOSPHERIC AEROSOLS; EXPOSURE; PARTICLES; COARSE; SIZE; DEPOSITION; TOXICITY	9	AIR QUAL ATMOS HLTH	AIR QUAL. ATMOS. HEALTH	ENGLISH	65		SZRAMOWIAT-SALA, KATARZYNA/0000-0003-2251-3061; KORZENIEWSKA, ANNA/0000-0001-9999-3804; RAKOCZY-LELEK, ROKSANA/0000-0002-9782-3200; STYSZKO, KATARZYNA/0000-0003-0092-3772	VAN GODEWIJCKSTRAAT 30, 3311 GZ DORDRECHT, NETHERLANDS	NOV	15	DORDRECHT			J	SPRINGER	2017	SZRAMOWIAT-SALA, KATARZYNA/AAI-3380-2021; STYSZKO, KATARZYNA/A-1834-2017	STYSZKO, K (CORRESPONDING AUTHOR), AGH UNIV SCI & TECHNOL, FAC ENERGY & FUELS, DEPT COAL CHEM & ENVIRONM SCI, AL MICKIEWICZA 30, PL-30059 KRAKOW, POLAND.	ENVIRONMENTAL SCIENCES & ECOLOGY		1873-9318	AIR QUALITY ATMOSPHERE AND HEALTH		30
LIU QY;LU ZJ;XIONG Y;HUANG F;ZHOU JB;SCHAUER JJ	LIU, QINGYANG;LU, ZHAOJIE;XIONG, YING;HUANG, FAN;ZHOU, JIABIN;SCHAUER, JAMES J.	ABRAMS J, 2017, ENVIRON HEALTH PERSP, V125, DOI 10.1289/EHP1545;AYRES JG, 2008, INHAL TOXICOL, V20, P75, DOI 10.1080/08958370701665517, 10.1080/08958370701665517 ;BATES JT, 2019, ENVIRON SCI TECHNOL, V53, P4003, DOI 10.1021/ACS.EST.8B03430;BAUMGARTNER J, 2014, P NATL ACAD SCI USA, V111, P13229, DOI 10.1073/PNAS.1317176111;BEELEN R, 2014, LANCET, V383, P785, DOI 10.1016/S0140-6736(13)62158-3;BREHM…	OXIDATIVE POTENTIAL (OP) IS A GOOD INDICATOR FOR ASSESSING HEALTH RISK ASSOCIATED WITH EXPOSURE TO FINE PARTICULATE MATTER (PM2.5, <2.5 MU M IN AERODYNAMIC DIAMETER). IN THIS STUDY, 24-H AMBIENT PM2.5 SAMPLES WERE COLLECTED AT THREE SAMPLING SITES THROUGHOUT SELECTED MONTHS OF 2012 IN WUHAN, CENTRAL CHINA. WATER SOLUBLE IONS, METALS, ORGANIC CARBON (OC), ELEMENTAL CARBON (EC), LEVOGLUCOSAN, POLYC…	134844		NANJING FORESTRY UNIV, COLL BIOL & ENVIRONM, COINNOVAT CTR SUSTAINABLE FORESTRY SOUTHERN CHINA, NANJING 210037, JIANGSU, PEOPLES R CHINA.; SOUTHWEST PETR UNIV, COLL CHEM & CHEM ENGN, CHENGDU 610500, SICHUAN, PEOPLES R CHINA.; WUHAN UNIV TECHNOL, SCH RESOURCES & ENVIRONM ENGN, WUHAN 430070, HUBEI, PEOPLES R CHINA.; UNIV WISCONSIN, COLL CIVIL & ENVIRONM ENGN, MADISON, WI 53706 USA.; UNIV CALGARY, D…	NANJING FORESTRY UNIVERSITY; SOUTHWEST PETROLEUM UNIVERSITY; WUHAN UNIVERSITY OF TECHNOLOGY; UNIVERSITY OF WISCONSIN SYSTEM; UNIVERSITY OF WISCONSIN MADISON; UNIVERSITY OF CALGARY				2022-05-05	OXIDATIVE POTENTIAL; CHINA; PM2.5; SOURCE APPORTIONMENT	10.1016/j.scitotenv.2019.134844	ARTICLE			1879-1026	JBZHOU@SWPU.EDU.CN			NATIONAL NATURE SCIENCE FOUNDATION OF CHINANATIONAL NATURAL SCIENCE FOUNDATION OF CHINA (NSFC) [41173092, 21277108]; EXCELLENT DISSERTATION CULTIVATION FUNDS OF WUHAN UNIVERSITY OF TECHNOLOGY [2016-YS-058]; SCIENTIFIC RESEARCH FOUNDATION FOR HIGH-LEVEL TALENTS OF NANJING FORESTRY UNIVERSITY [GXL2019034]; PRIORITY ACADEMIC PROGRAM DEVELOPMENT OF JIANGSU HIGHER EDUCATION INSTITUTIONS (PAPD)	THIS RESEARCH WAS SUPPORTED BY THE NATIONAL NATURE SCIENCE FOUNDATION OF CHINA (41173092, 21277108) AND THE EXCELLENT DISSERTATION CULTIVATION FUNDS OF WUHAN UNIVERSITY OF TECHNOLOGY (2016-YS-058). DR. QINGYANG LIU WOULD LIKE TO THANK THE SUPPORTS FROM THE SCIENTIFIC RESEARCH FOUNDATION FOR HIGH-LEVEL TALENTS OF NANJING FORESTRY UNIVERSITY (GXL2019034) AND THE PRIORITY ACADEMIC PROGRAM DEVELOPMEN…	JQ2ST		AIRBORNE PARTICULATE MATTER; SOURCE APPORTIONMENT; AIR-POLLUTION; CHEMICAL CHARACTERISTICS; HAZE; COMPONENTS; HEALTH; SIZE; VARIABILITY; AEROSOLS		SCI TOTAL ENVIRON	SCI. TOTAL ENVIRON.	ENGLISH	43		LIU, QINGYANG/0000-0003-3193-5856; ZHOU, JIABIN/0000-0001-8965-7188; XIONG, YING/0000-0002-4285-1853	RADARWEG 29, 1043 NX AMSTERDAM, NETHERLANDS	JAN 20	11	AMSTERDAM	31704396		J	ELSEVIER	2020	LIU, QINGYANG/I-7206-2015; ZHOU, JIABIN/ABB-3033-2021; XIONG, YING/AAC-4232-2022	ZHOU, JB (CORRESPONDING AUTHOR), SOUTHWEST PETR UNIV, COLL CHEM & CHEM ENGN, CHENGDU 610500, SICHUAN, PEOPLES R CHINA.	ENVIRONMENTAL SCIENCES & ECOLOGY		0048-9697	SCIENCE OF THE TOTAL ENVIRONMENT		22
FREZZINI MA;CASTELLANI F;DE FRANCESCO N;RISTORINI M;CANEPARI S	FREZZINI, MARIA AGOSTINA;CASTELLANI, FEDERICA;DE FRANCESCO, NAYMA;RISTORINI, MARTINA;CANEPARI, SILVIA	AYRES JG, 2008, INHAL TOXICOL, V20, P75, DOI 10.1080/08958370701665517, 10.1080/08958370701665517 ;BATES JT, 2019, ENVIRON SCI TECHNOL, V53, P4003, DOI 10.1021/ACS.EST.8B03430;BAULIG A, 2003, AM J PHYSIOL-LUNG C, V285, PL671, DOI 10.1152/AJPLUNG.00419.2002;BESOMBES JL, 2001, ATMOS ENVIRON, V35, P6093, DOI 10.1016/S1352-2310(01)00399-5;BOLAND S, 2001, TOXICOL IN VITRO, V15, P379, DOI 10.1016/S0887…	DIFFERENT ACELLULAR ASSAYS WERE DEVELOPED TO MEASURE PARTICULATE MATTER'S (PM) OXIDATIVE POTENTIAL (OP), A METRIC USED TO PREDICT THE ABILITY OF PM IN GENERATING OXIDATIVE STRESS IN LIVING ORGANISMS. HOWEVER, THERE ARE STILL FUNDAMENTAL OPEN ISSUES REGARDING THE COMPLEX REDOX EQUILIBRIA AMONG THE INVOLVED SPECIES WHICH COULD INCLUDE REDUCING COMPOUNDS. THE AIM OF THIS STUDY WAS THE PILOT APPLICAT…	816		SAPIENZA UNIV ROME, DEPT CHEM, PIAZZALE ALDO MORO, I-00185 ROME, ITALY.; CNR, RES INST TERR ECOSYST, VIA G MARCONI 2, I-05010 PORANO, ITALY.; UNIV MOLISE, DEPT BIOSCI & TERR, VIA HERTZ, I-86090 PESCHE, ITALY.;	SAPIENZA UNIVERSITY ROME; CONSIGLIO NAZIONALE DELLE RICERCHE (CNR); ISTITUTO DI RICERCA SUGLI ECOSISTEMI TERRESTRI (IRET); UNIVERSITY OF MOLISE				2022-05-05	OXIDATIVE POTENTIAL; PM REDOX PROPERTIES; 2,2-DIPHENYL-1-PICRYLHYDRAZYL ANTIOXIDANT ASSAY; AIR QUALITY MONITORING	10.3390/atmos10120816	ARTICLE			2073-4433	MARIAAGOSTINA.FREZZINI@UNIROMA1.IT; FEDERICA.CASTELLANI@UNIROMA1.IT; DEFRANCESCO.NAYMA@GMAIL.COM; M.RISTORINI@STUDENTI.UNIMOL.IT; SILVIA.CANEPARI@UNIROMA1.IT			SAPIENZA UNIVERSITY OF ROME	THIS WORK WAS FUNDED BY THE PROJECT 2017 RG11715C7C8801CF (PRINCIPAL INVESTIGATOR: S. CANEPARI) FINANCED BY SAPIENZA UNIVERSITY OF ROME.	KC7RA		POLYCYCLIC AROMATIC-HYDROCARBONS; RADICAL SCAVENGING ACTIVITY; DIESEL EXHAUST PARTICLES; LEACHING PROCEDURE PART; OXIDATIVE STRESS; CHEMICAL-COMPOSITION; ANTIOXIDANT ACTIVITY; SEASONAL-VARIATIONS; NONVOLATILE IONS; CENTER-DOT	12	ATMOSPHERE-BASEL	ATMOSPHERE	ENGLISH	68	GOLD, GREEN PUBLISHED	FREZZINI, MARIA AGOSTINA/0000-0003-2498-510X	ST ALBAN-ANLAGE 66, CH-4052 BASEL, SWITZERLAND	DEC	14	BASEL			J	MDPI	2019	CASTELLANI, FEDERICA/AAH-1969-2021	FREZZINI, MA (CORRESPONDING AUTHOR), SAPIENZA UNIV ROME, DEPT CHEM, PIAZZALE ALDO MORO, I-00185 ROME, ITALY.	ENVIRONMENTAL SCIENCES & ECOLOGY; METEOROLOGY & ATMOSPHERIC SCIENCES			ATMOSPHERE		11
COSTABILE F;GUALTIERI M;ANCONA C;CANEPARI S;DECESARI S	COSTABILE, FRANCESCA;GUALTIERI, MAURIZIO;ANCONA, CARLA;CANEPARI, SILVIA;DECESARI, STEFANO	ALAS HDC, 2019, ATMOS MEAS TECH, V12, P4697, DOI 10.5194/AMT-12-4697-2019;ANONYMOUS, 2006, WHO AIR QUAL GUID PA;BAI L, 2019, AM J EPIDEMIOL, V188, P151, DOI 10.1093/AJE/KWY194;BALDAUF RW, 2016, INT J ENV RES PUB HE, V13, DOI 10.3390/IJERPH13111054;BOVE H, 2019, NAT COMMUN, V10, DOI 10.1038/S41467-019-11654-3;BRINES M, 2015, ATMOS CHEM PHYS, V15, P5929, DOI 10.5194/ACP-15-5929-2015;CALDERON-GARCID…	SUSPECTED DETRIMENTAL HEALTH EFFECTS ASSOCIATED WITH ULTRAFINE PARTICLES (UFPS) ARE IMPRESSIVE. HOWEVER, EPIDEMIOLOGICAL EVIDENCE IS STILL LIMITED. THIS IS POTENTIALLY DUE TO CHALLENGES RELATED TO UFP EXPOSURE ASSESSMENT AND THE LACK OF CONSENSUS ON A STANDARD METHODOLOGY FOR UFPS. IT IS IMPERATIVE TO FOCUS FUTURE HEALTH STUDIES ON THOSE UFP METRICS MORE LIKELY TO REPRESENT HEALTH EFFECTS. THIS I…	414		ISAC CNR, VIA FOSSO DEL CAVALIERE, I-00131 ROME, ITALY.; ENEA, VIA MARTIRI DI MONTE SOLE, I-40129 BOLOGNA, ITALY.; LAZIO REG HLTH AUTHOR, EPIDEMIOL DEPT, VIA C COLOMBO, I-00147 ROME, ITALY.; SAPIENZA UNIV ROME, DEPT CHEM, PLE ALDO MORO 5, I-00185 ROME, ITALY.; ISAC CNR, VIA GOBETTI, I-40129 BOLOGNA, ITALY.;	CONSIGLIO NAZIONALE DELLE RICERCHE (CNR); ISTITUTO DI SCIENZE DELL'ATMOSFERA E DEL CLIMA (ISAC-CNR); ITALIAN NATIONAL AGENCY NEW TECHNICAL ENERGY & SUSTAINABLE ECONOMICS DEVELOPMENT; SAPIENZA UNIVERSITY ROME; CONSIGLIO NAZIONALE DELLE RICERCHE (CNR); ISTITUTO DI SCIENZE DELL'ATMOSFERA E DEL CLIMA (ISAC-CNR)				2022-05-05	ULTRAFINE PARTICLES; BLACK CARBON; COMBUSTION; PRO-INFLAMMATORY RESPONSES; OXIDATIVE RESPONSES; HEALTH; AIR QUALITY; OXIDATIVE POTENTIAL; SOURCE APPORTIONMENT; PARTICULATE MATTER	10.3390/atmos11040414	ARTICLE			2073-4433	F.COSTABILE@ISAC.CNR.IT; MAURIZIO.GUALTIERI@ENEA.IT; C.ANCONA@DEPLAZIO.IT; SILVIA.CANEPARI@UNIROMA1.IT; S.DECESARI@ISAC.CNR.IT			CARE	THE RESEARCH PERFORMED UNDER THE CARE EXPERIMENT RECEIVED NO EXTERNAL FUNDING, OTHER THAN THE CO-FINANCING IN KIND (INCLUDING MATERIALS USED FOR EXPERIMENTS) FROM ALL THE INVOLVED PARTNERS.	LW9WE		AMBIENT AIR-POLLUTION; PARTICULATE MATTER; MORTALITY; URBAN; SIZE; BLACK; FINE; EXPOSURE; DISEASE; QUALITY	4	ATMOSPHERE-BASEL	ATMOSPHERE	ENGLISH	58	GREEN PUBLISHED, GOLD	GUALTIERI, MAURIZIO/0000-0002-9318-2709; CANEPARI, SILVIA/0000-0002-4360-0140; COSTABILE, FRANCESCA/0000-0002-9590-3776	ST ALBAN-ANLAGE 66, CH-4052 BASEL, SWITZERLAND	APR	16	BASEL			J	MDPI	2020	; COSTABILE, FRANCESCA/B-7565-2015	COSTABILE, F (CORRESPONDING AUTHOR), ISAC CNR, VIA FOSSO DEL CAVALIERE, I-00131 ROME, ITALY.	ENVIRONMENTAL SCIENCES & ECOLOGY; METEOROLOGY & ATMOSPHERIC SCIENCES			ATMOSPHERE		5
BAE MS;SCHAUER JJ;LEE T;JEONG JH;KIM YK;RO CU;SONG SK;SHON ZH	BAE, MIN-SUK;SCHAUER, JAMES J.;LEE, TAEHYOUNG;JEONG, JU-HEE;KIM, YOO-KEUN;RO, CHUL-UN;SONG, SANG-KEUN;SHON, ZANG-HO	AGUDELO-CASTANEDA DM, 2017, ENVIRON POLLUT, V224, P158, DOI 10.1016/J.ENVPOL.2017.01.075;BAE MS, 2006, AEROSOL SCI TECH, V40, P1123, DOI 10.1080/02786820601004085;BAE MS, 2014, SCI TOTAL ENVIRON, V466, P56, DOI 10.1016/J.SCITOTENV.2013.06.096;BAE MS, 2004, J AIR WASTE MANAGE, V54, P823, DOI 10.1080/10473289.2004.10470957;BAE MS, 2004, ATMOS ENVIRON, V38, P2885, DOI 10.1016/J.ATMOSENV.2004.02.027;…	THIS STUDY INVESTIGATED THE RELATIONSHIP BETWEEN WATER-SOLUBLE ORGANIC COMPOUNDS OF AMBIENT PARTICULATE MATTER (PM) AND CELLULAR REDOX ACTIVITY COLLECTED FROM MAY 28 TO JUNE 20 OF 2016 AT THE WEST COASTAL SITE IN THE REPUBLIC OF KOREA DURING THE KOREA-US AIR QUALITY (KORUS-AQ) CAMPAIGN. AUTOMATIC FOUR-HOUR INTEGRATED SAMPLES OPERATED AT A FLOW RATE OF 92 L PER MINUTE FOR THE ANALYSIS OF ORGANIC C…		1	MOKPO NATL UNIV, DEPT ENVIRONM ENGN, MUAN 58554, SOUTH KOREA.; UNIV WISCONSIN MADISON, DEPT CIVIL & ENVIRONM ENGN, MADISON, WI 53705 USA.; HANKUK UNIV FOREIGN STUDIES, DEPT ENVIRONM SCI, GYEONGGI 17035, SOUTH KOREA.; PUSAN NATL UNIV, DEPT ATMOSPHER SCI, BUSAN 46241, SOUTH KOREA.; INHA UNIV, DEPT CHEM, INCHEON 22212, SOUTH KOREA.; JEJU NATL UNIV, DEPT EARTH & MARINE SCI, JEJU 63243, SOUTH KOREA.; …	MOKPO NATIONAL UNIVERSITY; UNIVERSITY OF WISCONSIN SYSTEM; UNIVERSITY OF WISCONSIN MADISON; HANKUK UNIVERSITY FOREIGN STUDIES; PUSAN NATIONAL UNIVERSITY; INHA UNIVERSITY; JEJU NATIONAL UNIVERSITY; DONG-EUI UNIVERSITY				2022-05-05	ROS; BENZENE CARBOXYLIC ACID; WSOC; OC	10.1016/j.envpol.2017.07.100	ARTICLE			1873-6424	ZANGHO@DEU.AC.KR	12		NATIONAL RESEARCH FOUNDATION OF KOREA (NRF)NATIONAL RESEARCH FOUNDATION OF KOREA [NRF-2015R1A2A1A10053971]	WE ACKNOWLEDGE THE SUPPORT OF THE NATIONAL RESEARCH FOUNDATION OF KOREA (NRF) (NRF-2015R1A2A1A10053971).	FM3CD		FINE PARTICULATE MATTER; BIOMASS BURNING CONTRIBUTIONS; DICARBOXYLIC-ACIDS; ELEMENTAL CARBON; LOS-ANGELES; ATMOSPHERIC PARTICLES; INDIVIDUAL PARTICLES; CHEMICAL-COMPOSITION; BENZOIC-ACID; ROS ACTIVITY		ENVIRON POLLUT	ENVIRON. POLLUT.	ENGLISH	43		RO, CHUL-UN/0000-0001-9357-1854; LEE, TAEHYOUNG/0000-0003-3792-0663	THE BOULEVARD, LANGFORD LANE, KIDLINGTON, OXFORD OX5 1GB, OXON, ENGLAND	DEC	12	OXFORD	28777977	1	J	ELSEVIER SCI LTD	2017	RO, CHUL-UN/R-3410-2019; LEE, TAEHYOUNG/I-6246-2015	SHON, ZH (CORRESPONDING AUTHOR), DONG EUI UNIV, DEPT ENVIRONM ENGN, BUSAN 47340, SOUTH KOREA.	ENVIRONMENTAL SCIENCES & ECOLOGY		0269-7491	ENVIRONMENTAL POLLUTION		22
FUSHIMI A;SAITOH K;HAYASHI K;ONO K;FUJITANI Y;VILLALOBOS AM;SHELTON BR;TAKAMI A;TANABE K;SCHAUER JJ	FUSHIMI, AKIHIRO;SAITOH, KATSUMI;HAYASHI, KENTARO;ONO, KEISUKE;FUJITANI, YUJI;VILLALOBOS, ANA M.;SHELTON, BRANDON R.;TAKAMI, AKINORI;TANABE, KIYOSHI;SCHAUER, JAMES J.	ARBEX MARCOS ABDO, 2004, J. BRAS. PNEUMOL., V30, P158, DOI 10.1590/S1806-37132004000200015;BANERJEE A, 2012, INFLAMMATION, V35, P671, DOI 10.1007/S10753-011-9360-2;CASSEE FR, 2013, INHAL TOXICOL, V25, P802, DOI 10.3109/08958378.2013.850127;CHOW JC, 2001, AEROSOL SCI TECH, V34, P23, DOI 10.1080/02786820119073;CHOW JC, 2006, J AIR WASTE MANAGE, V56, P1368, DOI 10.1080/10473289.2006.10464485;DARLEY …	OPEN BURNING OF CROP RESIDUE IS A MAJOR SOURCE OF ATMOSPHERIC FINE PARTICLE EMISSIONS. WE BURNED CROP RESIDUES (RICE STRAWS, BARLEY STRAWS, WHEAT STRAWS, AND RICE HUSKS PRODUCED IN JAPAN) IN AN OUTDOOR CHAMBER AND MEASURED PARTICLE MASS, COMPOSITION (ELEMENTAL CARBON: EC, ORGANIC CARBON: OC, IONS, ELEMENTS, AND ORGANIC SPECIES), AND OXIDATIVE POTENTIAL IN THE EXHAUSTS. THE FINE PARTICULATE EMISSI…		118	NATL INST ENVIRONM STUDIES, 16-2 ONOGAWA, TSUKUBA, IBARAKI 3058506, JAPAN.; UNIV WISCONSIN, 660 NORTH PK ST, MADISON, WI 53706 USA.; ENVIRONM SCI ANAL & RES LAB, 1-500-82 MATSUO YOSEGI, HACHIMANTAI, IWATE 0287302, JAPAN.; NATL INST AGROENVIRONM SCI, 3-1-3 KANNONDAI, TSUKUBA, IBARAKI 3058604, JAPAN.;	NATIONAL INSTITUTE FOR ENVIRONMENTAL STUDIES - JAPAN; UNIVERSITY OF WISCONSIN SYSTEM; UNIVERSITY OF WISCONSIN MADISON; NATIONAL INSTITUTE FOR AGRO-ENVIRONMENTAL SCIENCES (NIAES) JAPAN				2022-05-05	BIOMASS BURNING; LEVOGLUCOSAN; REDOX ACTIVITY; REACTIVE OXYGEN SPECIES; DITHIOTHREITOL; SOURCE PROFILE	10.1016/j.atmosenv.2017.05.037	ARTICLE			1873-2844	FUSHIMI.AKIHIRO@NIES.GO.JP	127		MINISTRY OF AGRICULTURE, FORESTRY AND FISHERIES OF JAPANMINISTRY OF AGRICULTURE FORESTRY & FISHERIES - JAPAN; JSPS KAKENHIMINISTRY OF EDUCATION, CULTURE, SPORTS, SCIENCE AND TECHNOLOGY, JAPAN (MEXT)JAPAN SOCIETY FOR THE PROMOTION OF SCIENCEGRANTS-IN-AID FOR SCIENTIFIC RESEARCH (KAKENHI) [24710017]	THE OPEN BURNING EXPERIMENTS WERE SUPPORTED BY THE MINISTRY OF AGRICULTURE, FORESTRY AND FISHERIES OF JAPAN, THROUGH A RESEARCH PROJECT ENTITLED, "DEVELOPMENT OF TECHNOLOGIES FOR MITIGATION AND ADAPTATION TO CLIMATE CHANGE IN AGRICULTURE, FORESTRY AND FISHERIES", AND BY JSPS KAKENHI (24710017). WE THANK DR. MASAKO KAJIURA OF THE NATIONAL INSTITUTE FOR AGRO-ENVIRONMENTAL SCIENCES FOR ASSISTANCE WI…	EZ1ST		SECONDARY ORGANIC AEROSOL; FINE PARTICULATE MATTER; AIR-POLLUTION; SOURCE APPORTIONMENT; PHYSICAL-PROPERTIES; SOURCE PROFILES; ROS ACTIVITY; LOS-ANGELES; EMISSIONS; BIOMASS		ATMOS ENVIRON	ATMOS. ENVIRON.	ENGLISH	64		HAYASHI, KENTARO/0000-0002-2936-9544; ONO, KEISUKE/0000-0002-0653-6346; HAYASHI, KENTARO/0000-0002-2936-9544; FUSHIMI, AKIHIRO/0000-0002-7635-1347; VILLALOBOS, ANA/0000-0001-6114-2430	THE BOULEVARD, LANGFORD LANE, KIDLINGTON, OXFORD OX5 1GB, ENGLAND	AUG	10	OXFORD			J	PERGAMON-ELSEVIER SCIENCE LTD	2017	HAYASHI, KENTARO/AAA-7902-2021; ONO, KEISUKE/AAI-2600-2020; HAYASHI, KENTARO/O-1463-2018; FUSHIMI, AKIHIRO/W-6660-2019; VILLALOBOS, ANA/R-2930-2017	FUSHIMI, A (CORRESPONDING AUTHOR), NATL INST ENVIRONM STUDIES, 16-2 ONOGAWA, TSUKUBA, IBARAKI 3058506, JAPAN.	ENVIRONMENTAL SCIENCES & ECOLOGY; METEOROLOGY & ATMOSPHERIC SCIENCES		1352-2310	ATMOSPHERIC ENVIRONMENT		33
POURKHESALIAN AM;STEVANOVIC S;RAHMAN MM;FAGHIHI EM;BOTTLE SE;MASRI AR;BROWN RJ;RISTOVSKI ZD	POURKHESALIAN, A. M.;STEVANOVIC, S.;RAHMAN, M. M.;FAGHIHI, E. M.;BOTTLE, S. E.;MASRI, A. R.;BROWN, R. J.;RISTOVSKI, Z. D.	ATKINSON R, 1980, INT J CHEM KINET, V12, P779, DOI 10.1002/KIN.550121102;BAGLEY ST, 1998, ENVIRON SCI TECHNOL, V32, P1183, DOI 10.1021/ES970224Q;BISWAS S, 2009, ENVIRON SCI TECHNOL, V43, P3905, DOI 10.1021/ES9000592;CHENG CH, 2008, SCI TOTAL ENVIRON, V389, P115, DOI 10.1016/J.SCITOTENV.2007.08.041;CHEUNG K, 2009, ENVIRON SCI TECHNOL, V43, P6334, DOI 10.1021/ES900819T;CHIRICO R, 2010, ATMOS CHEM P…	IN THE PROSPECT OF LIMITED ENERGY RESOURCES AND CLIMATE CHANGE, EFFECTS OF ALTERNATIVE BIOFUELS ON PRIMARY EMISSIONS ARE BEING EXTENSIVELY STUDIED. OUR TWO RECENT STUDIES HAVE SHOWN THAT BIODIESEL FUEL COMPOSITION HAS A SIGNIFICANT IMPACT ON PRIMARY PARTICULATE MATTER EMISSIONS. IT WAS ALSO SHOWN THAT PARTICULATE MATTER CAUSED BY BIODIESELS WAS SUBSTANTIALLY DIFFERENT FROM THE EMISSIONS DUE TO PE…		9099	QUEENSLAND UNIV TECHNOL, ILAQH, BRISBANE, QLD 4001, AUSTRALIA.; QUEENSLAND UNIV TECHNOL, BERF, BRISBANE, QLD 4001, AUSTRALIA.; UNIV SYDNEY, CLEAN COMBUST RES GRP, SYDNEY, NSW 2006, AUSTRALIA.;	QUEENSLAND UNIVERSITY OF TECHNOLOGY (QUT); QUEENSLAND UNIVERSITY OF TECHNOLOGY (QUT); UNIVERSITY OF SYDNEY				2022-05-05		10.5194/acp-15-9099-2015	ARTICLE			1680-7324	Z.RISTOVSKI@QUT.EDU.AU	9108		AUSTRALIAN RESEARCH COUNCILAUSTRALIAN RESEARCH COUNCIL [LP110200158, DP1097125, DP130104904, DP110105535, DP120100126]	THE AUTHORS WOULD LIKE TO ACKNOWLEDGE THE SUPPORT FROM THE AUSTRALIAN RESEARCH COUNCIL UNDER GRANTS LP110200158, DP1097125, DP130104904, DP110105535 AND DP120100126. LABORATORY ASSISTANCE FROM MR NOEL HARTNETT AND MR SCOTT ABBETT WERE ALSO APPRECIATED.	CQ5LT		SECONDARY ORGANIC AEROSOL; DIESEL EXHAUST; PARTICULATE-EMISSIONS; SMOG CHAMBER; SOA FORMATION; PHOTOOXIDATION; SEMIVOLATILE; OXIDATION; FUEL; COMBUSTION	16	ATMOS CHEM PHYS	ATMOS. CHEM. PHYS.	ENGLISH	56	GREEN SUBMITTED, GREEN PUBLISHED, GOLD	RAHMAN, MOSTAFIZ/0000-0002-4074-5459; BROWN, RICHARD J/0000-0002-7772-4862; RISTOVSKI, Z. D./0000-0001-6066-6638; RISTOVSKI, ZORAN/0000-0001-6066-6638; MASRI, ASSAAD/0000-0002-0645-5546; BOTTLE, STEVEN/0000-0003-0436-2044; STEVANOVIC, SVETLANA/0000-0002-9472-0169	BAHNHOFSALLEE 1E, GOTTINGEN, 37081, GERMANY		10	GOTTINGEN			J	COPERNICUS GESELLSCHAFT MBH	2015	RAHMAN, MOSTAFIZ/AAW-8992-2021; BROWN, RICHARD J/B-1586-2010; BOTTLE, STEVEN/AAO-1241-2020; RISTOVSKI, Z. D./D-3308-2009; RISTOVSKI, ZORAN/AAF-5217-2019; MASRI, ASSAAD/D-2467-2019	RISTOVSKI, ZD (CORRESPONDING AUTHOR), QUEENSLAND UNIV TECHNOL, ILAQH, BRISBANE, QLD 4001, AUSTRALIA.	ENVIRONMENTAL SCIENCES & ECOLOGY; METEOROLOGY & ATMOSPHERIC SCIENCES		1680-7316	ATMOSPHERIC CHEMISTRY AND PHYSICS		11
CHAN JKW;CHARRIER JG;KODANI SD;VOGEL CF;KADO SY;ANDERSON DS;ANASTASIO C;VAN WINKLE LS	CHAN, JACKIE K. W.;CHARRIER, JESSICA G.;KODANI, SEAN D.;VOGEL, CHRISTOPH F.;KADO, SARAH Y.;ANDERSON, DONALD S.;ANASTASIO, CORT;VAN WINKLE, LAURA S.	AL-HUMADI NH, 2002, ENVIRON HEALTH PERSP, V110, P349, DOI 10.1289/EHP.02110349;BAKER GL, 2004, TOXICOL SCI, V77, P135, DOI 10.1093/TOXSCI/KFH002;BEARER CF, 1995, ENVIRON HEALTH PERSP, V103, P7, DOI 10.2307/3432337;BILLET S, 2008, CANCER LETT, V270, P144, DOI 10.1016/J.CANLET.2008.04.044;BROWN JS, 2005, INHAL TOXICOL, V17, P355, DOI 10.1080/08958370590929475;CHAN JKW, 2013, AM J PHYSIOL-LUNG C, V3…	BACKGROUND: URBAN PARTICULATE MATTER (PM) HAS BEEN EPIDEMIOLOGICALLY CORRELATED WITH MULTIPLE CARDIOPULMONARY MORBIDITIES AND MORTALITIES, IN SENSITIVE POPULATIONS. CHILDREN EXPOSED TO PM ARE MORE LIKELY TO DEVELOP RESPIRATORY INFECTIONS AND ASTHMA. ALTHOUGH PM ORIGINATES FROM NATURAL AND ANTHROPOGENIC SOURCES, VEHICLE EXHAUST RICH IN POLYCYCLIC AROMATIC HYDROCARBONS (PAH) CAN BE A DOMINANT CONTR…	34		UNIV CALIF DAVIS, CTR HLTH & ENVIRONM, DAVIS, CA 95616 USA.; UNIV CALIF DAVIS, DAVIS, CA 95616 USA.; UNIV CALIF DAVIS, DEPT ENVIRONM TOXICOL, DAVIS, CA 95616 USA.; UNIV CALIF DAVIS, DEPT VET MED ANAT PHYSIOL & CELL BIOL, DAVIS, CA 95616 USA.;	UNIVERSITY OF CALIFORNIA SYSTEM; UNIVERSITY OF CALIFORNIA DAVIS; UNIVERSITY OF CALIFORNIA SYSTEM; UNIVERSITY OF CALIFORNIA DAVIS; UNIVERSITY OF CALIFORNIA SYSTEM; UNIVERSITY OF CALIFORNIA DAVIS; UNIVERSITY OF CALIFORNIA SYSTEM; UNIVERSITY OF CALIFORNIA DAVIS				2022-05-05	HOOH; HYDROGEN PEROXIDE; HYDROXYL RADICAL; LUNG DEVELOPMENT; OH; O2; REACTIVE OXYGEN SPECIES; ROS; SUPEROXIDE	10.1186/1743-8977-10-34	ARTICLE				LSVANWINKLE@UCDAVIS.EDU			UNITED STATES ENVIRONMENTAL PROTECTION AGENCY (EPA)UNITED STATES ENVIRONMENTAL PROTECTION AGENCY [RD-83241401-0]; STAR [FP-91718101-0]; U.S. EPAUNITED STATES ENVIRONMENTAL PROTECTION AGENCY; NATIONAL INSTITUTE OF ENVIRONMENTAL HEALTH SCIENCESUNITED STATES DEPARTMENT OF HEALTH & HUMAN SERVICESNATIONAL INSTITUTES OF HEALTH (NIH) - USANIH NATIONAL INSTITUTE OF ENVIRONMENTAL HEALTH SCIENCES (NIEHS) […	SUPPORT FOR THE UNIVERSITY OF CALIFORNIA AT DAVIS CORE FACILITIES USED IN THIS WORK: THE CELLULAR AND MOLECULAR IMAGING CORE FACILITY, THE CONFOCAL MICROSCOPE (S10RR-026422) AND THE INHALATION EXPOSURE FACILITY AT THE CALIFORNIA NATIONAL PRIMATE RESEARCH CENTER (RR00169). ALTHOUGH THE RESEARCH DESCRIBED IN THE ARTICLE HAS BEEN FUNDED PRIMARILY BY THE UNITED STATES ENVIRONMENTAL PROTECTION AGENCY …	206VG		AIRBORNE PARTICULATE-MATTER; POLYCYCLIC-AROMATIC-HYDROCARBONS; OXIDATIVE STRESS; AIR-POLLUTION; INDUCED CARCINOGENESIS; SUPEROXIDE-DISMUTASE; HYDROGEN-PEROXIDE; GENE-EXPRESSION; PARTICLES; PROTEIN		PART FIBRE TOXICOL	PART. FIBRE TOXICOL.	ENGLISH	71	GREEN PUBLISHED, GOLD	ANDERSON, DONALD/0000-0003-0415-4106; KLOBAS, JESSICA/0000-0001-7734-7027	CAMPUS, 4 CRINAN ST, LONDON N1 9XW, ENGLAND	AUG 1	18	LONDON	23902943		J	BMC	2013		VAN WINKLE, LS (CORRESPONDING AUTHOR), UNIV CALIF DAVIS, CTR HLTH & ENVIRONM, 1 SHIELDS AVE, DAVIS, CA 95616, USA.	TOXICOLOGY		1743-8977	PARTICLE AND FIBRE TOXICOLOGY		46
LIN MF;YU JZ	LIN, MANFEI;YU, JIAN ZHEN	AKBIYIK T, 2012, INT J FOOD PROP, V15, P398, DOI 10.1080/10942912.2010.487630;BATES JT, 2019, ENVIRON SCI TECHNOL, V53, P4003, DOI 10.1021/ACS.EST.8B03430;BUETTNER GR, 1988, J BIOCHEM BIOPH METH, V16, P27, DOI 10.1016/0165-022X(88)90100-5;CHARRIER JG, 2015, ENVIRON SCI TECHNOL, V49, P9317, DOI 10.1021/ACS.EST.5B01606;CHARRIER JG, 2011, ATMOS ENVIRON, V45, P7555, DOI 10.1016/J.ATMOSENV.2010.12.021…	TRANSITION METALS (TMS) (E.G. COPPER (CU) AND IRON (FE)) AND CERTAIN ORGANIC COMPOUNDS ARE KNOWN ACTIVE CONSTITUENTS CAUSING OXIDATIVE POTENTIAL (OP) BY INHALED AMBIENT FINE PARTICULATE MATTER (PM2.5) IN LUNG FLUID. HUMIC-LIKE SUBSTANCES (HULIS), ISOLATED FROM ATMOSPHERIC PM2.5, ARE LARGELY METAL-FREE AND CONTAIN MIXTURES OF ORGANICS THAT ARE CAPABLE OF COMPLEXING TMS. TMS AND HULIS CO-EXIST IN T…	116616		DEPT CHEM, KOWLOON, CLEAR WATER BAY, HONG KONG, PEOPLES R CHINA.; DIV ENVIRONM & SUSTAINABIL, KOWLOON, CLEAR WATER BAY, HONG KONG, PEOPLES R CHINA.; HONG KONG UNIV SCI & TECHNOL, GUANGDONG HONGKONG MACAU JOINT LAB COLLABORAT INN, KOWLOON, CLEAR WATER BAY, HONG KONG, PEOPLES R CHINA.;	HONG KONG UNIVERSITY OF SCIENCE & TECHNOLOGY				2022-05-05	TRANSITION METALS; ORGANIC-METAL INTERACTION; HUMIC-LIKE SUBSTANCES; OXIDATIVE POTENTIAL	10.1016/j.envpol.2021.116616	ARTICLE	FEB 2021		1873-6424	JIAN.YU@UST.HK			NATIONAL SCIENCE FOUNDATION OF CHINA, CHINANATIONAL NATURAL SCIENCE FOUNDATION OF CHINA (NSFC) [91843301, 91543130]; SPECIAL FUND PROJECT FOR SCIENCE AND TECHNOLOGY INNOVATION STRATEGY OF GUANGDONG PROVINCE [2019B121205004]; RESEARCH GRANTS COUNCIL OF HONG KONGHONG KONG RESEARCH GRANTS COUNCIL [621312]	THIS STUDY WAS SUPPORTED BY NATIONAL SCIENCE FOUNDATION OF CHINA, CHINA (91843301 AND 91543130), SPECIAL FUND PROJECT FOR SCIENCE AND TECHNOLOGY INNOVATION STRATEGY OF GUANGDONG PROVINCE (2019B121205004), AND THE RESEARCH GRANTS COUNCIL OF HONG KONG (621312).	QR7FK				ENVIRON POLLUT	ENVIRON. POLLUT.	ENGLISH	36		YU, JIAN ZHEN/0000-0002-6165-6500	THE BOULEVARD, LANGFORD LANE, KIDLINGTON, OXFORD OX5 1GB, OXON, ENGLAND	APR 15	11	OXFORD	33556731		J	ELSEVIER SCI LTD	2021	YU, JIAN ZHEN/A-9669-2008	YU, JZ (CORRESPONDING AUTHOR), HONG KONG UNIV SCI & TECHNOL, GUANGDONG HONGKONG MACAU JOINT LAB COLLABORAT INN, DIV ENVIRONM & SUSTAINABIL, DEPT CHEM,KOWLOON, CLEAR WATER BAY, HONG KONG, PEOPLES R CHINA.	ENVIRONMENTAL SCIENCES & ECOLOGY		0269-7491	ENVIRONMENTAL POLLUTION		2
GODOI RHM;POLEZER G;BORILLO GC;BROWN A;VALEBONA FB;SILVA TOB;INGBERMAN ABG;NALIN M;YAMAMOTO CI;POTGIETER-VERMAAK S;NETO RAP;DE MARCHI MRR;SALDIVA PHN;PAULIQUEVIS T;GODOI AFL	GODOI, RICARDO H. M.;POLEZER, GABRIELA;BORILLO, GUILHERME C.;BROWN, ANDREW;VALEBONA, FABIO B.;SILVA, THIAGO O. B.;INGBERMAN, ALINE B. G.;NALIN, MARCELO;YAMAMOTO, CARLOS I.;POTGIETER-VERMAAK, SANJA;PENTEADO NETO, RENATO A.;DE MARCHI, MARY ROSA R.;SALDIVA, PAULO H. N.;PAULIQUEVIS, THEOTONIO;GODOI, ANA FLAVIA L.	ANFAVEA, 2013, BRAZ AUT IND YB;AYRES JG, 2008, INHAL TOXICOL, V20, P75, DOI 10.1080/08958370701665517, 10.1080/08958370701665517 ;BENBRAHIM-TALLAA L, 2012, LANCET ONCOL, V13, P663, DOI 10.1016/S1470-2045(12)70280-2;BETHA R, 2012, ATMOS ENVIRON, V61, P23, DOI 10.1016/J.ATMOSENV.2012.06.086;BISWAS S, 2009, ENVIRON SCI TECHNOL, V43, P3905, DOI 10.1021/ES9000592;BORILLO GC, 2015, ENVIRON SCI TECHNOL,…	ALTHOUGH THE PARTICULATE MATTER (PM) EMISSIONS FROM BIODIESEL FUELLED ENGINES ARE ACKNOWLEDGED TO BE LOWER THAN THOSE OF FOSSIL DIESEL, THERE IS A CONCERN ON THE IMPACT OF PM PRODUCED BY BIODIESEL TO HUMAN HEALTH. AS THE OXIDATIVE POTENTIAL OF PM HAS BEEN SUGGESTED AS TRIGGER FOR ADVERSE HEALTH EFFECTS, IT WAS MEASURED USING THE ELECTRON SPIN RESONANCE (OPESR) TECHNIQUE. ADDITIONALLY, ENERGY DISP…		179	UNIV FED PARANA, DEPT ENVIRONM ENGN, 210 FRANCISCO H DOS SANTOS ST, BR-81531980 CURITIBA, PARANA, BRAZIL.; MANCHESTER METROPOLITAN UNIV, SCH SCI & ENVIRONM, DIV CHEM & ENVIRONM SCI, MANCHESTER M15 6BH, LANCS, ENGLAND.; SAO PAULO STATE UNIV UNESP, LAVIE INST CHEM, ARARAQUARA, ENGLAND.; UNIV FED PARANA, DEPT CHEM ENGN, BR-80060000 CURITIBA, PARANA, BRAZIL.; INST TECHNOL DEV LACTEC, VEHICLE EMISS LA…	UNIVERSIDADE FEDERAL DO PARANA; MANCHESTER METROPOLITAN UNIVERSITY; UNIVERSIDADE FEDERAL DO PARANA; INSTITUTOS LACTEC; UNIVERSIDADE ESTADUAL PAULISTA; UNIVERSIDADE DE SAO PAULO; UNIVERSIDADE FEDERAL DE SAO PAULO (UNIFESP)				2022-05-05	OXIDATIVE POTENTIAL; DIESEL EMISSION; BIODIESEL EMISSION; PARTICULATE MATTER	10.1016/j.scitotenv.2016.04.018	ARTICLE			1879-1026	RHMGODOI@UFPR.BR	185		NATIONAL COUNCIL FOR SCIENTIFIC AND TECHNOLOGICAL DEVELOPMENT (CNPQ)CONSELHO NACIONAL DE DESENVOLVIMENTO CIENTIFICO E TECNOLOGICO (CNPQ) [402391/2009-8]; NATIONAL COUNCIL FOR SCIENTIFIC AND TECHNOLOGICAL DEVELOPMENT (CNPQ)CONSELHO NACIONAL DE DESENVOLVIMENTO CIENTIFICO E TECNOLOGICO (CNPQ) [402391/2009-8]	THE AUTHORS WOULD LIKE TO THANK DR. CASSEE FROM CENTER FOR ENVIRONMENTAL HEALTH RESEARCH, NATIONAL INSTITUTE FOR PUBLIC HEALTH AND THE ENVIRONMENT (RIVM) BY THE SUPPORT WITH OP<SUP>ESR</SUP> ANALYSIS. THIS WORK WAS SUPPORTED FINANCIALLY BY THE NATIONAL COUNCIL FOR SCIENTIFIC AND TECHNOLOGICAL DEVELOPMENT (CNPQ), PROCESS NUMBER 402391/2009-8.	DK7WI		AIRBORNE PARTICULATE MATTER; HYDROXYL RADICAL GENERATION; DIESEL EXHAUST PARTICLES; HEART-RATE-VARIABILITY; GASEOUS EMISSIONS; DNA-DAMAGE; EXPOSURE; STRESS; HEALTH; SOOT		SCI TOTAL ENVIRON	SCI. TOTAL ENVIRON.	ENGLISH	62	GREEN ACCEPTED, GREEN PUBLISHED	SALDIVA, PAULO HN/0000-0003-2005-8253; GODOI, RICARDO HENRIQUE MORETON/0000-0002-4774-4870; NALIN, MARCELO/0000-0002-7971-6794; CARDOSO BORILLO, GUILHERME/0000-0001-9145-5016; PAULIQUEVIS, THEOTONIO M/0000-0001-8641-3540; MARCHI, MARY R R/0000-0001-5381-249X; POTGIETER-VERMAAK, SANJA/0000-0002-1994-7750; PAULIQUEVIS, THEOTONIO/0000-0001-8641-3540; YAMAMOTO, CARLOS/0000-0003-2782-7705; LOCATELI GO…	PO BOX 211, 1000 AE AMSTERDAM, NETHERLANDS	AUG 1	7	AMSTERDAM	27101453		J	ELSEVIER SCIENCE BV	2016	SALDIVA, PAULO HN/D-7385-2012; GODOI, RICARDO HENRIQUE MORETON/P-6795-2019; NALIN, MARCELO/AAZ-6848-2021; CARDOSO BORILLO, GUILHERME/E-4251-2018; POLEZER, GABRIELA/J-6611-2015; PAULIQUEVIS, THEOTONIO M/B-9408-2012; YAMAMOTO, CARLOS I/A-6702-2013; MARCHI, MARY R R/F-3316-2012; POTGIETER-VERMAAK, SANJA/I-1042-2019; YAMAMOTO, CARLOS ITSUO/AAM-1986-2021; NALIN, MARCELO/P-6793-2019; PAULIQUEVIS, THEOT…	GODOI, RHM (CORRESPONDING AUTHOR), UNIV FED PARANA, DEPT ENVIRONM ENGN, 210 FRANCISCO H DOS SANTOS ST, BR-81531980 CURITIBA, PARANA, BRAZIL.	ENVIRONMENTAL SCIENCES & ECOLOGY		0048-9697	SCIENCE OF THE TOTAL ENVIRONMENT		13
TRECHERA P;MORENO T;CORDOBA P;MORENO N;ZHUANG XG;LI BQ;LI J;SHANGGUAN YF;DOMINGUEZ AO;KELLY FJ;QUEROL X	TRECHERA, PEDRO;MORENO, TERESA;CORDOBA, PATRICIA;MORENO, NATALIA;ZHUANG, XINGUO;LI, BAOQING;LI, JING;SHANGGUAN, YUNFEI;DOMINGUEZ, ANA OLIETE;KELLY, FRANK;QUEROL, XAVIER	AKINWEKOMI V, 2020, MINER ENG, V148, DOI 10.1016/J.MINENG.2020.106204;AMATO F, 2010, SCI TOTAL ENVIRON, V408, P3070, DOI 10.1016/J.SCITOTENV.2010.04.025;AMATO F, 2009, ATMOS ENVIRON, V43, P4472, DOI 10.1016/J.ATMOSENV.2009.06.037;AZAM S, 2019, PROCESS SAF ENVIRON, V126, P35, DOI 10.1016/J.PSEP.2019.03.030;BAKER MA, 1990, ANAL BIOCHEM, V190, P360, DOI 10.1016/0003-2697(90)90208-Q;BIRBEN E, 2012, W…	COAL MINING IN CHINA IS CONTINUALLY INCREASING, AND THE ASSOCIATED EMITTED COAL MINE DUST IS OF GROWING ENVIRONMENTAL AND OCCUPATIONAL CONCERN. IN THIS STUDY, DEPOSITED COAL MINE DUST (DD) WAS ANALYSED IN THREE DIFFERENT REGIONS OF AN ACTIVE, HIGHLY-VOLATILE BITUMINOUS OPEN-PIT COAL MINE IN THE XINGJIAN PROVINCE, NORTHWEST OF CHINA: COAL WORKING FRONTS, TAILINGS HANDLING SITES, AND ROAD TRAFFIC S…	103677		CSIC, IDAEA, INST ENVIRONM ASSESSMENT & WATER RES, BARCELONA 08034, SPAIN.; UPC, EMIT, IND & TIC ENGN, DEPT NAT RESOURCES & ENVIRONM, MANRESA 08242, SPAIN.; CHINA UNIV GEOSCI, MINIST EDUC, KEY LAB TECTON & PETR RESOURCES, WUHAN 430074, PEOPLES R CHINA.; KINGS COLL LONDON, MRC PHE CTR ENVIRONM & HLTH, LONDON SE1 9NH, ENGLAND.;	CONSEJO SUPERIOR DE INVESTIGACIONES CIENTIFICAS (CSIC); CSIC - CENTRO DE INVESTIGACION Y DESARROLLO PASCUAL VILA (CID-CSIC); CSIC - INSTITUTO DE DIAGNOSTICO AMBIENTAL Y ESTUDIOS DEL AGUA (IDAEA); POLYTECHNIC UNIVERSITY OF CATALONIA; CHINA UNIVERSITY OF GEOSCIENCES; UNIVERSITY OF LONDON; KING'S COLLEGE LONDON				2022-05-05	COAL MINE DUST; OXIDATIVE POTENTIAL; TAILINGS; MINERALOGY; PARTICLE SIZE; GEOCHEMISTRY; RESPIRABLE DUST FRACTION	10.1016/j.coal.2021.103677	ARTICLE	FEB 2021		1872-7840	PEDRO.TRECHERA@IDAEA.CSIC.ES			GENERALITAT DE CATALUNYA, SPAINGENERALITAT DE CATALUNYA [AGAUR 2017 SGR41]; NATIONAL SCIENCE FOUNDATION OF CHINANATIONAL NATURAL SCIENCE FOUNDATION OF CHINA (NSFC) [41972180]; PROGRAM OF INTRODUCING TALENTS OF DISCIPLINE TO UNIVERSITIESMINISTRY OF EDUCATION, CHINA - 111 PROJECT [B14031]; OVERSEAS TOP SCHOLARS PROGRAM FOR THE RECRUITMENT OF GLOBAL EXPERTS, CHINA; SPANISH MINISTRY OF SCIENCE AND IN…	THIS STUDY WAS SUPPORTED BY GENERALITAT DE CATALUNYA (AGAUR 2017 SGR41), SPAIN; BY THE NATIONAL SCIENCE FOUNDATION OF CHINA (GRANT 41972180); THE PROGRAM OF INTRODUCING TALENTS OF DISCIPLINE TO UNIVERSITIES (GRANT B14031) AND OVERSEAS TOP SCHOLARS PROGRAM FOR THE RECRUITMENT OF GLOBAL EXPERTS, CHINA AND BY THE SPANISH MINISTRY OF SCIENCE AND INNOVATION (EXCELENCIA SEVERO OCHOA, PROJECT CEX2018-00…	QL1AE				INT J COAL GEOL	INT. J. COAL GEOL.	ENGLISH	98	GREEN PUBLISHED, HYBRID	KELLY, FRANK/0000-0003-2558-8392; MORENO, NATALIA/0000-0003-1488-2561; QUEROL, XAVIER/0000-0002-6549-9899; CORDOBA SOLA, PATRICIA/0000-0003-0596-4354; MORENO, TERESA/0000-0003-3235-1027; TRECHERA RUIZ, PEDRO/0000-0002-3557-9353	RADARWEG 29, 1043 NX AMSTERDAM, NETHERLANDS	FEB 15	17	AMSTERDAM			J	ELSEVIER	2021	KELLY, FRANK/ABG-3411-2021; MORENO, NATALIA/A-3726-2015; QUEROL, XAVIER/E-2800-2014; MORENO, TERESA/C-9349-2009	TRECHERA, P (CORRESPONDING AUTHOR), CSIC, IDAEA, INST ENVIRONM ASSESSMENT & WATER RES, BARCELONA 08034, SPAIN.	ENERGY & FUELS; GEOLOGY		0166-5162	INTERNATIONAL JOURNAL OF COAL GEOLOGY		12
FONT A;BAKER T;MUDWAY IS;PURDIE E;DUNSTER C;FULLER GW	FONT, ANNA;BAKER, TIMOTHY;MUDWAY, IAN S.;PURDIE, ESME;DUNSTER, CHRISTINA;FULLER, GARY W.	APEG (AIRBORNE PARTICLES EXPERT GROUP), 1999, OUSRC APP AIRB PART;AYRES GP, 2001, ATMOS ENVIRON, V35, P2423;BABTIE-BEXLEY, 2001, A206 THAM ROAD IMPR;BABTIE-BEXLEY, 2001, A206 THAM ROAD IMPR;BARTONOVA A, 1999, J ENVIRON MONITOR, V1, P337, DOI 10.1039/A902780G;BERGDAHL IA, 2004, EUR RESPIR J, V23, P402, DOI 10.1183/09031936.04.00034304;BEXLEY, 2002, LOND BOR A206 THAM R;CARSLAW DC, 2011, ATMOS ENVI…	ROAD WIDENING SCHEMES IN URBAN AREAS ARE OFTEN PROPOSED AS A SOLUTION TO TRAFFIC CONGESTION AND AS A MEANS OF STIMULATING ECONOMIC GROWTH. THERE IS HOWEVER CLEAR EVIDENCE THAT NEW OR EXPANDED ROADS RAPIDLY FILL WITH EITHER DISPLACED OR INDUCED TRAFFIC, OFFSETTING ANY SHORT-TERM GAINS IN EASED TRAFFIC FLOWS. WHAT HAS NOT BEEN ADDRESSED IN ANY GREAT DETAIL IS THE IMPACT OF SUCH SCHEMES ON AIR QUALI…		123	KINGS COLL LONDON, MRC PHE CTR ENVIRONM & HLTH, LONDON SE1 9NH, ENGLAND.;	UNIVERSITY OF LONDON; KING'S COLLEGE LONDON				2022-05-05	INDUCED TRAFFIC; ROAD WIDENING SCHEMES; AIR QUALITY IMPACTS; SOURCE APPORTIONMENT; CONSTRUCTION PM10 EMISSION FACTOR; OXIDATIVE POTENTIAL	10.1016/j.scitotenv.2014.07.060	ARTICLE			1879-1026	ANNA.FONT_FONT@KCL.AC.UK	132		BEXLEY COUNCIL; HEALTH EFFECTS INSTITUTE [4719-RFA04-1/04-15]	THIS STUDY WAS FUNDED BY BEXLEY COUNCIL. THE AUTHORS WOULD LIKE TO THANK EVELYN WONACOTT FROM BEXLEY COUNCIL FOR PROVIDING THE ENVIRONMENTAL STATEMENT FOR THE THAMES ROAD REDEVELOPMENT PROJECT AND ALSO FOR HER USEFUL COMMENTS ON PARTS OF THIS TEXT. THIS WORK WAS SUPPORTED IN PART BY A CONTRACT (4719-RFA04-1/04-15) FROM THE HEALTH EFFECTS INSTITUTE.	AR5GM		EMISSIONS; PM10		SCI TOTAL ENVIRON	SCI. TOTAL ENVIRON.	ENGLISH	38	HYBRID, GREEN PUBLISHED	FONT, ANNA/0000-0003-1488-8090; FONT, ANNA/0000-0003-1488-8090; MUDWAY, IAN/0000-0003-1239-5014	RADARWEG 29, 1043 NX AMSTERDAM, NETHERLANDS	NOV 1	10	AMSTERDAM	25128882		J	ELSEVIER	2014	FONT, ANNA/M-1533-2015; FONT, ANNA/AAB-6578-2021; FONT, ANNA/A-7944-2017	FONT, A (CORRESPONDING AUTHOR), KINGS COLL LONDON, MRC PHE CTR ENVIRONM & HLTH, 150 STAMFORD ST, LONDON SE1 9NH, ENGLAND.	ENVIRONMENTAL SCIENCES & ECOLOGY		0048-9697	SCIENCE OF THE TOTAL ENVIRONMENT		21
CRILLEY LR;KNIBBS LD;MILJEVIC B;CONG XC;FAIRFULL-SMITH KE;BOTTLE SE;RISTOVSKI ZD;AYOKO GA;MORAWSKA L	CRILLEY, LEIGH R.;KNIBBS, LUKE D.;MILJEVIC, BRANKA;CONG, XIAOCHUN;FAIRFULL-SMITH, KATHRYN E.;BOTTLE, STEVE E.;RISTOVSKI, Z. D..;AYOKO, GODWIN A.;MORAWSKA, LIDIA	BISWAS S, 2009, ENVIRON SCI TECHNOL, V43, P3905, DOI 10.1021/ES9000592;CHANG SC, 2009, ENVIRON MONIT ASSESS, V153, P187, DOI 10.1007/S10661-008-0348-9;CHEUNG K, 2010, AEROSOL SCI TECH, V44, P500, DOI 10.1080/02786821003758294;COLBERG CA, 2005, ATMOS ENVIRON, V39, P2499, DOI 10.1016/J.ATMOSENV.2004.07.037;DELLINGER B, 2001, CHEM RES TOXICOL, V14, P1371, DOI 10.1021/TX010050X;DONALDSON K, 1998, J A…	PARTICLES EMITTED BY VEHICLES ARE KNOWN TO CAUSE DETRIMENTAL HEALTH EFFECTS, WITH THEIR SIZE AND OXIDATIVE POTENTIAL AMONG THE MAIN FACTORS RESPONSIBLE. THEREFORE, UNDERSTANDING THE RELATIONSHIP BETWEEN TRAFFIC COMPOSITION AND BOTH THE PHYSICAL CHARACTERISTICS AND OXIDATIVE POTENTIAL OF PARTICLES IS CRITICAL. TO CONTRIBUTE TO THE LIMITED KNOWLEDGE BASE IN THIS AREA, WE INVESTIGATED THIS RELATIONS…		533	QUEENSLAND UNIV TECHNOL, INT LAB AIR QUAL & HLTH, BRISBANE, QLD 4001, AUSTRALIA.; QUEENSLAND UNIV TECHNOL, INST HLTH & BIOMED INNOVAT, BRISBANE, QLD 4059, AUSTRALIA.; QUEENSLAND UNIV TECHNOL, ARC CTR EXCELLENCE FREE RAD CHEM & BIOTECHNOL, BRISBANE, QLD 4001, AUSTRALIA.; SHANDONG UNIV SCI & TECHNOL, QINGDAO, SHANDONG, PEOPLES R CHINA.;	QUEENSLAND UNIVERSITY OF TECHNOLOGY (QUT); QUEENSLAND UNIVERSITY OF TECHNOLOGY (QUT); QUEENSLAND UNIVERSITY OF TECHNOLOGY (QUT); SHANDONG UNIVERSITY OF SCIENCE & TECHNOLOGY				2022-05-05	TOXICITY; DIESEL; GASOLINE; SAMPLING; EXPOSURE	10.1016/j.atmosenv.2012.05.039	ARTICLE			1873-2844	L.MORAWSKA@QUT.EDU.AU	539		ARCAUSTRALIAN RESEARCH COUNCIL [LP0882544]; IHBI	WE THANK RIVER CITY MOTORWAY GROUP FOR THEIR INVOLVEMENT AND ASSISTANCE. THIS PROJECT WAS SUPPORTED BY ARC LINKAGE GRANT LP0882544 "QUANTIFICATION OF TRAFFIC GENERATED NANO AND ULTRAFINE PARTICLE DYNAMICS AND TOXICITY IN TRANSIT HUBS AND TRANSPORT CORRIDORS". LDK ACKNOWLEDGES AN IHBI HUMAN HEALTH AND WELL-BEING EARLY CAREER RESEARCHER GRANT.	010FW		PARTICULATE MATTER PM; ULTRAFINE PARTICLES; LOS-ANGELES; TUNNEL; VEHICLES; DIESEL; POLLUTANTS; GASOLINE; URBAN		ATMOS ENVIRON	ATMOS. ENVIRON.	ENGLISH	30		RISTOVSKI, ZORAN/0000-0001-6066-6638; RISTOVSKI, ZORAN D/0000-0001-6066-6638; MORAWSKA, LIDIA/0000-0002-0594-9683; CRILLEY, LEIGH/0000-0003-2268-9956; AYOKO, GODWIN/0000-0001-8160-4209; KNIBBS, LUKE/0000-0002-0399-2370; FAIRFULL-SMITH, KATHRYN/0000-0002-9412-632X; MILJEVIC, BRANKA/0000-0003-4408-2047; BOTTLE, STEVEN/0000-0003-0436-2044	THE BOULEVARD, LANGFORD LANE, KIDLINGTON, OXFORD OX5 1GB, ENGLAND	NOV	7	OXFORD			J	PERGAMON-ELSEVIER SCIENCE LTD	2012	RISTOVSKI, ZORAN/AAF-5217-2019; KNIBBS, LUKE/C-7865-2012; AYOKO, GODWIN/I-9836-2012; BOTTLE, STEVEN/AAO-1241-2020; RISTOVSKI, ZORAN D/D-3308-2009; MORAWSKA, LIDIA/B-4140-2011	MORAWSKA, L (CORRESPONDING AUTHOR), QUEENSLAND UNIV TECHNOL, INT LAB AIR QUAL & HLTH, 2 GEORGE ST, BRISBANE, QLD 4001, AUSTRALIA.	ENVIRONMENTAL SCIENCES & ECOLOGY; METEOROLOGY & ATMOSPHERIC SCIENCES		1352-2310	ATMOSPHERIC ENVIRONMENT		22
HELLACK B;SUGIRI D;SCHINS RPF;SCHIKOWSKI T;KRAMER U;KUHLBUSCH TAJ;HOFFMANN B	HELLACK, BRYAN;SUGIRI, DOROTHEA;SCHINS, ROEL P. F.;SCHIKOWSKI, TAMARA;KRAEMER, URSULA;KUHLBUSCH, THOMAS A. J.;HOFFMANN, BARBARA	ATKINSON RW, 2016, INT J HYG ENVIR HEAL, V219, P566, DOI 10.1016/J.IJHEH.2016.06.004;AYRES JG, 2008, INHAL TOXICOL, V20, P75, DOI 10.1080/08958370701665517, 10.1080/08958370701665517 ;BALTI EV, 2014, DIABETES RES CLIN PR, V106, P161, DOI 10.1016/J.DIABRES.2014.08.010;BATES JT, 2015, ENVIRON SCI TECHNOL, V49, P13605, DOI 10.1021/ACS.EST.5B02967;BECKETT K. PAUL, 2000, JOURNAL OF ARBORICULTURE, V26,…	WHILE LAND USE REGRESSION MODELS (LUR) ARE COMMONLY USED, E.G. FOR THE PREDICTION OF SPATIALLY VARIABLE AIR POLLUTANT MASS CONCENTRATIONS, THEY ARE SCARCELY USED FOR PREDICTING THE OXIDATIVE POTENTIAL (OP), A SUGGESTED UNIFYING PREDICTOR OF HEALTH EFFECTS. THEREFORE A LUR MODEL WAS DEVELOPED TO EXAMINE IF LONG-TERM OP OF FINE PARTICULATE EXPOSURE CAN BE REASONABLY PREDICTED BY LUR MODELING AND WH…		181	INST ENERGY & ENVIRONM TECHNOL EV IUTA, BLIERSHEIMERSTR 58-60, D-47229 DUISBURG, GERMANY.; LEIBNIZ RES INST ENVIRONM MED IUF, AUFM HENNEKAMP 50, D-40225 DUSSELDORF, GERMANY.; FED OFF OCCUPAT SAFETY & OCCUPAT MED, FRIEDRICH HENKEL WEG 1-25, D-44149 DORTMUND, GERMANY.; HEINRICH HEINE UNIV DUSSELDORF, MED FAC, CTR HLTH & SOC, INST OCCUPAT SOCIAL & ENVIRONM MED, UNIV STR 1, D-40225 DUSSELDORF, GERMAN…	UNIVERSITY OF DUISBURG ESSEN; LEIBNIZ INSTITUT FUR UMWELTMEDIZINISCHE FORSCHUNG (IUF); HEINRICH HEINE UNIVERSITY DUSSELDORF				2022-05-05	EPR; LAND USE REGRESSION MODELING; LUR; PM2.5; ROS; TYPE 2 DIABETES MELLITUS; OXIDATIVE POTENTIAL	10.1016/j.atmosenv.2017.10.017	ARTICLE			1873-2844	HELLACK@IUTA.DE	190		GERMAN FEDERAL MINISTRY OF ENVIRONMENT (BMU) [BMU A6 FKZ: 20462296]	THE SAMPLING CAMPAIGN FOR THE DATA USED IN THIS STUDY WAS FINANCIALLY SUPPORTED BY THE GERMAN FEDERAL MINISTRY OF ENVIRONMENT (BMU), PROJECT BMU A6 FKZ: 20462296. WE ALSO THANK THE ENVIRONMENTAL AGENCY OF NORTH RHINE-WESTPHALIA (NRW) FOR PROVIDING THE TRAFFIC COUNT DATA AND THE RASTER- AND POINT-DATA OF EMISSIONS AND THE GEODATA CENTER NRW FOR THE DATA OF BUILDING DENSITY. FINALLY THE AUTHORS WOU…	FO1CX		PARTICULATE AIR-POLLUTION; ELECTRON-PARAMAGNETIC-RESONANCE; HYDROXYL RADICAL GENERATION; EMERGENCY-ROOM VISITS; SPATIAL VARIATION; MATTER; EXPOSURE; INFLAMMATION; MORTALITY; STRESS		ATMOS ENVIRON	ATMOS. ENVIRON.	ENGLISH	67		HELLACK, BRYAN/0000-0003-2398-982X; KUHLBUSCH, THOMAS/0000-0001-7847-9304	THE BOULEVARD, LANGFORD LANE, KIDLINGTON, OXFORD OX5 1GB, ENGLAND	DEC	10	OXFORD			J	PERGAMON-ELSEVIER SCIENCE LTD	2017		HELLACK, B (CORRESPONDING AUTHOR), INST ENERGY & ENVIRONM TECHNOL EV IUTA, BLIERSHEIMERSTR 58-60, D-47229 DUISBURG, GERMANY.	ENVIRONMENTAL SCIENCES & ECOLOGY; METEOROLOGY & ATMOSPHERIC SCIENCES		1352-2310	ATMOSPHERIC ENVIRONMENT		10
ARIAS S;MOLINA F;AGUDELO JR	ARIAS, SILVANA;MOLINA, FRANCISCO;AGUDELO, JOHN R.	ALVAREZ A, 2017, COMBUST FLAME, V183, P299, DOI 10.1016/J.COMBUSTFLAME.2017.05.022;AREY J, 1986, ATMOS ENVIRON, V20, P2339, DOI 10.1016/0004-6981(86)90064-8;AYRES JG, 2008, INHAL TOXICOL, V20, P75, DOI 10.1080/08958370701665517, 10.1080/08958370701665517 ;BABUSHOK VI, 2004, J PROPUL POWER, V20, P403, DOI 10.2514/1.2323;BAKEAS E, 2011, FUEL, V90, P3200, DOI 10.1016/J.FUEL.2011.05.018;BALLESTEROS R…	THIS WORK ASSESSED THE IMPACT OF FUELLING AN AUTOMOTIVE ENGINE WITH PALM BIODIESEL (PURE, AND TWO BLENDS OF 10% AND 20% WITH DIESEL, B100, B10 AND B20, RESPECTIVELY) OPERATING UNDER REPRESENTATIVE URBAN DRIVING CONDITIONS ON 17 PRIORITY POLYCYCLIC AROMATIC HYDROCARBON (PAH) COMPOUNDS, OXIDATIVE POTENTIAL OF ASCORBIC ACID (OPAA), AND ECOTOXICITY THROUGH DAPHNIA PULEX MORTALITY TEST. PM DILUTED WIT…		326	UNIV ANTIOQUIA UDEA, FAC INGN, ESCUELA AMBIENTAL, GRP INVEST GEST & MODELAC AMBIENTAL GAIA, CALLE 70 52-21, MEDELLIN, COLOMBIA.; UNIV ANTIOQUIA UDEA, DEPT INGN MECAN, MEDELLIN, COLOMBIA.;	UNIVERSIDAD DE ANTIOQUIA; UNIVERSIDAD DE ANTIOQUIA				2022-05-05	BIODIESEL; PARTICULATE MATTER; P EMISSIONS; OXIDATIVE STRESS; ECOTOXICITY; DAPHNIA PULEX	10.1016/j.jes.2020.08.022	ARTICLE			1878-7320	JOHN.AGUDELO1@UDEA.EDU.CO	338		COLOMBIA SCIENTIFIC PROGRAM [FP44842-218-2018]; COLOMBIAN MINISTRY OF SCIENCE AND TECHNOLOGY	AUTHORS GRATEFULLY ACKNOWLEDGE THE FINANCIAL SUPPORT PROVIDED BY THE COLOMBIA SCIENTIFIC PROGRAM WITHIN THE FRAMEWORK OF THE CALL ECOSISTEMA CIENTIFICO (CONTRACT NO. FP44842-218-2018). CO-AUTHOR SILVANA ARIAS WISH TO THANK COLOMBIAN MINISTRY OF SCIENCE AND TECHNOLOGY FOR HER PHD SCHOLARSHIP (BICENTENARY DOCTORAL EXCELLENCE SCHOLARSHIP PROGRAM).	PF2TY		POLYCYCLIC AROMATIC-HYDROCARBONS; NITRO-PAH; BLENDS APPLICATION; DIESEL FUEL; REAL-WORLD; COMBUSTION; PARTICLES; EXHAUST; IMPACT; MECHANISM		J ENVIRON SCI	J. ENVIRON. SCI.	ENGLISH	74		ARIAS, SILVANA/0000-0003-2929-1393	16 DONGHUANGCHENGGEN NORTH ST, BEIJING 100717, PEOPLES R CHINA	MAR	13	BEIJING	33334527		J	SCIENCE PRESS	2021		AGUDELO, JR (CORRESPONDING AUTHOR), UNIV ANTIOQUIA UDEA, DEPT INGN MECAN, MEDELLIN, COLOMBIA.	ENVIRONMENTAL SCIENCES & ECOLOGY		1001-0742	JOURNAL OF ENVIRONMENTAL SCIENCES		6
STRAK M;JANSSEN N;BEELEN R;SCHMITZ O;VAARTJES I;KARSSENBERG D;VAN DEN BRINK C;BOTS ML;DIJST M;BRUNEKREEF B;HOEK G	STRAK, MACIEJ;JANSSEN, N.;BEELEN, ROB;SCHMITZ, OLIVER;VAARTJES, ILONCA;KARSSENBERG, DEREK;VAN DEN BRINK, CAROLIEN;BOTS, MICHIEL L.;DIJST, MARTIN;BRUNEKREEF, BERT;HOEK, GERARD	AINSWORTH BE, 2000, MED SCI SPORT EXER, V32, PS498, DOI 10.1097/00005768-200009001-00009;ANDERSEN ZJ, 2012, DIABETES CARE, V35, P92, DOI 10.2337/DC11-1155;AYRES JG, 2008, INHAL TOXICOL, V20, P75, DOI 10.1080/08958370701665517, 10.1080/08958370701665517 ;BEELEN R, 2014, LANCET, V383, P785, DOI 10.1016/S0140-6736(13)62158-3;BEELEN R, 2013, ATMOS ENVIRON, V72, P10, DOI 10.1016/J.ATMOSENV.2013.02.037…	BACKGROUND: THE EVIDENCE FROM OBSERVATIONAL EPIDEMIOLOGICAL STUDIES OF A LINK BETWEEN LONG-TERM AIR POLLUTION EXPOSURE AND DIABETES PREVALENCE AND INCIDENCE IS CURRENTLY MIXED. SOME STUDIES FOUND THE STRONGEST ASSOCIATIONS OF DIABETES WITH FINE PARTICLES, OTHER STUDIES WITH NITROGEN DIOXIDE AND SOME STUDIES FOUND NO ASSOCIATIONS. OBJECTIVES: OUR AIM WAS TO INVESTIGATE ASSOCIATIONS BETWEEN LONG-TE…		228	UNIV UTRECHT, IRAS, UTRECHT, NETHERLANDS.; NATL INST PUBL HLTH & ENVIRONM RIVM, BILTHOVEN, NETHERLANDS.; UNIV UTRECHT, GLOBAL GEO & HLTH DATA CTR, UTRECHT, NETHERLANDS.; UNIV UTRECHT, FAC GEOSCI, DEPT PHYS GEOG, UTRECHT, NETHERLANDS.; UNIV MED CTR UTRECHT, JULIUS CTR HLTH SCI & PRIMARY CARE, UTRECHT, NETHERLANDS.; UNIV UTRECHT, FAC GEOSCI, DEPT HUMAN GEOG & SPATIAL PLANNING, UTRECHT, NETHERLANDS.;	LEAGUE OF EUROPEAN RESEARCH UNIVERSITIES - LERU; UTRECHT UNIVERSITY; NETHERLANDS NATIONAL INSTITUTE FOR PUBLIC HEALTH & THE ENVIRONMENT; LEAGUE OF EUROPEAN RESEARCH UNIVERSITIES - LERU; UTRECHT UNIVERSITY; LEAGUE OF EUROPEAN RESEARCH UNIVERSITIES - LERU; UTRECHT UNIVERSITY; LEAGUE OF EUROPEAN RESEARCH UNIVERSITIES - LERU; UTRECHT UNIVERSITY; UTRECHT UNIVERSITY MEDICAL CENTER; LEAGUE OF EUROPEAN R…				2022-05-05		10.1016/j.envint.2017.08.017	ARTICLE			1873-6750	M.M.STRAK@UU.NL	236				FI0HI		AIR-POLLUTION EXPOSURE; USE REGRESSION-MODELS; MELLITUS; HYPERTENSION; PM2.5; GENERATION; UPDATE; EUROPE; SITES; AREAS		ENVIRON INT	ENVIRON. INT.	ENGLISH	39	GREEN PUBLISHED, HYBRID	SCHMITZ, OLIVER/0000-0002-0493-851X; DIJST, MARTIN/0000-0002-7666-3455; STRAK, MACIEJ/0000-0002-9085-6026; KARSSENBERG, DEREK/0000-0002-6475-363X	THE BOULEVARD, LANGFORD LANE, KIDLINGTON, OXFORD OX5 1GB, ENGLAND	NOV	9	OXFORD	28886416		J	PERGAMON-ELSEVIER SCIENCE LTD	2017	SCHMITZ, OLIVER/I-7007-2019; DIJST, MARTIN/ABF-5649-2021	STRAK, M (CORRESPONDING AUTHOR), UNIV UTRECHT, IRAS, UTRECHT, NETHERLANDS.	ENVIRONMENTAL SCIENCES & ECOLOGY		0160-4120	ENVIRONMENT INTERNATIONAL		63
PIETROGRANDE MC;DALPIAZ C;DELL'ANNA R;LAZZERI P;MANARINI F;VISENTIN M;TONIDANDEL G	PIETROGRANDE, MARIA CHIARA;DALPIAZ, CRISTINA;DELL'ANNA, ROSSANA;LAZZERI, PAOLO;MANARINI, FRANCESCO;VISENTIN, MARCO;TONIDANDEL, GABRIELE	AKHTAR US, 2010, INHAL TOXICOL, V22, P37, DOI 10.3109/08958378.2010.518377;ANTINOLO M, 2015, NAT COMMUN, V6, DOI 10.1038/NCOMMS7812;AYRES JG, 2008, INHAL TOXICOL, V20, P75, DOI 10.1080/08958370701665517, 10.1080/08958370701665517 ;BATES JT, 2015, ENVIRON SCI TECHNOL, V49, P13605, DOI 10.1021/ACS.EST.5B02967;BAUER H, 2008, ATMOS ENVIRON, V42, P588, DOI 10.1016/J.ATMOSENV.2007.10.013;BELIS C.A., 20…	THE CHEMICAL COMPOSITION AND OXIDATIVE POTENTIAL (OP) OF PARTICULATE MATTER (PM10) SAMPLES WERE INVESTIGATED AT AN INDUSTRIAL (ALA) AND A BACKGROUND (TN) SITE IN NORTHERN ITALY. THREE EMISSION SOURCES OF AIRBORNE METALS WERE IDENTIFIED BY POSITIVE MATRIX FACTORIZATION (PMF) ANALYSIS, I.E., THE ZINC COATING FACILITY LOCATED IN THE AREA, THE TRAFFIC ON THE NEARBY MOTORWAY AND THE PESTICIDES NORMALL…		340	UNIV FERRARA, DEPT CHEM & PHARMACEUT SCI, VIA FOSSATO DI MORTARA 17-19, I-44121 FERRARA, ITALY.; AGENZIA PROV PROTEZ AMBIENTE, VIA LIDORNO 1, I-38123 TRENTO, ITALY.; FDN BRUNO KESSLER, CTR MAT & MICROSYST, MICRO NANO FACIL, VIA SOMMARIVE 18, I-38123 TRENTO, ITALY.;	UNIVERSITY OF FERRARA; FONDAZIONE BRUNO KESSLER; FBK-CMM - CENTRE FOR MATERIALS & MICROSYSTEMS				2022-05-05	COARSE PARTICLES PM10; OXIDATIVE POTENTIAL; INDUSTRIAL EMISSIONS; SOURCE APPORTIONMENT	10.1016/j.atmosenv.2018.08.022	ARTICLE			1873-2844	MPC@UNIFE.IT	350		FUND FOR THE SCIENTIFIC RESEARCH OF THE UNIVERSITY OF FERRARA [FAR 2017]	THIS WORK WAS SUPPORTED BY THE FUND FOR THE SCIENTIFIC RESEARCH OF THE UNIVERSITY OF FERRARA [FAR 2017].	GX2WC		AIRBORNE PARTICULATE MATTER; POSITIVE MATRIX FACTORIZATION; WATER-SOLUBLE PM2.5; OXYGEN SPECIES ROS; SOURCE APPORTIONMENT; DITHIOTHREITOL DTT; DIESEL EXHAUST; IN-VITRO; AMBIENT PARTICLES; PM10 SAMPLES		ATMOS ENVIRON	ATMOS. ENVIRON.	ENGLISH	67		DELL'ANNA, ROSSANA/0000-0001-7147-6127; PIETROGRANDE, MARIA CHIARA/0000-0003-1865-6959	THE BOULEVARD, LANGFORD LANE, KIDLINGTON, OXFORD OX5 1GB, ENGLAND	OCT	11	OXFORD			J	PERGAMON-ELSEVIER SCIENCE LTD	2018	DELL'ANNA, ROSSANA/S-3373-2016	PIETROGRANDE, MC (CORRESPONDING AUTHOR), UNIV FERRARA, DEPT CHEM & PHARMACEUT SCI, VIA FOSSATO DI MORTARA 17-19, I-44121 FERRARA, ITALY.	ENVIRONMENTAL SCIENCES & ECOLOGY; METEOROLOGY & ATMOSPHERIC SCIENCES		1352-2310	ATMOSPHERIC ENVIRONMENT		22
VLAANDEREN JJ;JANSSEN N;HOEK G;KESKI-RAHKONEN P;BARUPAL DK;CASSEE FR;GOSENS I;STRAK M;STEENHOF M;LAN Q;BRUNEKREEF B;SCALBERT A;VERMEULEN RCH	VLAANDEREN, J. J.;JANSSEN, N.;HOEK, G.;KESKI-RAHKONEN, P.;BARUPAL, D. K.;CASSEE, F. R.;GOSENS, I.;STRAK, M.;STEENHOF, M.;LAN, Q.;BRUNEKREEF, B.;SCALBERT, A.;VERMEULEN, R. C. H.	BREIER M, 2014, PLOS ONE, V9, DOI 10.1371/JOURNAL.PONE.0089728;CARAYOL M, 2015, PLOS ONE, V10, DOI 10.1371/JOURNAL.PONE.0135437;CHALECKIS R, 2016, P NATL ACAD SCI USA, V113, P4252, DOI 10.1073/PNAS.1603023113;DEIJEN JB, 1999, BRAIN RES BULL, V48, P203, DOI 10.1016/S0361-9230(98)00163-4;EWETZ L., 1993, J WORK ENVIRON HL S2, V19, PS21;FITZPATRICK MA, 2013, SWISS MED WKLY, V143, DOI 10.4414/SMW.2013…	BACKGROUND: BIOLOGICAL PERTURBATIONS CAUSED BY AIR POLLUTION MIGHT BE REFLECTED IN THE COMPOUNDS PRESENT IN BLOOD ORIGINATING FROM AIR POLLUTANTS AND ENDOGENOUS METABOLITES INFLUENCED BY AIR POLLUTION (DEFINED HERE AS PART OF THE BLOOD METABOLOME). WE AIMED TO ASSESS THE PERTURBATION OF THE BLOOD METABOLOME IN RESPONSE TO SHORT TERM EXPOSURE TO AIR POLLUTION. METHODS: WE EXPOSED 31 HEALTHY VOLUNT…		341	UNIV UTRECHT, INST RISK ASSESSMENT SCI, DIV ENVIRONM EPIDEMIOL, POB 80178, NL-3508 TD UTRECHT, NETHERLANDS.; NATL INST PUBL HLTH & ENVIRONM RIVM, BILTHOVEN, NETHERLANDS.; INT AGCY RES CANC, LYON, FRANCE.; US NATL CANC INST, BETHESDA, MD USA.;	LEAGUE OF EUROPEAN RESEARCH UNIVERSITIES - LERU; UTRECHT UNIVERSITY; NETHERLANDS NATIONAL INSTITUTE FOR PUBLIC HEALTH & THE ENVIRONMENT; WORLD HEALTH ORGANIZATION; INTERNATIONAL AGENCY FOR RESEARCH ON CANCER (IARC); NATIONAL INSTITUTES OF HEALTH (NIH) - USA; NIH NATIONAL CANCER INSTITUTE (NCI)				2022-05-05	METABOLITE PROFILING; AIR POLLUTION; BLOOD; CARDIO-RESPIRATORY HEALTH EFFECTS; PARTICULATE MATTER COMPONENTS	10.1016/j.envres.2017.03.042	ARTICLE			1096-0953	J.J.VLAANDEREN@UU.NL	348		RIVM STRATEGIC RESEARCH PROGRAMME [S630002, S630021]; DUTCH MINISTRY FOR INFRASTRUCTURE AND THE ENVIRONMENT [M630196]; FP7 OF THE EUROPEAN COMMISSION 'ENHANCED EXPOSURE ASSESSMENT AND OMIC PROFILING FOR HIGH PRIORITY ENVIRONMENTAL EXPOSURES IN EUROPE' [308610]	THE RAPTES STUDY WAS FUNDED BY THE RIVM STRATEGIC RESEARCH PROGRAMME (S630002 AND S630021) AND THE DUTCH MINISTRY FOR INFRASTRUCTURE AND THE ENVIRONMENT (M630196). THIS WORK WAS SUPPORTED BY THE GRANT FP7 OF THE EUROPEAN COMMISSION 'ENHANCED EXPOSURE ASSESSMENT AND OMIC PROFILING FOR HIGH PRIORITY ENVIRONMENTAL EXPOSURES IN EUROPE' (NO. 308610).	EY1ON		AIRBORNE PARTICULATE MATTER; RAPTES PROJECT; LUNG-FUNCTION; EXPOSURE; PRESSURE		ENVIRON RES	ENVIRON. RES.	ENGLISH	39		SCALBERT, AUGUSTIN/0000-0001-6651-6710; CASSEE, FLEMMING R/0000-0001-9958-8630; VLAANDEREN, JELLE/0000-0002-9096-692X; BARUPAL, DINESH/0000-0002-9954-8628	525 B ST, STE 1900, SAN DIEGO, CA 92101-4495 USA	JUL	8	SAN DIEGO	28391173		J	ACADEMIC PRESS INC ELSEVIER SCIENCE	2017	SCALBERT, AUGUSTIN/AAX-8160-2021; BARUPAL, DINESH K/A-9341-2010; CASSEE, FLEMMING R/G-4241-2010	VLAANDEREN, JJ (CORRESPONDING AUTHOR), UNIV UTRECHT, INST RISK ASSESSMENT SCI, DIV ENVIRONM EPIDEMIOL, POB 80178, NL-3508 TD UTRECHT, NETHERLANDS.	ENVIRONMENTAL SCIENCES & ECOLOGY; PUBLIC, ENVIRONMENTAL & OCCUPATIONAL HEALTH		0013-9351	ENVIRONMENTAL RESEARCH		37
MIOUSSE IR;CHALBOT MCG;PATHAK R;LU XY;NZABARUSHIMANA E;KRAGER K;AYKIN-BURNS N;HAUER-JENSEN M;DEMOKRITOU P;KAVOURAS IG;KOTURBASH I	MIOUSSE, ISABELLE R.;CHALBOT, MARIE-CECILE G.;PATHAK, RUPAK;LU, XIAOYAN;NZABARUSHIMANA, ETIENNE;KRAGER, KIMBERLY;AYKIN-BURNS, NUKHET;HAUER-JENSEN, MARTIN;DEMOKRITOU, PHILIP;KAVOURAS, ILIAS G.;KOTURBASH, IGOR	ALVES C, 2012, ATMOS ENVIRON, V59, P243, DOI 10.1016/J.ATMOSENV.2012.06.013;BACCARELLI A, 2009, AM J RESP CRIT CARE, V179, P572, DOI 10.1164/RCCM.200807-1097OC;BISWAS S, 2009, ENVIRON SCI TECHNOL, V43, P3905, DOI 10.1021/ES9000592;BOUZINBA-SEGARD H, 2006, P NATL ACAD SCI USA, V103, P8709, DOI 10.1073/PNAS.0508006103;BYUN HM, 2013, PART FIBRE TOXICOL, V10, DOI 10.1186/1743-8977-10-28;CHALBOT MC, 2…	EXPOSURE TO AMBIENT PARTICULATE MATTER (PM) HAS BEEN ASSOCIATED WITH ADVERSE HEALTH EFFECTS, INCLUDING PULMONARY AND CARDIOVASCULAR DISEASE. STUDIES INDICATE THAT AMBIENT PM ORIGINATED FROM DIFFERENT SOURCES MAY CAUSE DISTINCT BIOLOGICAL EFFECTS. IN THIS STUDY, WE SOUGHT TO INVESTIGATE THE POTENTIAL OF VARIOUS TYPES OF PM TO CAUSE EPIGENETIC ALTERATIONS IN THEIN VITRO SYSTEM. RAW264.7 MURINE MACR…		473	UNIV ARKANSAS MED SCI, FAY W BOOZMAN COLL PUBL HLTH, DEPT ENVIRONM & OCCUPAT HLTH, LITTLE ROCK, AR 72205 USA.; UNIV ARKANSAS MED SCI, COLL PHARM, DEPT PHARMACEUT SCI, DIV RADIAT HLTH, LITTLE ROCK, AR 72205 USA.; HARVARD UNIV, SCH PUBL HLTH, CTR NANOTECHNOL & NANOTOXICOL, DEPT ENVIRONM HLTH, BOSTON, MA 02115 USA.; INDIANA UNIV, DEPT BIOL, BLOOMINGTON, IN 47405 USA.;	UNIVERSITY OF ARKANSAS SYSTEM; UNIVERSITY OF ARKANSAS MEDICAL SCIENCES; UNIVERSITY OF ARKANSAS SYSTEM; UNIVERSITY OF ARKANSAS MEDICAL SCIENCES; HARVARD UNIVERSITY; HARVARD T.H. CHAN SCHOOL OF PUBLIC HEALTH; INDIANA UNIVERSITY SYSTEM; INDIANA UNIVERSITY BLOOMINGTON				2022-05-05	CHROMOSOMAL ABERRATIONS; DNA METHYLATION; AMBIENT PARTICULATE MATTER; SATELLITE DNA; TRANSPOSABLE ELEMENTS	10.1093/toxsci/kfv200	ARTICLE			1096-0929	IKOTURBASH@UAMS.EDU	487		NATIONAL INSTITUTES OF HEALTH CENTER OF BIOLOGICAL RESEARCH EXCELLENCE [1P20GM109005-01A1]; NATIONAL INSTITUTES OF HEALTH UAMS CLINICAL AND TRANSLATIONAL SCIENCE AWARD [UL1TR000039, KL2TR000063]; NATIONAL INSTITUTE FOR OCCUPATIONAL SAFETY AND HEALTH AND CONSUMER PRODUCT SAFETY COMMISSION [212-2012-M-51174]; ARKANSAS SPACE GRANT CONSORTIUM THROUGH NATIONAL AERONAUTICS AND SPACE ADMINISTRATION [NNX…	THIS WORK WAS SUPPORTED BY THE NATIONAL INSTITUTES OF HEALTH CENTER OF BIOLOGICAL RESEARCH EXCELLENCE (GRANT NUMBER 1P20GM109005-01A1); NATIONAL INSTITUTES OF HEALTH UAMS CLINICAL AND TRANSLATIONAL SCIENCE AWARD (GRANT NUMBERS UL1TR000039 AND KL2TR000063); NATIONAL INSTITUTE FOR OCCUPATIONAL SAFETY AND HEALTH AND CONSUMER PRODUCT SAFETY COMMISSION (GRANT NUMBER 212-2012-M-51174); ARKANSAS SPACE G…	CZ6FB		FINE ORGANIC AEROSOL; URBAN AIR COARSE; DNA METHYLATION; EPIGENETIC ALTERATIONS; CYTOTOXIC RESPONSES; SATELLITE REPEATS; TERM EXPOSURE; PARTICLES; HYPOMETHYLATION; POLLUTION	2	TOXICOL SCI	TOXICOL. SCI.	ENGLISH	61	GREEN PUBLISHED, BRONZE	KAVOURAS, ILIAS/0000-0003-0436-3784; MIOUSSE, ISABELLE R./0000-0001-6543-3219; CHALBOT, MARIE-CECILE/0000-0002-3832-9632; KAVOURAS, ILIAS/0000-0003-0342-5306	GREAT CLARENDON ST, OXFORD OX2 6DP, ENGLAND	DEC	15	OXFORD	26342214		J	OXFORD UNIV PRESS	2015	KAVOURAS, ILIAS/AAQ-9623-2020; MIOUSSE, ISABELLE R./K-3512-2013; KAVOURAS, ILIAS/J-7321-2015	KOTURBASH, I (CORRESPONDING AUTHOR), UNIV ARKANSAS MED SCI, COLL PUBL HLTH, DEPT ENVIRONM & OCCUPAT HLTH, 4301 W MARKHAM ST 820-11, LITTLE ROCK, AR 72205, USA.	TOXICOLOGY		1096-6080	TOXICOLOGICAL SCIENCES		20
GUALTIERI M;MANTECCA P;CORVAJA V;LONGHIN E;PERRONE MG;BOLZACCHINI E;CAMATINI M	GUALTIERI, MAURIZIO;MANTECCA, PARIDE;CORVAJA, VIVIANA;LONGHIN, ELEONORA;PERRONE, MARIA GRAZIA;BOLZACCHINI, EZIO;CAMATINI, MARINA	BAULIG A, 2003, TOXICOL IN VITRO, V17, P567, DOI 10.1016/S0887-2333(03)00115-2;BERETTA E, 2007, TOXICOL LETT, V173, P191, DOI 10.1016/J.TOXLET.2007.07.012;BILLET S, 2007, ENVIRON RES, V105, P212, DOI 10.1016/J.ENVRES.2007.03.001;BRUNEKREEF B, 2002, LANCET, V360, P1233, DOI 10.1016/S0140-6736(02)11274-8;CALCABRINI A, 2004, ENVIRON RES, V95, P82, DOI 10.1016/J.ENVRES.2003.07.011;CAMATINI M, 2003, T…	SAMPLES OF PM2.5 WERE GRAVIMETRICALLY COLLECTED DURING THE WINTER 2005/2006 IN THE URBAN AREA OF MILAN (NORTH ITALY). SAMPLES WERE CHEMICALLY CHARACTERIZED AND THE PARTICLES WERE DETACHED FROM FILTERS TO DETERMINE THEIR CYTOTOXIC EFFECTS ON THE A549 CELL LINE. BASED ON THE POTENTIAL TOXICOLOGICAL RELEVANCE OF ITS COMPONENTS, MILAN WINTER PM2.5 CONTAINED HIGH CONCENTRATIONS OF PRO-OXIDANT TRANSITI…		52	UNIV MILANO BICOCCA, POLARIS RES CTR, DEPT ENVIRONM SCI, I-20126 MILAN, I, ITALY.;	UNIVERSITY OF MILANO-BICOCCA				2022-05-05	PM2.5; A549; VIABILITY; ROS; MORPHOLOGY; ULTRASTRUCTURE	10.1016/j.toxlet.2009.03.003	REVIEW			1879-3169	MARINA.CAMATINI@UNIMIB.IT	62		CARIPLO FOUNDATIONFONDAZIONE CARIPLO [RIF.2008.0212/10.6492]	THIS RESEARCH WAS SUPPORTED BY THE CARIPLO FOUNDATION WHICH SPONSORED THE PROJECT "TOSCA" (RIF.2008.0212/10.6492). WE THANK DR. JERRY CARSON FOR THE LANGUAGE REVISION OF THE MANUSCRIPT.	455CN		DIESEL EXHAUST PARTICLES; AMBIENT AIR PARTICLES; LUNG-CANCER; ULTRAFINE PARTICLES; OXIDATIVE STRESS; HUMAN HEALTH; LINE A549; PM2.5; POLLUTION; MECHANISMS	1	TOXICOL LETT	TOXICOL. LETT.	ENGLISH	43		BOLZACCHINI, EZIO/0000-0002-1151-4408; PERRONE, MARIA GRAZIA/0000-0002-9876-8901; GUALTIERI, MAURIZIO/0000-0002-9318-2709; MANTECCA, PARIDE/0000-0002-6962-049X; LONGHIN, ELEONORA/0000-0002-3939-7135	ELSEVIER HOUSE, BROOKVALE PLAZA, EAST PARK SHANNON, CO, CLARE, 00000, IRELAND	JUL 10	11	CLARE	19433270		J	ELSEVIER IRELAND LTD	2009	BOLZACCHINI, EZIO/K-7163-2013; PERRONE, MARIA GRAZIA/A-9108-2011; GUALTIERI, MAURIZIO/B-3770-2011	CAMATINI, M (CORRESPONDING AUTHOR), UNIV MILANO BICOCCA, POLARIS RES CTR, DEPT ENVIRONM SCI, 1 PIAZZA SCI, I-20126 MILAN, I, ITALY.	TOXICOLOGY		0378-4274	TOXICOLOGY LETTERS		103
JANSSEN N;YANG AL;STRAK M;STEENHOF M;HELLACK B;GERLOFS-NIJLAND ME;KUHLBUSCH TAJ;KELLY FJ;HARRISON RM;BRUNEKREEF B;HOEK G;CASSEE F. R.	JANSSEN, N.;YANG, AILEEN;STRAK, MACIEJ;STEENHOF, MAAIKE;HELLACK, BRYAN;GERLOFS-NIJLAND, MIRIAM E.;KUHLBUSCH, THOMAS A. J.;KELLY, FRANK;HARRISON, ROY M.;BRUNEKREEF, BERT;HOEK, GERARD;CASSEE, FLEMMING R.	ALAM MS, 2013, ATMOS ENVIRON, V77, P24, DOI 10.1016/J.ATMOSENV.2013.04.068;ARHAMI M, 2009, AEROSOL SCI TECH, V43, P145, DOI 10.1080/02786820802534757;AYRES JG, 2008, INHAL TOXICOL, V20, P75, DOI 10.1080/08958370701665517, 10.1080/08958370701665517 ;BACHOUAL R, 2007, CHEM RES TOXICOL, V20, P1426, DOI 10.1021/TX700093J;BOOGAARD H, 2012, ENVIRON HEALTH PERSP, V120, P185, DOI 10.1289/EHP.1103667;BOOG…	BACKGROUND: THE OXIDATIVE POTENTIAL (OP) OF PARTICULATE MATTER (PM) HAS BEEN PROPOSED AS A MORE HEALTH RELEVANT METRIC THAN PM MASS. DIFFERENT ASSAYS EXIST FOR MEASURING OP AND LITTLE IS KNOWN ABOUT HOW THE DIFFERENT ASSAYS COMPARE. AIM: TO ASSESS THE OP OF PM COLLECTED AT DIFFERENT SITE TYPES AND TO EVALUATE DIFFERENCES BETWEEN LOCATIONS, SIZE FRACTIONS AND CORRELATION WITH PM MASS AND PM COMPOS…		572	NATL INST PUBL HLTH & ENVIRONM RIVM, DEPT ENVIRONM HLTH, NL-2720 BA BILTHOVEN, NETHERLANDS.; UNIV UTRECHT, INST RISK ASSESSMENT SCI, NL-3508 TD UTRECHT, NETHERLANDS.; INST ENERGY & ENVIRONM TECHNOL IUTA, D-47229 DUISBURG, GERMANY.; KINGS COLL LONDON, SCH BIOMED SCI, MRC PHE CTR ENVIRONM & HLTH, LONDON SE1 9NH, ENGLAND.; UNIV BIRMINGHAM, SCH GEOG EARTH & ENVIRONM SCI, DIV ENVIRONM HLTH & RISK MANA…	NETHERLANDS NATIONAL INSTITUTE FOR PUBLIC HEALTH & THE ENVIRONMENT; LEAGUE OF EUROPEAN RESEARCH UNIVERSITIES - LERU; UTRECHT UNIVERSITY; UNIVERSITY OF DUISBURG ESSEN; UNIVERSITY OF LONDON; KING'S COLLEGE LONDON; UNIVERSITY OF BIRMINGHAM; KING ABDULAZIZ UNIVERSITY; LEAGUE OF EUROPEAN RESEARCH UNIVERSITIES - LERU; UTRECHT UNIVERSITY; UTRECHT UNIVERSITY MEDICAL CENTER				2022-05-05	PARTICULATE MATTER; OXIDATIVE POTENTIAL; TRAFFIC; DTT; ESR; AA	10.1016/j.scitotenv.2013.11.099	ARTICLE			1879-1026	NICOLE.JANSSEN@RIVM.NL; AILEEN.YANG@RIVM.NL; MSTRAK@GGD.AMSTERDAM.NL; M.STEENHOF@UU.NL; HELLACK@IUTA.DE; MIRIAM.GERLOFS@RIVM.NL; TKY@IUTA.DE; FRANK.KELLY@KCL.AC.UK; R.M.HARRISON@BHAM.AC.UK; B.BRUNEKREEF@UU.NL; G.HOEK@UU.NL; FLEMMING.CASSEE@RIVM.NL	581		RIVM STRATEGIC RESEARCH PROGRAM (SOR); MRCUK RESEARCH & INNOVATION (UKRI)MEDICAL RESEARCH COUNCIL UK (MRC) [G0801056] FUNDING SOURCE: UKRI; MEDICAL RESEARCH COUNCILUK RESEARCH & INNOVATION (UKRI)MEDICAL RESEARCH COUNCIL UK (MRC)EUROPEAN COMMISSION [G0801056] FUNDING SOURCE: RESEARCHFISH	THE STUDY WAS FUNDED BY THE RIVM STRATEGIC RESEARCH PROGRAM (SOR).	AB6RB		HYDROXYL RADICAL GENERATION; AIR-POLLUTION; IN-VITRO; ELEMENTAL COMPOSITION; PARTICLES; SUBWAY; STRESS; PM10; SIZE; NETHERLANDS		SCI TOTAL ENVIRON	SCI. TOTAL ENVIRON.	ENGLISH	42	GREEN PUBLISHED, HYBRID	KELLY, F. J.J/0000-0003-2558-8392; KELLY, FRANK/0000-0003-2558-8392; HARRISON, ROY M/0000-0002-2684-5226; CASSEE, FLEMMING R/0000-0001-9958-8630; KUHLBUSCH, THOMAS/0000-0001-7847-9304; BRUNEKREEF, BERT/0000-0001-9908-0060; STRAK, MACIEJ/0000-0002-9085-6026	RADARWEG 29, 1043 NX AMSTERDAM, NETHERLANDS	FEB 15	10	AMSTERDAM	24317165		J	ELSEVIER	2014	KELLY, F. J.J/C-6125-2009; KELLY, FRANK/ABG-3411-2021; HARRISON, ROY M/A-2256-2008; CASSEE, F. R./G-4241-2010	JANSSEN, N.(CORRESPONDING AUTHOR), NATL INST PUBL HLTH & ENVIRONM RIVM, POB 1, NL-3720 BA BILTHOVEN, NETHERLANDS.	ENVIRONMENTAL SCIENCES & ECOLOGY		0048-9697	SCIENCE OF THE TOTAL ENVIRONMENT		170
MA XY;NIE DY;CHEN MD;GE PX;LIU ZJ;GE XL;LI ZR;GU R	MA, XIAOYUN;NIE, DONGYANG;CHEN, MINDONG;GE, PENGXIANG;LIU, ZHENGJIANG;GE, XINLEI;LI, ZHIRAO;GU, RUI	ABRAMS J, 2017, ENVIRON HEALTH PERSP, V125, DOI 10.1289/EHP1545;BATES JT, 2019, ENVIRON SCI TECHNOL, V53, P4003, DOI 10.1021/ACS.EST.8B03430;BATES JT, 2015, ENVIRON SCI TECHNOL, V49, P13605, DOI 10.1021/ACS.EST.5B02967;CHARRIER JG, 2012, ATMOS CHEM PHYS, V12, P9321, DOI 10.5194/ACP-12-9321-2012;CHEN QC, 2016, ENVIRON SCI TECHNOL, V50, P10859, DOI 10.1021/ACS.EST.6B02541;CHEN QC, 2016, ENVIRON SCI…	AMBIENT FINE PARTICLES (PM2.5) HAVE BEEN SHOWN TO HAVE ADVERSE HEALTH EFFECTS BY INDUCING OXIDATIVE STRESS. HERE, DITHIOTHREITOL (DTT)-BASED OXIDATIVE POTENTIAL (OP) WAS USED TO ASSESS THE CAPACITY OF OXIDATIVE STRESS CAUSED BY PM2.5. IN THIS STUDY, PM2.5 SAMPLES WERE COLLECTED IN THE NANJING AREA IN 2016, AND PHYSICOCHEMICAL PROPERTIES AND DTT ACTIVITY WERE INVESTIGATED. THE ANNUAL MEAN PM2.5 MA…	2789		NANJING UNIV INFORMAT SCI & TECHNOL, COLLABORAT INNOVAT CTR ATMOSPHER ENVIRONM & EQUIP, JIANGSU KEY LAB ATMOSPHER ENVIRONM MONITORING & P, SCH ENVIRONM SCI & ENGN, NANJING 210044, PEOPLES R CHINA.; NANJING UNIV, SCH ATMOSPHER SCI, NANJING 210023, PEOPLES R CHINA.; SIEGWERK SHANGHAI LTD, SHANGHAI 201108, PEOPLES R CHINA.;	NANJING UNIVERSITY OF INFORMATION SCIENCE & TECHNOLOGY; NANJING UNIVERSITY				2022-05-05	AMBIENT FINE PARTICLES; OXIDATIVE POTENTIAL; DITHIOTHREITOL; EXCITATION-EMISSION MATRIX	10.3390/ijerph18062789	ARTICLE			1660-4601	XIAOYUNMA@NUIST.EDU.CN; DYNIE@NJU.EDU.CN; CHENMD@NUIST.EDU.CN; 20181114077@NUIST.EDU.CN; 20191212016@NUIST.EDU.CN; 002565@NUIST.EDU.CN; 20181212010@NUIST.EDU.CN; RUIGU710@163.COM			NATIONAL NATURAL SCIENCE FOUNDATION OF CHINANATIONAL NATURAL SCIENCE FOUNDATION OF CHINA (NSFC) [21976094]; NATIONAL KEY RESEARCH AND DEVELOPMENT PROJECT [2018YFC0213802]	THIS RESEARCH WAS FUNDED BY THE NATIONAL NATURAL SCIENCE FOUNDATION OF CHINA, GRANT NUMBER 21976094; AND THE NATIONAL KEY RESEARCH AND DEVELOPMENT PROJECT, GRANT NUMBER 2018YFC0213802).	RL8DA			6	INT J ENV RES PUB HE	INT. J. ENVIRON. RES. PUBLIC HEALTH	ENGLISH	60	GREEN PUBLISHED, GOLD	GE, XINLEI/0000-0001-9531-6478; CHEN, MINDONG/0000-0003-3184-3900	ST ALBAN-ANLAGE 66, CH-4052 BASEL, SWITZERLAND	MAR	17	BASEL	33801823		J	MDPI	2021	GE, XINLEI/F-5672-2010	CHEN, MD (CORRESPONDING AUTHOR), NANJING UNIV INFORMAT SCI & TECHNOL, COLLABORAT INNOVAT CTR ATMOSPHER ENVIRONM & EQUIP, JIANGSU KEY LAB ATMOSPHER ENVIRONM MONITORING & P, SCH ENVIRONM SCI & ENGN, NANJING 210044, PEOPLES R CHINA.	ENVIRONMENTAL SCIENCES & ECOLOGY; PUBLIC, ENVIRONMENTAL & OCCUPATIONAL HEALTH			INTERNATIONAL JOURNAL OF ENVIRONMENTAL RESEARCH AND PUBLIC HEALTH		0
SAFFARI A;DAHER N;SHAFER MM;SCHAUER JJ;SIOUTAS C	SAFFARI, ARIAN;DAHER, NANCY;SHAFER, MARTIN M.;SCHAUER, JAMES J.;SIOUTAS, CONSTANTINOS	ALVES CA, 2005, J BRAZIL CHEM SOC, V16, P1017, DOI 10.1590/S0103-50532005000600020;AYRES JG, 2008, INHAL TOXICOL, V20, P75, DOI 10.1080/08958370701665517, 10.1080/08958370701665517 ;CHALUPA DC, 2004, ENVIRON HEALTH PERSP, V112, P879, DOI 10.1289/EHP.6851;CHEUNG K, 2012, ENVIRON SCI TECHNOL, V46, P3779, DOI 10.1021/ES204211V;COUDRAY C, 2000, FREE RADICAL BIO MED, V29, P1064, DOI 10.1016/S0891-5849…	AN EMERGING HYPOTHESIS IN THE FIELD OF AIR POLLUTION IS THAT OXIDATIVE STRESS IS ONE OF THE IMPORTANT PATHWAYS LEADING TO ADVERSE HEALTH EFFECTS OF AIRBORNE PARTICULATE MATTER (PM). TO ADVANCE OUR UNDERSTANDING OF SOURCES AND CHEMICAL ELEMENTS CONTRIBUTING TO AEROSOL OXIDATIVE POTENTIAL AND PROVIDE GLOBAL COMPARATIVE DATA, WE REPORT HERE ON THE BIOLOGICAL OXIDATIVE POTENTIAL ASSOCIATED WITH SIZE-…		7576	UNIV SO CALIF, DEPT CIVIL & ENVIRONM ENGN, LOS ANGELES, CA 90089 USA.; UNIV WISCONSIN, DEPT CIVIL & ENVIRONM ENGN, MADISON, WI 53706 USA.;	UNIVERSITY OF SOUTHERN CALIFORNIA; UNIVERSITY OF WISCONSIN SYSTEM; UNIVERSITY OF WISCONSIN MADISON				2022-05-05		10.1021/es500937x	ARTICLE			1520-5851	SIOUTAS@USC.EDU	7583		SOUTH COAST AIR QUALITY MANAGEMENT DISTRICT (SC-AQMD) [11527]; UNITED STATES ENVIRONMENTAL PROTECTION AGENCY (US-EPA)UNITED STATES ENVIRONMENTAL PROTECTION AGENCY [EPA-G2006-STAR-Q1]; SOUTHERN CALIFORNIA PARTICLE CENTER THROUGH THE US-EPA [RD-8324-1301-0]; USC PROVOST FELLOWSHIP; VITERBI PHD FELLOWSHIP	FINANCIAL SUPPORT FOR THIS STUDY WAS PROVIDED BY SOUTH COAST AIR QUALITY MANAGEMENT DISTRICT (SC-AQMD) (AWARD NO. 11527), UNITED STATES ENVIRONMENTAL PROTECTION AGENCY (US-EPA) UNDER THE SCIENCE TO ACHIEVE RESULTS PROGRAM (EPA-G2006-STAR-Q1) AND SOUTHERN CALIFORNIA PARTICLE CENTER THROUGH THE US-EPA GRANT RD-8324-1301-0 TO THE UNIVERSITY OF SOUTHERN CALIFORNIA. THE AUTHORS THANK THE STAFF AT THE …	AK5TG		ANGELES METROPOLITAN-AREA; QUASI-ULTRAFINE PARTICLES; OXYGEN SPECIES ACTIVITY; LOS-ANGELES; SPATIAL VARIATION; ATMOSPHERIC AEROSOLS; SOURCE APPORTIONMENT; ORGANIC AEROSOL; AIR-POLLUTION; URBAN AIR	13	ENVIRON SCI TECHNOL	ENVIRON. SCI. TECHNOL.	ENGLISH	44		SIOUTAS, CONSTANTINOS/0000-0001-5146-0857	1155 16TH ST, NW, WASHINGTON, DC 20036 USA	JUL 1	8	WASHINGTON	24873754		J	AMER CHEMICAL SOC	2014	SIOUTAS, CONSTANTINOS/R-1968-2019; SAFFARI, ARIAN/P-3680-2014	SIOUTAS, C (CORRESPONDING AUTHOR), UNIV SO CALIF, DEPT CIVIL & ENVIRONM ENGN, LOS ANGELES, CA 90089, USA.	ENGINEERING; ENVIRONMENTAL SCIENCES & ECOLOGY		0013-936X	ENVIRONMENTAL SCIENCE & TECHNOLOGY		109
OLSSON D;FORSBERG B;BRABACK L;GEELS C;BRANDT J;CHRISTENSEN JH;FROHN LM;OUDIN A	OLSSON, DAVID;FORSBERG, BERTIL;BRABACK, LENNART;GEELS, CAMILLA;BRANDT, JURGEN;CHRISTENSEN, JESPER H.;FROHN, LISE M.;OUDIN, ANNA	ACCORDINI S, 2018, INT J EPIDEMIOL, V47, P1106, DOI 10.1093/IJE/DYY031;BATESON TF, 2008, J TOXICOL ENV HEAL A, V71, P238, DOI 10.1080/15287390701598234;BENNETT WD, 2008, J TOXICOL ENV HEAL A, V71, P227, DOI 10.1080/15287390701598200;BOWATTE G, 2015, ALLERGY, V70, P245, DOI 10.1111/ALL.12561;BRAABACK L, 2011, CLIN EXP ALLERGY, V41, P1108, DOI 10.1111/J.1365-2222.2011.03744.X;BRABACK L, 2018, PEDIA…	INTRODUCTION: ASTHMA IS A COMPLEX, HETEROGENEOUS DISEASE AND ONE OF THE MOST COMMON CHRONIC DISEASES AMONG CHILDREN. EXPOSURE TO AMBIENT AIR POLLUTION IN EARLY LIFE AND CHILDHOOD MAY INFLUENCE ASTHMA AETIOLOGY, BUT IT IS UNCERTAIN WHICH SPECIFIC COMPONENTS OF AIR POLLUTION AND EXPOSURE WINDOWS ARE OF IMPORTANCE. THE ROLE OF SOCIOECONOMIC STATUS (SES) IS ALSO UNCLEAR. THE AIMS OF THE PRESENT STUDY…	106667		UMEA UNIV, DEPT PUBL HLTH & CLIN MED, SUSTAINABLE HLTH, S-90183 UMEA, SWEDEN.; AARHUS UNIV, DEPT ENVIRONM SCI ATMOSPHER MODELLING, AARHUS, DENMARK.;	UMEA UNIVERSITY; AARHUS UNIVERSITY				2022-05-05	AIR POLLUTION; ASTHMA; PEDIATRIC ASTHMA; SOCIO-ECONOMY; ENVIRONMENTAL MEDICINE	10.1016/j.envint.2021.106667	ARTICLE	MAY 2021		1873-6750	ANNA.OUDIN@UMU.SE			NORDICWELFAIR (NORDFORSK UNDER THE NORDIC PROGRAM ON HEALTH AND WELFARE GRANT) [75007]; FORMAS VED [DNR 2017-00898]	THIS WORK WAS FUNDED BY NORDICWELFAIR (NORDFORSK UNDER THE NORDIC PROGRAM ON HEALTH AND WELFARE GRANT AGREEMENT NUMBER 75007) AND FORMAS VED (DNR 2017-00898).	TR9BI		ENVIRONMENTAL TOBACCO-SMOKE; SOCIOECONOMIC-STATUS; PREGNANCY; CHILDREN; VALIDATION; PREVALENCE; POLLUTANTS; ALLERGY; HEALTH; CITIES		ENVIRON INT	ENVIRON. INT.	ENGLISH	63	GREEN PUBLISHED, GOLD	GEELS, CAMILLA/0000-0003-2549-1750; CHRISTENSEN, JESPER H/0000-0002-6741-5839; FROHN RASMUSSEN, LISE MARIE/0000-0002-4236-5708; BRANDT, JORGEN/0000-0002-7580-9547	THE BOULEVARD, LANGFORD LANE, KIDLINGTON, OXFORD OX5 1GB, ENGLAND	OCT	10	OXFORD	34077855		J	PERGAMON-ELSEVIER SCIENCE LTD	2021	GEELS, CAMILLA/G-4757-2013; CHRISTENSEN, JESPER H/E-9524-2011	OUDIN, A (CORRESPONDING AUTHOR), UMEA UNIV, DEPT PUBL HLTH & CLIN MED, SUSTAINABLE HLTH, S-90183 UMEA, SWEDEN.	ENVIRONMENTAL SCIENCES & ECOLOGY		0160-4120	ENVIRONMENT INTERNATIONAL		1
HELLACK B;YANG A;CASSEE FR;JANSSEN N;SCHINS RPF;KUHLBUSCH TAJ	HELLACK, BRYAN;YANG, AILEEN;CASSEE, F. R.;JANSSEN, N.;SCHINS, ROE P. F.;KUHLBUSCH, THOMAS A. J.	ANONYMOUS, 12341 DIN EN;AYRES JG, 2008, INHAL TOXICOL, V20, P75, DOI 10.1080/08958370701665517, 10.1080/08958370701665517 ;BARRIGA S, 2001, SYNLETT, P563;BEUCK H, 2011, ATMOS ENVIRON, V45, P5813, DOI 10.1016/J.ATMOSENV.2011.07.010;BOOGAARD H., 2013, ENV HLTH PERSPECT, V120, P185;BORM PJA, 2007, OCCUP ENVIRON MED, V64, P73, DOI 10.1136/OEM.2006.029090;BRIEDE JJ, 2005, ENVIRON SCI TECHNOL, V39, P84…	THE REACTIVE OXYGEN SPECIES (ROS) GENERATION CAPACITY OF AMBIENT PARTICULATE MATTER (PM) REPRESENTS A PROMISING PREDICTOR FOR PARTICLE INDUCED ADVERSE HEALTH EFFECTS. AN INTRINSIC METHOD TO DETERMINE ROS GENERATION, ADAPTABLE FOR ENVIRONMENTAL MONITORING IS INTRODUCED HERE. THE APPROACH IS BASED ON THE ALIGNED ELECTRON PARAMAGNETIC RESONANCE SPECTROSCOPY TECHNIQUE WITH 5.5-DIMETHYL-1-PYRROLINE-N-…		47	INST ENERGY & ENVIRONM TECHNOL EV IUTA, D-47229 DUISBURG, GERMANY.; NATL INST PUBL HLTH & ENVIRONM RIVM, NL-3720 BA BILTHOVEN, NETHERLANDS.; UNIV UTRECHT, IRAS, NL-3508 TD UTRECHT, NETHERLANDS.; LEIBNIZ RES INST ENVIRONM MED IUF, D-40225 DUSSELDORF, GERMANY.; UNIV DUISBURG ESSEN, CTR NANOINTEGRAT DUISBURG ESSEN CENIDE, D-47057 DUISBURG, GERMANY.;	UNIVERSITY OF DUISBURG ESSEN; NETHERLANDS NATIONAL INSTITUTE FOR PUBLIC HEALTH & THE ENVIRONMENT; UTRECHT UNIVERSITY; LEIBNIZ INSTITUT FUR UMWELTMEDIZINISCHE FORSCHUNG (IUF); UNIVERSITY OF DUISBURG ESSEN				2022-05-05	PARTICULATE MATTER; EPR; DMPO; ROS; ENVIRONMENTAL MONITORING	10.1016/j.jaerosci.2014.02.003	ARTICLE			1879-1964	HELLACK@IUTA.DE	55		RIVM STRATEGIC RESEARCH PROGRAM; FEDERAL HIGHWAY RESEARCH INSTITUTE, GERMANY	THE PM SAMPLES USED FOR THIS STUDY HAVE BEEN COLLECTED WITHIN THE OPERA PROJECT S/630021 FUNDED BY THE RIVM STRATEGIC RESEARCH PROGRAM AND WITHIN A PROJECT FOR DETERMINING THE CONTRIBUTION OF TYRE, CLUTCH, BRAKE UND WEARING COURSE ABRASION TO THE PM10 EMISSIONS OF ROADS FUNDED BY THE FEDERAL HIGHWAY RESEARCH INSTITUTE, GERMANY.	AG7YR		ELECTRON-PARAMAGNETIC-RESONANCE; DNA-DAMAGE; PM2.5; TOXICITY; STRESS; DUST		J AEROSOL SCI	J. AEROSOL. SCI.	ENGLISH	23		CASSEE, F. R./0000-0001-9958-8630; HELLACK, BRYAN/0000-0003-2398-982X; KUHLBUSCH, THOMAS/0000-0001-7847-9304	THE BOULEVARD, LANGFORD LANE, KIDLINGTON, OXFORD OX5 1GB, OXON, ENGLAND	JUN	9	OXFORD			J	ELSEVIER SCI LTD	2014	CASSEE, F. R./G-4241-2010	HELLACK, B (CORRESPONDING AUTHOR), INST ENERGY & ENVIRONM TECHNOL EV IUTA, BLIERSHEIMERSTR 58-60, D-47229 DUISBURG, GERMANY.	ENGINEERING; ENVIRONMENTAL SCIENCES & ECOLOGY; METEOROLOGY & ATMOSPHERIC SCIENCES		0021-8502	JOURNAL OF AEROSOL SCIENCE		13
TUET WY;FOK S;VERMA V;RODRIGUEZ MST;GROSBERG A;CHAMPION JA;NG NL	TUET, WING Y.;FOK, SHIERLY;VERMA, VISHAL;RODRIGUEZ, MARLEN S. TAGLE;GROSBERG, ANNA;CHAMPION, JULIE A.;NG, NGA L.	AKHTAR US, 2010, INHAL TOXICOL, V22, P37, DOI 10.3109/08958378.2010.518377;ANDERSON JO, 2012, J MED TOXICOL, V8, P166, DOI 10.1007/S13181-011-0203-1;ANTINOLO M, 2015, NAT COMMUN, V6, DOI 10.1038/NCOMMS7812;BEAM ANDREW, 2014, J PHARMACOGENOMICS PHARMACOPROTEOMICS, V5, P1000121;BECKER S, 2005, ENVIRON HEALTH PERSP, V113, P1032, DOI 10.1289/EHP.7996;BERMUDEZ E, 2004, TOXICOL SCI, V77, P347, DOI 10.1…	ELEVATED PARTICULATE MATTER (PM) CONCENTRATIONS HAVE BEEN ASSOCIATED WITH CARDIOPULMONARY RISKS. IN THIS STUDY, ALVEOLAR MACROPHAGES AND VENTRICULAR MYOCYTES WERE EXPOSED TO PM EXTRACTS FROM 104 AMBIENT FILTERS COLLECTED IN MULTIPLE RURAL AND URBAN SITES IN THE GREATER ATLANTA AREA. PM-INDUCED REACTIVE OXYGEN/NITROGEN SPECIES (ROS/RNS) WERE MEASURED TO INVESTIGATE THE EFFECT OF CHEMICAL COMPOSITI…		335	GEORGIA INST TECHNOL, SCH CHEM & BIOMOL ENGN, ATLANTA, GA 30332 USA.; GEORGIA INST TECHNOL, SCH EARTH & ATMOSPHER SCI, ATLANTA, GA 30332 USA.; UNIV CALIF IRVINE, DEPT BIOMED ENGN, IRVINE, CA USA.; UNIV ILLINOIS, DEPT CIVIL & ENVIRONM ENGN, CHAMPAIGN, IL USA.;	UNIVERSITY SYSTEM OF GEORGIA; GEORGIA INSTITUTE OF TECHNOLOGY; UNIVERSITY SYSTEM OF GEORGIA; GEORGIA INSTITUTE OF TECHNOLOGY; UNIVERSITY OF CALIFORNIA SYSTEM; UNIVERSITY OF CALIFORNIA IRVINE; UNIVERSITY OF ILLINOIS SYSTEM; UNIVERSITY OF ILLINOIS URBANA-CHAMPAIGN				2022-05-05	OXIDATIVE STRESS; ALVEOLAR MACROPHAGE; VENTRICULAR MYOCYTE; PARTICULATE MATTER; CHEMICAL COMPOSITION; OXIDATIVE POTENTIAL	10.1016/j.atmosenv.2016.09.005	ARTICLE			1873-2844	NG@CHBE.GATECH.EDU	344		HEALTH EFFECTS INSTITUTE [4943-RFA13-2/14-4]; US EPAUNITED STATES ENVIRONMENTAL PROTECTION AGENCY [R834799]; NATIONAL SCIENCE FOUNDATION GRADUATE RESEARCH FELLOWSHIPNATIONAL SCIENCE FOUNDATION (NSF) [DGE-1148903]	THIS WORK WAS SUPPORTED BY THE HEALTH EFFECTS INSTITUTE UNDER RESEARCH AGREEMENT NO. 4943-RFA13-2/14-4 AND US EPA GRANT R834799. THE CONTENTS OF THIS PUBLICATION ARE SOLELY THE RESPONSIBILITY OF THE GRANTEE AND DO NOT NECESSARILY REPRESENT THE OFFICIAL VIEWS OF THE US EPA. FURTHER, US EPA DOES NOT ENDORSE THE PURCHASE OF ANY COMMERCIAL PRODUCTS OR SERVICES MENTIONED IN THE PUBLICATION. WING Y. TU…	DY7RD		QUASI-ULTRAFINE PARTICLES; AIR-POLLUTION; DITHIOTHREITOL DTT; REDOX ACTIVITY; TRANSITION-METALS; SPATIAL VARIATION; GENE-EXPRESSION; ROS ACTIVITY; KAPPA-B; AMBIENT		ATMOS ENVIRON	ATMOS. ENVIRON.	ENGLISH	89	BRONZE	GROSBERG, ANNA/0000-0002-8878-0843	THE BOULEVARD, LANGFORD LANE, KIDLINGTON, OXFORD OX5 1GB, ENGLAND	NOV	10	OXFORD			J	PERGAMON-ELSEVIER SCIENCE LTD	2016		NG, NL (CORRESPONDING AUTHOR), GEORGIA INST TECHNOL, SCH CHEM & BIOMOL ENGN, ATLANTA, GA 30332, USA.	ENVIRONMENTAL SCIENCES & ECOLOGY; METEOROLOGY & ATMOSPHERIC SCIENCES		1352-2310	ATMOSPHERIC ENVIRONMENT		43
SAFFARI A;DAHER N;SHAFER MM;SCHAUER JJ;SIOUTAS C	SAFFARI, ARIAN;DAHER, NANCY;SHAFER, MARTIN M.;SCHAUER, JAMES J.;SIOUTAS, CONSTANTINOS	AYRES JG, 2008, INHAL TOXICOL, V20, P75, DOI 10.1080/08958370701665517, 10.1080/08958370701665517 ;BISWAS S, 2009, ENVIRON SCI TECHNOL, V43, P3905, DOI 10.1021/ES9000592;CAMPBELL A, 2005, NEUROTOXICOLOGY, V26, P133, DOI 10.1016/J.NEURO.2004.08.003;CHALUPA DC, 2004, ENVIRON HEALTH PERSP, V112, P879, DOI 10.1289/EHP.6851;CHEUNG K, 2009, ENVIRON SCI TECHNOL, V43, P6334, DOI 10.1021/ES900819T;CHEUNG …	A YEAR-LONG SAMPLING CAMPAIGN OF QUASI-ULTRAFINE PARTICLES (D(P) < 0.25M) WAS CONDUCTED AT 10 DISTINCT SITES REPRESENTING SOURCE, URBAN AND/OR NEAR-FREEWAY, RURAL RECEPTOR AND DESERT LOCATIONS ACROSS THE LOS ANGELES AIR BASIN. REDOX ACTIVITY OF THE PM SAMPLES WAS MEASURED BY MEANS OF THE DITHIOTHREITOL (DTT) ASSAY AND DETAILED CHEMICAL ANALYSIS WAS PERFORMED TO MEASURE THE CONCENTRATIONS OF CHEMI…		441	UNIV SO CALIF, DEPT CIVIL & ENVIRONM ENGN, LOS ANGELES, CA 90089 USA.; UNIV WISCONSIN, ENVIRONM CHEM & TECHNOL PROGRAM, MADISON, WI USA.;	UNIVERSITY OF SOUTHERN CALIFORNIA; UNIVERSITY OF WISCONSIN SYSTEM; UNIVERSITY OF WISCONSIN MADISON				2022-05-05	QUASI-ULTRAFINE; DTT; DITHIOTHREITOL; LOS ANGELES BASIN; REDOX ACTIVITY	10.1080/10934529.2014.854677	ARTICLE			1532-4117	SIOUTAS@USC.EDU	451		SOUTH COAST AIR QUALITY MANAGEMENT DISTRICT (SCAQMD) [11527]; USC	THIS STUDY WAS FUNDED BY THE SOUTH COAST AIR QUALITY MANAGEMENT DISTRICT (SCAQMD) (AWARD #11527). WE ALSO WOULD LIKE TO THANK THE STAFF AT THE WISCONSIN STATE LABORATORY OF HYGIENE AND NATIONAL INSTITUTE FOR PUBLIC HEALTH AND THE ENVIRONMENT (RIVM) FOR THEIR ASSISTANCE WITH THE CHEMICAL ANALYSES. WE ALSO WISH TO ACKNOWLEDGE THE SUPPORT OF USC PROVOST'S AND VITERBI'S PH.D. FELLOWSHIPS.	273KO		PARTICULATE MATTER PM; DIESEL EXHAUST PARTICLES; ATMOSPHERIC PARTICLES; OXIDATIVE STRESS; ORGANIC AEROSOL; DIFFERENT SITES; MASS CLOSURE; PM2.5; URBAN; INFLAMMATION	4	J ENVIRON SCI HEAL A	J. ENVIRON. SCI. HEALTH PART A-TOXIC/HAZARD. SUBST. ENVIRON. ENG.	ENGLISH	61		SIOUTAS, CONSTANTINOS/0000-0001-5146-0857	530 WALNUT STREET, STE 850, PHILADELPHIA, PA 19106 USA	MAR 21	11	PHILADELPHIA	24345242		J	TAYLOR & FRANCIS INC	2014	SIOUTAS, CONSTANTINOS/R-1968-2019; SAFFARI, ARIAN/P-3680-2014	SIOUTAS, C (CORRESPONDING AUTHOR), UNIV SO CALIF, DEPT CIVIL & ENVIRONM ENGN, LOS ANGELES, CA 90089, USA.	ENGINEERING; ENVIRONMENTAL SCIENCES & ECOLOGY		1093-4529	JOURNAL OF ENVIRONMENTAL SCIENCE AND HEALTH PART A-TOXIC/HAZARDOUS SUBSTANCES & ENVIRONMENTAL ENGINEERING		68
ANDRADE C;MOLINA C;SANCHEZ LF;MANZANO CA;TORO R;LEIVA MA	ANDRADE, CATALINA;MOLINA, CAROLINA;SANCHEZ, LUIS FELIPE;MANZANO, CARLOS A.;TORO A, RICHARD;LEIVA G, MANUEL A.	ADAMS K, 2015, J AIR WASTE MANAGE, V65, P544, DOI 10.1080/10962247.2014.1001884;ANONYMOUS, 1994, ANN ICRP, V24, P1;ARAUJO JA, 2011, AIR QUAL ATMOS HLTH, V4, P79, DOI 10.1007/S11869-010-0101-8;AYRES JG, 2008, INHAL TOXICOL, V20, P75, DOI 10.1080/08958370701665517, 10.1080/08958370701665517 ;BORM PJA, 2007, OCCUP ENVIRON MED, V64, P73, DOI 10.1136/OEM.2006.029090;BROOK JR, 1997, ATMOS ENVIRON, V31,…	ACCORDING TO THE CURRENT UNDERSTANDING, THE ADVERSE HEALTH EFFECTS OF PARTICULATE MATTER (PM) ARE PRODUCED BY OXIDATIVE STRESS PROCESSES. HENCE, THE OXIDATIVE POTENTIAL (OP) CAN BE USED AS AN EXPOSURE METRIC FOR MORE ACCURATE APPROACHES TO THE HEALTH RESPONSE TO AMBIENT PM. THIS WORK EXPLORES THE RELATIONSHIP BETWEEN RESPIRATORY DEPOSITION OF SIZE-SEGREGATED PM AND OP IN THE CITY OF SANTIAGO, CHI…	102957		UNIV CHILE, FAC CIENCIAS, DEPT QUIM, LAS PALMERAS 3425, SANTIAGO, CHILE.;	UNIVERSIDAD DE CHILE				2022-05-05	PARTICLE SIZE DISTRIBUTION; OXIDATIVE POTENTIAL; LUNG DEPOSITION MODEL; HUMAN EXPOSURE TO PM	10.1016/j.jsames.2020.102957	ARTICLE			1873-0647	MANLEIVA@UCHILE.CL			NATIONAL AGENCY OF INVESTIGATION AND DEVELOPMENT (ANID), CONICYT/FONDECYT 2016 [1160617, 11180151]; ENLACE-VID 2020 [ENL17/20]; ANID; CONICYT: 2018 NATIONAL DOCTORAL SCHOLARSHIP PROGRAM [20181015]; CONICYT: 2019 NATIONAL DOCTORAL SCHOLARSHIP PROGRAM [21191906]	THIS RESEARCH WAS PARTIAL FUNDED BY NATIONAL AGENCY OF INVESTIGATION AND DEVELOPMENT (ANID), CONICYT/FONDECYT 2016 THROUGH GRANT NO. 1160617 AND GRANT NO. 11180151. R. TORO ACKNOWLEDGES THE FINANCIAL SUPPORT FROM ENLACE-VID 2020 THROUGH GRANT NO. ENL17/20. C. MOLINA AND LF SANCHEZ ACKNOWLEDGES SUPPORT FROM ANID, CONICYT: 2018 AND 2019 NATIONAL DOCTORAL SCHOLARSHIP PROGRAM, NO. 20181015 AND 211919…	PQ8MJ		ULTRAFINE PARTICLES; AEROSOLS; STRESS; DETERMINANTS; TOXICITY; CHILE; PM2.5; PM		J S AM EARTH SCI	J. SOUTH AM. EARTH SCI.	ENGLISH	46		TORO ARAYA, RICHARD E./0000-0002-4741-0504; MANZANO, CARLOS A./0000-0003-3151-0647; MOLINA, CAROLINA/0000-0001-6659-994X; SANCHEZ, LUIS/0000-0003-3122-8836	THE BOULEVARD, LANGFORD LANE, KIDLINGTON, OXFORD OX5 1GB, ENGLAND	JAN	7	OXFORD			J	PERGAMON-ELSEVIER SCIENCE LTD	2021	TORO ARAYA, RICHARD E./J-7586-2018; MANZANO, CARLOS A./I-9669-2016; MOLINA, CAROLINA/E-3898-2015	LEIVA, MA (CORRESPONDING AUTHOR), UNIV CHILE, FAC CIENCIAS, DEPT QUIM, LAS PALMERAS 3425, SANTIAGO, CHILE.	GEOLOGY		0895-9811	JOURNAL OF SOUTH AMERICAN EARTH SCIENCES		2
CALAS A;UZU G;BESOMBES JL;MARTINS JMF;REDAELLI M;WEBER S;CHARRON A;ALBINET A;CHEVRIER F;BRULFERT G;MESBAH B;FAVEZ O;JAFFREZO JL	CALAS, A.;UZU, GAELLE;BESOMBES, JEAN-LUC;MARTINS, JEAN M. F.;REDAELLI, MATTEO;WEBER, SAMUEL;CHARRON, AURELIE;ALBINET, ALEXANDRE;CHEVRIER, FLORIE;BRULFERT, GUILLAUME;MESBAH, BOUALEM;FAVEZ, OLIVIER;JAFFREZO, JL	ABRAMS J, 2017, ENVIRON HEALTH PERSP, V125, DOI 10.1289/EHP1545;ALBINET A, 2008, ATMOS ENVIRON, V42, P43, DOI 10.1016/J.ATMOSENV.2007.10.009;ALBINET A, 2008, ATMOS ENVIRON, V42, P55, DOI 10.1016/J.ATMOSENV.2007.10.008;AMATO F, 2018, NONEXHAUST EMISSIONS;AYMOZ G., 2008, DRC089428515186A LCS;AYRES JG, 2008, INHAL TOXICOL, V20, P75, DOI 10.1080/08958370701665517, 10.1080/08958370701665517 ;BATES JT,…	EPIDEMIOLOGICAL STUDIES SUGGEST THAT THE MAIN PART OF CHRONIC EFFECTS FROM AIR POLLUTION IS LIKELY TO BE LINKED WITH PARTICULATE MATTER (PM). OXIDATIVE POTENTIAL (OP) OF PM IS GAINING STRONG INTEREST AS A PROMISING HEALTH EXPOSURE METRIC. THIS STUDY COMBINED ATMOSPHERIC DETAILED COMPOSITION RESULTS OBTAINED FOR SEVEN DIFFERENT URBAN BACKGROUND ENVIRONMENTS OVER FRANCE TO EXAMINE ANY POSSIBLE COMM…	698		UNIV GRENOBLE ALPES, IGE, INP, CNRS,IRD, F-38000 GRENOBLE, FRANCE.; UNIV SAVOIE MT BLANC, LCME, F-73000 CHAMBERY, FRANCE.; ANSES, 14 RUE PIERRE & MARIE CURIE, F-94701 MAISONS ALFORT, FRANCE.; IFSTTAR, F-69675 BRON, FRANCE.; INERIS, PARC TECHNOL ALATA BP2, F-60550 VERNEUIL EN HALATTE, FRANCE.; LCSQA, F-60550 VERNEUIL EN HALATTE, FRANCE.; ZA CHEMIN LONG, ATMO NOUVELLE AQUITAINE, 13 ALLEE JAMES WATT…	CENTRE NATIONAL DE LA RECHERCHE SCIENTIFIQUE (CNRS); CNRS - INSTITUTE OF PHYSICS (INP); COMMUNAUTE UNIVERSITE GRENOBLE ALPES; INSTITUT NATIONAL POLYTECHNIQUE DE GRENOBLE; UDICE-FRENCH RESEARCH UNIVERSITIES; UNIVERSITE GRENOBLE ALPES (UGA); INSTITUT DE RECHERCHE POUR LE DEVELOPPEMENT (IRD); AGENCE NATIONALE DE SECURITE SANITAIRE DE L'ALIMENTATION, DE L'ENVIRONNEMENT DU TRAVAIL (ANSES); UNIVERSITE …				2022-05-05	OXIDATIVE POTENTIAL; URBAN BACKGROUND SITES; OP TRACERS/PREDICTORS; CHEMICAL COMPOSITION OF PM	10.3390/atmos10110698	ARTICLE			2073-4433	AUDE.CALAS@GMAIL.COM; GAELLE.UZU@IRD.FR; JEAN-LUC.BESOMBES@UNIV-SMB.FR; JEAN.MARTINS@UNIV-GRENOBLE-ALPES.FR; MATTEO.REDAELLI@ANSES.FR; SAMUEL.WEBER@UNIV-GRENOBLE-ALPES.FR; AURELIE.CHARRON@IFSTTAR.FR; FCHEVRIER@ATMO-NA.ORG; GBRULFERT@ATMO-AURA.FR; BOUALEM.MESBAH@ATMOSUD.ORG; JEAN-LUC.JAFFREZO@UNIV-GRENOBLE-ALPES.FR			ANSES [2016-CRD-31]; IDEX UGA GRANT; ATMO SUD; FRENCH MINISTRY OF ENVIRONMENT, AS PART OF THE NATIONAL REFERENCE LABORATORY FOR AIR QUALITY (LCSQA); ADEME; UNIVERSITY OF GRENOBLE ALPES; ENS PARIS; REGION RHONE-ALPES AUVERGNEREGION AUVERGNE-RHONE-ALPES; IGE; LEFE CHAT [863353]; LABEX OSUG@2020 [ANR-10-LABX-56]	THIS WORK WAS PARTIALLY FUNDED BY ANSES FOR OP MEASUREMENTS (EXPOSURE PROGRAM, GRANT 2016-CRD-31), IDEX UGA GRANT FOR INNOVATION 2017 ROS-ONLINE, ATMO SUD FOR THE CHEMICAL ANALYSES OF THE SAMPLES FROM NICE AND PORT-DE-BOUC, AND THE FRENCH MINISTRY OF ENVIRONMENT, AS PART OF THE NATIONAL REFERENCE LABORATORY FOR AIR QUALITY (LCSQA), FOR THE SAMPLES FROM GRENOBLE, TALENCE AND NICE. THE STUDY IN CHA…	JV3NC		POLYCYCLIC AROMATIC-HYDROCARBONS; ROAD TRAFFIC EMISSIONS; WATER-SOLUBLE PM2.5; LOS-ANGELES BASIN; AMBIENT AIR; SOURCE APPORTIONMENT; PART 1; OXYGENATED DERIVATIVES; SPATIOTEMPORAL TRENDS; ELEMENTAL COMPOSITION	11	ATMOSPHERE-BASEL	ATMOSPHERE	ENGLISH	91	GOLD, GREEN SUBMITTED	MARTINS, JEAN M.F./0000-0003-0314-1311; MARTINS, JEAN/0000-0003-0314-1311; FAVEZ, OLIVIER/0000-0002-8821-1923; ALBINET, ALEXANDRE/0000-0002-7727-8647; UZU, GAELLE/0000-0002-7720-0233; CHARRON, AURELIE/0000-0002-8045-4672; WEBER, SAMUEL/0000-0002-7379-7853	ST ALBAN-ANLAGE 66, CH-4052 BASEL, SWITZERLAND	NOV	20	BASEL			J	MDPI	2019	MARTINS, JEAN M.F./B-2715-2008; MARTINS, JEAN/AAF-4186-2021; ALBINET, ALEXANDRE/R-4197-2018; UZU, GAELLE/L-9005-2017	UZU, G (CORRESPONDING AUTHOR), UNIV GRENOBLE ALPES, IGE, INP, CNRS,IRD, F-38000 GRENOBLE, FRANCE.	ENVIRONMENTAL SCIENCES & ECOLOGY; METEOROLOGY & ATMOSPHERIC SCIENCES			ATMOSPHERE		17
MOLINA C;ANDRADE C;MANZANO CA;TORO AR;VERMA V;LEIVA MA	MOLINA, CAROLINA;ANDRADE, CATALINA;MANZANO, CARLOS A.;TORO, A. RICHARD;VERMA, VISHAL;LEIVA, MANUEL A.	ANDERSON JO, 2012, J MED TOXICOL, V8, P166, DOI 10.1007/S13181-011-0203-1;ANONYMOUS, 2008, GUM, V50, P134, DOI DOI 10.1373/CLINCHEM.2003.030528;ARAUJO JA, 2011, AIR QUAL ATMOS HLTH, V4, P79, DOI 10.1007/S11869-010-0101-8;AYRES JG, 2008, INHAL TOXICOL, V20, P75, DOI 10.1080/08958370701665517, 10.1080/08958370701665517 ;BATES JT, 2019, ENVIRON SCI TECHNOL, V53, P4003, DOI 10.1021/ACS.EST.8B03430;BE…	OXIDATIVE STRESS IS CONSIDERED AS ONE OF THE MAIN MECHANISMS BY WHICH AIRBORNE PARTICLES PRODUCE ADVERSE HEALTH EFFECTS. SEVERAL METHODS TO ESTIMATE THE OXIDATIVE POTENTIAL (OP) OF PARTICULATE MATTER (PM) HAVE BEEN PROPOSED. AMONG THEM, THE DITHIOTHREITOL (DTT) ASSAY HAS GAINED POPULARITY DUE TO ITS SIMPLICITY AND OVERALL LOW IMPLEMENTATION COST. USUALLY, THE ESTIMATIONS OF OPDTT ARE BASED ON N-R…		29672	UNIV CHILE, FAC SCI, DEPT CHEM, LAS PALMERAS 3425, SANTIAGO, RM, CHILE.; SAN DIEGO STATE UNIV, SCH PUBL HLTH, 5500 CAMPANILE DR, SAN DIEGO, CA 92182 USA.; UNIV ILLINOIS, CIVIL & ENVIRONM ENGN, CHAMPAIGN, IL 61820 USA.;	UNIVERSIDAD DE CHILE; CALIFORNIA STATE UNIVERSITY SYSTEM; SAN DIEGO STATE UNIVERSITY; UNIVERSITY OF ILLINOIS SYSTEM; UNIVERSITY OF ILLINOIS URBANA-CHAMPAIGN				2022-05-05	UNCERTAINTY ESTIMATION; OXIDATIVE POTENTIAL; DTT ASSAY; PM10; PM2; 5; CHILE	10.1007/s11356-020-09508-3	ARTICLE	JUN 2020		1614-7499	MANLEIVA@UCHILE.CL	29680		NATIONAL COMMISSION FOR SCIENTIFIC AND TECHNOLOGICAL RESEARCH CONICYT/FONDECYTCOMISION NACIONAL DE INVESTIGACION CIENTIFICA Y TECNOLOGICA (CONICYT)CONICYT FONDECYT [1160617, 1118051]; PROGRAMA NACIONAL DE BECAS DE POSTGRADO [21181015]	THIS PAPER WAS FINANCIALLY SUPPORTED BY THE NATIONAL COMMISSION FOR SCIENTIFIC AND TECHNOLOGICAL RESEARCH CONICYT/FONDECYT THROUGH GRANT NO. 1160617 AND GRANT NO.1118051. CM WAS PARTIAL SUPPORTED BY PROGRAMA NACIONAL DE BECAS DE POSTGRADO 2018 NO. 21181015.	MO1AU		AIR-POLLUTION; OXIDANT GENERATION; REACTIVE OXYGEN; REDOX ACTIVITY; LOS-ANGELES; DTT ASSAY; TOXICITY; DIESEL; PM2.5; NANOPARTICLES	23	ENVIRON SCI POLLUT R	ENVIRON. SCI. POLLUT. RES.	ENGLISH	50		TORO ARAYA, RICHARD E./0000-0002-4741-0504; MANZANO, CARLOS A./0000-0003-3151-0647; MOLINA, CAROLINA/0000-0001-6659-994X	TIERGARTENSTRASSE 17, D-69121 HEIDELBERG, GERMANY	AUG	9	HEIDELBERG	32500499		J	SPRINGER HEIDELBERG	2020	TORO ARAYA, RICHARD E./J-7586-2018; MANZANO, CARLOS A./I-9669-2016; MOLINA, CAROLINA/E-3898-2015	LEIVA, MA (CORRESPONDING AUTHOR), UNIV CHILE, FAC SCI, DEPT CHEM, LAS PALMERAS 3425, SANTIAGO, RM, CHILE.	ENVIRONMENTAL SCIENCES & ECOLOGY		0944-1344	ENVIRONMENTAL SCIENCE AND POLLUTION RESEARCH		8
LIU QY;ZHANG YX;LIU YJ;ZHANG MG	LIU, QINGYANG;ZHANG, YUANXUN;LIU, YANJU;ZHANG, MEIGEN	ABU-ALLABAN M, 2007, ENVIRON MONIT ASSESS, V132, P155, DOI 10.1007/S10661-006-9511-3;AYRES JG, 2008, INHAL TOXICOL, V20, P75, DOI 10.1080/08958370701665517, 10.1080/08958370701665517 ;BOZLAKER A, 2013, ENVIRON SCI TECHNOL, V47, P10179, DOI 10.1021/ES4015663;BRUNEKREEF B, 2005, EUR RESPIR J, V26, P309, DOI 10.1183/09031936.05.00001805;CAO JJ, 2013, AEROSOL AIR QUAL RES, V13, P1197, DOI 10.4209/AAQ…	EPIDEMIOLOGIC STUDIES HAVE SUGGESTED THAT PARTICULATE MATTER (PM)-ASSOCIATED ADVERSE HEALTH EFFECTS ARE RELATED TO PARTICLE COMPOSITION. TO STUDY THE TOXICOLOGICAL CHARACTERISTICS OF DUST STORM, AIRBORNE PM10 WAS COLLECTED AT TWO SITES IN BEIJING FROM MARCH TO MAY 2012. THE PRODUCTION OF REACTIVE OXYGEN SPECIES (ROS), QUANTIFIED BY DITHIOTHREITOL (DTT), WAS USED TO MEASURE THE PM-INDUCED OXIDATIV…		9325	UNIV CHINESE ACAD SCI, COLL RESOURCES & ENVIRONM, BEIJING 100049, PEOPLES R CHINA.; BEIJING CTR PHYS & CHEM ANAL, BEIJING 100089, PEOPLES R CHINA.; CHINESE ACAD SCI, INST ATMOSPHER PHYS, STATE KEY LAB ATMOSPHER BOUNDARY LAYER PHYS & ATM, BEIJING 100029, PEOPLES R CHINA.; BEIJING MILU ECOL RES CTR, BEIJING 100076, PEOPLES R CHINA.;	CHINESE ACADEMY OF SCIENCES; UNIVERSITY OF CHINESE ACADEMY OF SCIENCES, CAS; CHINESE ACADEMY OF SCIENCES; INSTITUTE OF ATMOSPHERIC PHYSICS, CAS				2022-05-05	REACTIVE OXYGEN SPECIES; SPRINGTIME; PM10; DUST STORM	10.1007/s11356-014-2843-6	ARTICLE			1614-7499	LIUQINGYANG0807@ALIYUN.COM; YXZHANG@UCAS.AC.CN	9333		BEIJING NATURAL SCIENCE FOUNDATIONBEIJING NATURAL SCIENCE FOUNDATION [8144044, 8142017]; NATURAL SCIENCE FOUNDATION OF CHINANATIONAL NATURAL SCIENCE FOUNDATION OF CHINA (NSFC) [41175104, 41305110, 41375131]; UNIVERSITY OF THE CHINESE ACADEMY SCIENCES "HUNDRED TALENTS OF THE CHINESE ACADEMY OF SCIENCES" [Y12901FEA2]; EARMAKED FUND OF STATE KEY LABORATORY OF ATMOSPHERIC BOUNDARY LAYER PHYSICS AND A…	FINANCIAL SUPPORT FOR THIS WORK HAS BEEN PROVIDED BY BEIJING NATURAL SCIENCE FOUNDATION (NOS. 8144044 AND 8142017), THE NATURAL SCIENCE FOUNDATION OF CHINA (NOS. 41175104, 41305110, AND 41375131), THE UNIVERSITY OF THE CHINESE ACADEMY SCIENCES "HUNDRED TALENTS OF THE CHINESE ACADEMY OF SCIENCES" (Y12901FEA2), THE EARMAKED FUND OF STATE KEY LABORATORY OF ATMOSPHERIC BOUNDARY LAYER PHYSICS AND ATMO…	AN3BS		ASIAN DUST STORMS; REDOX ACTIVITY; COARSE; PARTICLES; PM2.5; FINE; PM; ULTRAFINE; INFLAMMATION; GENERATION	15	ENVIRON SCI POLLUT R	ENVIRON. SCI. POLLUT. RES.	ENGLISH	38		ZHANG, MEIGEN/0000-0002-3318-6134; LAPC, IAP/0000-0002-0025-3484; LIU, QINGYANG/0000-0003-3193-5856	TIERGARTENSTRASSE 17, D-69121 HEIDELBERG, GERMANY	AUG	9	HEIDELBERG	24728573		J	SPRINGER HEIDELBERG	2014	ZHANG, MEIGEN/A-2213-2019; LAPC, IAP/AAI-6991-2020; LIU, QINGYANG/I-7206-2015	ZHANG, YX (CORRESPONDING AUTHOR), UNIV CHINESE ACAD SCI, COLL RESOURCES & ENVIRONM, BEIJING 100049, PEOPLES R CHINA.	ENVIRONMENTAL SCIENCES & ECOLOGY		0944-1344	ENVIRONMENTAL SCIENCE AND POLLUTION RESEARCH		16
CIRIELLO F;GUALTIERI M;LONGHIN E;RUFFO R;CAMATINI M;PARENTI P	CIRIELLO, FRANCESCO;GUALTIERI, MAURIZIO;LONGHIN, ELEONORA;RUFFO, RICCARDO;CAMATINI, MARINA;PARENTI, PAOLO	ALBINET A, 2007, SCI TOTAL ENVIRON, V384, P280, DOI 10.1016/J.SCITOTENV.2007.04.028;BARD A. J., 2001, ELECTROCHEMICAL METH, V2;BILLET S, 2007, ENVIRON RES, V105, P212, DOI 10.1016/J.ENVRES.2007.03.001;BROOK RD, 2008, CLIN SCI, V115, P175, DOI 10.1042/CS20070444;BROOK ROBERT D, 2007, J CLIN HYPERTENS (GREENWICH), V9, P629, DOI 10.1111/J.1524-6175.2007.07187.X;CAMATINI M, 2012, ENVIRON TOXICOL, V27…	AIRBORNE PARTICULATE MATTER (PM) CONTAINS SEVERAL QUINONES, WHICH ARE ABLE TO GENERATE REACTIVE OXYGEN SPECIES IMPACTING ON CELL VIABILITY. A METHOD ABLE TO DETECT AND QUANTIFY PM OXIDATIVE POTENTIAL, BASED ON THE CYTOCHROME C (CYT-C) REDUCTION BY MEANS OF SUPEROXIDE ANION PRODUCED THROUGH QUINONES REDOX CYCLING IN THE PRESENCE OF REDUCING AGENTS, IS HERE DESCRIBED. TRIS(2-CARBOXYETHYL) PHOSPHINE…		12469	UNIV MILANO BICOCCA, DEPT ENVIRONM & EARTH SCI, I-20126 MILAN, ITALY.; UNIV MILANO BICOCCA, DEPT MAT SCI, I-20125 MILAN, ITALY.;	UNIVERSITY OF MILANO-BICOCCA; UNIVERSITY OF MILANO-BICOCCA				2022-05-05	PARTICULATE MATTER; REDOX CYCLING; CYTOCHROME C; TCEP; GOLD ELECTRODE	10.1007/s11356-015-4551-2	ARTICLE			1614-7499	FRANCESCO.CIRIELLO@YAHOO.IT; MAURIZIO.GUALTIERI@ENEA.IT; E.LONGHIN1@CAMPUS.UNIMIB.IT; RICCARDO.RUFFO@UNIMIB.IT; MARINA.CAMATINI@UNIMIB.IT; PAOLO.PARENTI@UNIMIB.IT	12478		LOMBARDY REGION	THIS RESEARCH HAS BEEN SUPPORTED BY A GRANT OF LOMBARDY REGION TO M.C. FOR THE PROJECT SMELLER.	CN6YF		POLYCYCLIC AROMATIC-HYDROCARBONS; DIESEL EXHAUST PARTICLES; EPITHELIAL A549 CELLS; PARTICULATE MATTER; CARDIOVASCULAR-DISEASES; ANTIOXIDANT CAPACITY; AIR; PM2.5; DNA; GENERATION	16	ENVIRON SCI POLLUT R	ENVIRON. SCI. POLLUT. RES.	ENGLISH	46		RUFFO, RICCARDO/0000-0001-7509-7052; GUALTIERI, M. MAURIZIO/0000-0002-9318-2709; LONGHIN, ELEONORA/0000-0002-3939-7135; PARENTI, PAOLO/0000-0002-9749-4048	TIERGARTENSTRASSE 17, D-69121 HEIDELBERG, GERMANY	AUG	10	HEIDELBERG	25903194		J	SPRINGER HEIDELBERG	2015	RUFFO, RICCARDO/C-1508-2009; RUFFO, RICCARDO/AAV-1505-2020	GUALTIERI, M (CORRESPONDING AUTHOR), ENEA, UTTS, STR CRESCENTINO41, I-13040 SALUGGIA, VC, ITALY.	ENVIRONMENTAL SCIENCES & ECOLOGY		0944-1344	ENVIRONMENTAL SCIENCE AND POLLUTION RESEARCH		8
DE JESUS RM;MOSCA AC;GUARIEIRO ALN;DA ROCHA GO;DE ANDRADE JB	DE JESUS, ROBSON M.;MOSCA, ALINE C.;GUARIEIRO, ALINE L. N.;DA ROCHA, GISELE O.;DE ANDRADE, JAILSON B.	ANDERSON JO, 2012, J MED TOXICOL, V8, P166, DOI 10.1007/S13181-011-0203-1;ARANGIO AM, 2016, ATMOS CHEM PHYS, V16, P13105, DOI 10.5194/ACP-16-13105-2016;AUST ANN E, 2002, RES REP HEALTH EFF INST, P1;BATES JT, 2015, ENVIRON SCI TECHNOL, V49, P13605, DOI 10.1021/ACS.EST.5B02967;BUNGER J, 2000, ARCH TOXICOL, V74, P490, DOI 10.1007/S002040000155;CHARRIER JG, 2012, ATMOS CHEM PHYS, V12, P9321, DOI 10.5…	IN THIS WORK, THE REDOX ACTIVITY OF FINE DIESEL/BIODIESEL PARTICULATE MATTER (PM2.5) WAS STUDIED IN ORDER TO APPROACH ITS TOXICITY FROM REACTIVE OXYGEN SPECIES, DUE TO ADVERSE EFFECTS IT MAY CAUSE TO HUMAN HEALTH. THE OXIDATIVE POTENTIAL WAS MEASURED BY THE DITHIOTHREITOL (DTT) ASSAY IN ORDER TO STUDY THE RELATIVE CONTRIBUTION OF WATER-SOLUBLE TRANSITION METALS, POLYCYCLIC AROMATIC COMPOUNDS (PAH…		1268	UNIV FED BAHIA UFBA, INST QUIM, CAMPUS ONDINA, BR-40170270 SALVADOR, BA, BRAZIL.; UNIV FED BAHIA UFBA, INCT ENERGIA & AMBIENTE, BR-40170290 SALVADOR, BA, BRAZIL.; UNIV FED BAHIA UFBA, CTR INTERDISCIPLINAR ENERGIA & AMBIENTE CIENA, BR-40170115 SALVADOR, BA, BRAZIL.;					2022-05-04	DITHIOTHREITOL ASSAY; REDOX ACTIVITY; AMBIENT PARTICULATE MATTER; REACTIVE OXYGEN SPECIES; DIESEL/BIODIESEL PARTICLES	10.21577/0103-5053.20170223	ARTICLE			1678-4790	JAILSONDEANDRADE@GMAIL.COM	1277		CNPQCONSELHO NACIONAL DE DESENVOLVIMENTO CIENTIFICO E TECNOLOGICO (CNPQ); FAPESBFUNDACAO DE AMPARO A PESQUISA DO ESTADO DA BAHIA (FAPESB); PETROBRASFUNDACAO DE AMPARO A PESQUISA DO AMAPA (FAPEAP)PETROBRAS	THE AUTHORS THANK CNPQ, FAPESB, AND PETROBRAS FOR FINANCIAL SUPPORT.	GD4TV		ATMOSPHERIC PARTICULATE MATTER; OXYGEN SPECIES GENERATION; HUMIC-LIKE SUBSTANCES; WATER-SOLUBLE PM2.5; AIR-POLLUTION; DIESEL VEHICLES; REDOX ACTIVITY; UNITED-STATES; BIODIESEL; EMISSIONS	6	J BRAZIL CHEM SOC	J. BRAZ. CHEM. SOC.	ENGLISH	52	GREEN PUBLISHED, GOLD	DE ANDRADE, JAILSON B./0000-0001-5269-4866	CAIXA POSTAL 26037, 05599-970 SAO PAULO, BRAZIL	JUN	10	SAO PAULO			J	SOC BRASILEIRA QUIMICA	2018	DE ANDRADE, JAILSON B./V-2437-2019	DE ANDRADE, JB (CORRESPONDING AUTHOR), UNIV FED BAHIA UFBA, INST QUIM, CAMPUS ONDINA, BR-40170270 SALVADOR, BA, BRAZIL.; DE ANDRADE, JB (CORRESPONDING AUTHOR), UNIV FED BAHIA UFBA, INCT ENERGIA & AMBIENTE, BR-40170290 SALVADOR, BA, BRAZIL.; DE ANDRADE, JB (CORRESPONDING AUTHOR), UNIV FED BAHIA UFBA, CTR INTERDISCIPLINAR ENERGIA & AMBIENTE CIENA, BR-40170115 SALVADOR, BA, BRAZIL.	CHEMISTRY		0103-5053	JOURNAL OF THE BRAZILIAN CHEMICAL SOCIETY		7
CHUANG HC;BERUBE K;LUNG SCC;BAI KJ;JONES T	CHUANG, HSIAO-CHI;BERUBE, KELLY;LUNG, SHIH-CHUN C.;BAI, KUAN-JEN;JONES, T	BROOK RD, 2004, CIRCULATION, V109, P2655, DOI 10.1161/01.CIR.0000128587.30041.C8;CABOT, 2010, DISP AIDS CARB BLACK;CHARLES SM, 2008, ENVIRON SCI TECHNOL, V42, P1324, DOI 10.1021/ES072062W;CHENG YS, 1995, AEROSOL SCI TECH, V23, P271, DOI 10.1080/02786829508965312;CHIANG KC, 2009, J HAZARD MATER, V166, P676, DOI 10.1016/J.JHAZMAT.2008.11.084;CHUANG HC, 2012, ENVIRON INT, V40, P137, DOI 10.1016/J.EN…	THE FORMATION OF AEROSOLS DURING COMBUSTION PLAYS AN IMPORTANT ROLE IN ALLOWING RELEASED PRODUCTS TO INTERREACT, LEADING TO AN INCREASE IN PARTICULATE MATTER OXIDATIVE POTENTIAL. THIS STUDY INVESTIGATED THE PHYSICOCHEMISTRY OF INCENSE COMBUSTION-DERIVED POLLUTANTS, WHICH WERE EMITTED INTO THE AMBIENT AIR AS SOLID AND GAS PHASES, FOLLOWED BY THE DETERMINATION OF THEIR OXIDATIVE POTENTIAL. UPON COM…		142	TAIPEI MED UNIV, COLL MED, SCH RESP THERAPY, TAIPEI, TAIWAN.; TAIPEI MED UNIV, SHUANG HO HOSP, DEPT INTERNAL MED, DIV PULM MED, TAIPEI, TAIWAN.; CARDIFF UNIV, SCH BIOSCI, CARDIFF CF10 3AX, S GLAM, WALES.; ACAD SINICA, RES CTR ENVIRONM CHANGES, TAIPEI 115, TAIWAN.; TAIPEI MED UNIV, WAN FANG HOSP, DEPT INTERNAL MED, DIV PULM MED, TAIPEI, TAIWAN.; CARDIFF UNIV, SCH EARTH & OCEAN SCI, CARDIFF CF10 3Y…	TAIPEI MEDICAL UNIVERSITY; TAIPEI MEDICAL UNIVERSITY; SHUANG HO HOSPITAL; CARDIFF UNIVERSITY; ACADEMIA SINICA - TAIWAN; TAIPEI MEDICAL UNIVERSITY; TAIPEI MUNICIPAL WANFANG HOSPITAL; CARDIFF UNIVERSITY				2022-05-04	CALCIUM CARBONATE; CARBON NITRATE; INCENSE; NITROGEN OXIDE; REACTIVE OXYGEN SPECIES	10.1016/j.jhazmat.2012.11.034	ARTICLE				R92841005@NTU.EDU.TW	150				090ST		POLYCYCLIC AROMATIC-HYDROCARBONS; MINERAL DUST PARTICLES; AIRBORNE PARTICLES; AIR-POLLUTANTS; FINE-PARTICLE; AMBIENT AIR; WOOD SMOKE; HEALTH; EMISSIONS; EXPOSURE		J HAZARD MATER	J. HAZARD. MATER.	ENGLISH	39		CHUANG, HSIAO-CHI/0000-0003-4651-5192; BERUBE, KELLY A/0000-0002-7471-7229; LUNG, SHIH-CHUN CANDICE/0000-0002-4227-0469	PO BOX 211, 1000 AE AMSTERDAM, NETHERLANDS	JAN 15	9	AMSTERDAM	23246950		J	ELSEVIER SCIENCE BV	2013	CHUANG, HSIAO-CHI/E-7912-2010; BERUBE, K. A.A/A-7162-2010; LUNG, SHIH-CHUN CANDICE/ABA-1011-2020	CHUANG, HC (CORRESPONDING AUTHOR), TAIPEI MED UNIV, COLL MED, SCH RESP THERAPY, TAIPEI, TAIWAN.	ENGINEERING; ENVIRONMENTAL SCIENCES & ECOLOGY		0304-3894	JOURNAL OF HAZARDOUS MATERIALS		34
COSTABILE F;ALAS H;AUFDERHEIDE M;AVINO P;AMATO F;ARGENTINI S;BARNABA F;BERICO M;BERNARDONI V;BIONDI R;CALZOLAI G;CANEPARI S;CASASANTA G;CIAMPICHETTI S;CONIDI A;CORDELLI E;DI IANNI A;DI LIBERTO L;FACCHINI MC;FACCI A;FRASCA D;GILARDONI S;GROLLINO MG;GUALTIERI M;LUCARELLI F;MALAGUTI A;MANIGRASSO M;MONTAGNOLI M;NAVA S;PADOAN E;PERRINO C;PETRALIA E;PETENKO I;QUEROL X;SIMONETTI G;TRANFO G;UBERTINI S;VA…	COSTABILE, FRANCESCA;ALAS, HONEY;AUFDERHEIDE, MICHAELA;AVINO, PASQUALE;AMATO, FULVIO;ARGENTINI, STEFANIA;BARNABA, FRANCESCA;BERICO, MASSIMO;BERNARDONI, VERA;BIONDI, RICCARDO;CALZOLAI, GIULIA;CANEPARI, SILVIA;CASASANTA, GIAMPIETRO;CIAMPICHETTI, SPARTACO;CONIDI, ALESSANDRO;CORDELLI, EUGENIA;DI IANNI, ANTONIO;DI LIBERTO, LUCA;FACCHINI, MARIA CRISTINA;FACCI, ANDREA;FRASCA, DANIELE;GILARDONI, STEFANIA…	ALVES C, 2012, ATMOS ENVIRON, V59, P243, DOI 10.1016/J.ATMOSENV.2012.06.013;AMATO F, 2014, ATMOS CHEM PHYS, V14, P3533, DOI 10.5194/ACP-14-3533-2014;AMATO F, 2011, ATMOS ENVIRON, V45, P6777, DOI 10.1016/J.ATMOSENV.2011.06.003;AMATO F, 2016, ATMOS CHEM PHYS, V16, P3289, DOI 10.5194/ACP-16-3289-2016;AMATO F, 2012, ATMOS ENVIRON, V62, P352, DOI 10.1016/J.ATMOSENV.2012.08.042;ANONYMOUS, 1994, ANN ICR…	IN FEBRUARY 2017 THE CARBONACEOUS AEROSOL IN ROME AND ENVIRONS (CARE) EXPERIMENT WAS CARRIED OUT IN DOWNTOWN ROME TO ADDRESS THE FOLLOWING SPECIFIC QUESTIONS: WHAT IS THE COLOR, SIZE, COMPOSITION, AND TOXICITY OF THE CARBONACEOUS AEROSOL IN THE MEDITERRANEAN URBAN BACKGROUND AREA OF ROME? THE MOTIVATION OF THIS EXPERIMENT IS THE LACK OF UNDERSTANDING OF WHAT AEROSOL TYPES ARE RESPONSIBLE FOR THE …	249		CNR ISAC ITALIAN NATL RES COUNCIL, INST ATMOSPHER SCI & CLIMATE, VIA FOSSO DEL CAVALIERE 100, I-00133 ROME, ITALY.; LEIBNIZ INST TROPOSPHER RES, PERMOSERSTR 15, D-04318 LEIPZIG, GERMANY.; CULTEX LABS GMBH, FEODOR LYNEN STR 21, D-04318 HANNOVER, GERMANY.; INAIL EX ISPESL, VIA URBANA 167, I-00184 ROME, ITALY.; UNIV MOLISE, DEPT AGR ENVIRONM & FOOD SCI, I-86100 CAMPOBASSO, ITALY.; CSIC, INST ENVIRON…	CONSIGLIO NAZIONALE DELLE RICERCHE (CNR); ISTITUTO DI SCIENZE DELL'ATMOSFERA E DEL CLIMA (ISAC-CNR); LEIBNIZ INSTITUT FUR TROPOSPHARENFORSCHUNG (TROPOS); UNIVERSITY OF MOLISE; CONSEJO SUPERIOR DE INVESTIGACIONES CIENTIFICAS (CSIC); CSIC - CENTRO DE INVESTIGACION Y DESARROLLO PASCUAL VILA (CID-CSIC); CSIC - INSTITUTO DE DIAGNOSTICO AMBIENTAL Y ESTUDIOS DEL AGUA (IDAEA); LEAGUE OF EUROPEAN RESEARCH…				2022-05-04	CARBOANCEOUS AEROSOL; BLACK CARBON; MEDITERRANEAN; ROME; BROWN CARBON; OPTICAL ABSORPTION PROPERTIES; AEROSOL HEALTH EFFECTS; HIGH-TIME RESOLUTION; NUMBER SIZE DISTRIBUTION; TOXICOLOGY	10.3390/atmos8120249	ARTICLE			2073-4433	F.COSTABILE@ISAC.CNR.IT; ALAS@TROPOS.DE; M.AUFDERHEIDE@CULTEX-LABORATORIES.COM; P.AVINO@INAIL.IT; FULVIO.AMATO@IDAEA.CSIC.ES; S.ARGENTINI@ISAC.CNR.IT; F.BARNABA@ISAC.CNR.IT; MASSIMO.BERICO@ENEA.IT; VERA.BERNARDONI@UNIMI.IT; RICCARDO.BIONDI@ARTOV.ISAC.CNR.IT; CALZOLAI@FI.INFN.IT; SILVIA.CANEPARI@UNIROMA1.IT; G.CASASANTA@ISAC.CNR.IT; S.CIAMPICHETTI@ISAC.CNR.IT; A.CONIDI@ISAC.CNR.IT; EUGENIA.CORDELL…					FR6MC		PARTICULATE MATTER; SOURCE APPORTIONMENT; ULTRAFINE PARTICLES; LIGHT-ABSORPTION; BLACK CARBON; SIZE DISTRIBUTIONS; ELEMENTAL CARBON; ORGANIC AEROSOL; URBAN; FINE	12	ATMOSPHERE-BASEL	ATMOSPHERE	ENGLISH	84	GREEN SUBMITTED, GOLD	GILARDONI, STEFANIA/0000-0002-7312-5571; VECCHI, ROBERTA/0000-0002-1666-1802; PADOAN, ELIO/0000-0002-9211-2506; FACCHINI, MARIA CRISTINA/0000-0003-4833-9305; VOLPI, FRANCESCA/0000-0001-7067-1350; FACCHINI, MARIA CRISTINA/0000-0003-4833-9305; FACCHINI, MARIA CRISTINA/0000-0003-4833-9305; COSTABILE, FRANCESCA/0000-0002-9590-3776; BARNABA, FRANCESCA/0000-0002-1927-6926; PERRINO, CINZIA/0000-0002-633…	ST ALBAN-ANLAGE 66, CH-4052 BASEL, SWITZERLAND	DEC	41	BASEL			J	MDPI	2017	GILARDONI, STEFANIA/P-1283-2014; VECCHI, ROBERTA/R-4432-2017; PADOAN, ELIO/AAC-6082-2020; FACCHINI, MARIA CRISTINA/O-1230-2015; AVINO, PASQUALE/J-5337-2013; VOLPI, FRANCESCA/AAP-3604-2020; FACCHINI, MARIA CRISTINA/B-3369-2014; FACCHINI, MARIA CRISTINA/AAA-1592-2019; COSTABILE, FRANCESCA/B-7565-2015; BARNABA, FRANCESCA/I-9239-2019; TRANFO, GIOVANNA/Q-6938-2019; PERRINO, CINZIA/ABI-1613-2020; QUERO…	COSTABILE, F (CORRESPONDING AUTHOR), CNR ISAC ITALIAN NATL RES COUNCIL, INST ATMOSPHER SCI & CLIMATE, VIA FOSSO DEL CAVALIERE 100, I-00133 ROME, ITALY.	ENVIRONMENTAL SCIENCES & ECOLOGY; METEOROLOGY & ATMOSPHERIC SCIENCES			ATMOSPHERE		45
SCHNEIDER A;NEAS L;HERBST MC;CASE M;WILLIAMS RW;CASCIO W;HINDERLITER A;HOLGUIN F;BUSE JB;DUNGAN K;STYNER M;PETERS A;DEVLIN RB	SCHNEIDER, ALEXANDRA;NEAS, LUCAS;HERBST, MARGARET C.;CASE, MARTIN;WILLIAMS, RONALD W.;CASCIO, WAYNE;HINDERLITER, ALAN;HOLGUIN, FERNANDO;BUSE, JOHN B.;DUNGAN, KATHLEEN;STYNER, MAYA;PETERS, ANNETTE;DEVLIN, ROBERT B.	BECKMAN JA, 2002, JAMA-J AM MED ASSOC, V287, P2570, DOI 10.1001/JAMA.287.19.2570;BONETTI PO, 2003, ARTERIOSCL THROM VAS, V23, P168, DOI 10.1161/01.ATV.0000051384.43104.FC;BOUTHILLIER L, 1998, AM J PATHOL, V153, P1873, DOI 10.1016/S0002-9440(10)65701-X;BRIET M, 2007, HYPERTENSION, V50, P970, DOI 10.1161/HYPERTENSIONAHA.107.095844;BROOK RD, 2002, CIRCULATION, V105, P1534, DOI 10.1161/01.CIR.0000013…	BACKGROUND: EXPOSURE TO FINE AIRBORNE PARTICULATE MATTER [<= 2.5 MU M IN AERODYNAMIC DIAMETER (PM2.5)] HAS BEEN ASSOCIATED WITH CARDIOVASCULAR AND HEMATOLOGIC EFFECTS, ESPECIALLY IN OLDER PEOPLE WITH CARDIOVASCULAR DISEASE. SOME EPIDEMIOLOGIC STUDIES SUGGEST THAT ADULTS WITH DIABETES ALSO MAY BE A PARTICULARLY SUSCEPTIBLE POPULATION. OBJECTIVES: THE PURPOSE OF THIS STUDY WAS TO ANALYZE THE SHORT-…		1666	HELMHOLTZ ZENTRUM MUNCHEN, GERMAN RES CTR ENVIRONM HLTH, INST EPIDEMIOL, D-85764 NEUHERBERG, GERMANY.; US EPA, HUMAN STUDIES DIV, NATL HLTH & ENVIRONM EFFECTS RES LAB, RES TRIANGLE PK, NC 27711 USA.; UNIV N CAROLINA, SCH MED, CHAPEL HILL, NC USA.; US EPA, HUMAN EXPOSURE & ATMOSPHER SCI DIV, NATL EXPOSURE RES LAB, RES TRIANGLE PK, NC 27711 USA.; E CAROLINA SCH MED, GREENVILLE, NC USA.; CTR DIS CON…	HELMHOLTZ ASSOCIATION; HELMHOLTZ-CENTER MUNICH - GERMAN RESEARCH CENTER FOR ENVIRONMENTAL HEALTH; UNITED STATES ENVIRONMENTAL PROTECTION AGENCY; UNIVERSITY OF NORTH CAROLINA; UNIVERSITY OF NORTH CAROLINA CHAPEL HILL; UNIVERSITY OF NORTH CAROLINA SCHOOL OF MEDICINE; UNITED STATES ENVIRONMENTAL PROTECTION AGENCY; UNIVERSITY OF NORTH CAROLINA; EAST CAROLINA UNIVERSITY; CENTERS FOR DISEASE CONTROL & …				2022-05-04	AIR POLLUTION; DIABETES; ENDOTHELIAL DYSFUNCTION; ENVIRONMENTAL EPIDEMIOLOGY; PARTICULATE MATTER	10.1289/ehp.11666	ARTICLE			1552-9924	ALEXANDRA.SCHNEIDER@HELMHOLTZ-MUENCHEN.DE	1674		U.S. ENVIRONMENTAL PROTECTION AGENCY (EPA)UNITED STATES ENVIRONMENTAL PROTECTION AGENCY [CR83346301]; DIVISION OF RESEARCH RESOURCESUNITED STATES DEPARTMENT OF HEALTH & HUMAN SERVICESNATIONAL INSTITUTES OF HEALTH (NIH) - USANIH NATIONAL CENTER FOR RESEARCH RESOURCES (NCRR) [RR00046]; U.S. NATIONAL INSTITUTES OF HEALTHUNITED STATES DEPARTMENT OF HEALTH & HUMAN SERVICESNATIONAL INSTITUTES OF HEALTH…	THIS STUDY WAS FUNDED BY U.S. ENVIRONMENTAL PROTECTION AGENCY (EPA) COOPERATIVE AGREEMENT CR83346301, AND BY RR00046 FROM THE GENERAL CLINICAL RESEARCH CENTERS PROGRAM OF THE DIVISION OF RESEARCH RESOURCES, U.S. NATIONAL INSTITUTES OF HEALTH. THE ANALYSIS WAS PERFORMED IN COOPERATION WITH THE HELMHOLTZ ZENTRUM MUNCHEN-GERMAN RESEARCH CENTER FOR ENVIRONMENTAL HEALTH AND PARTLY FUNDED BY ROCHESTER …	377ZG		PARTICULATE AIR-POLLUTION; S-TRANSFERASE M1; CORONARY-ARTERY-DISEASE; PULSE-WAVE ANALYSIS; CARDIOVASCULAR EVENTS; VASCULAR-DISEASE; OXIDATIVE STRESS; ENVIRONMENT INTERACTION; ASTHMATIC-CHILDREN; ALLERGIC RESPONSES	12	ENVIRON HEALTH PERSP	ENVIRON. HEALTH PERSPECT.	ENGLISH	71	GREEN PUBLISHED, GREEN SUBMITTED, GOLD	PETERS, ANNETTE/0000-0001-6645-0985; BUSE, JOHN BERNARD/0000-0002-9723-3876; STYNER, MAYA/0000-0001-9790-8645;	NATL INST HEALTH, NATL INST ENVIRONMENTAL HEALTH SCIENCES, PO BOX 12233, RES TRIANGLE PK, NC 27709-2233 USA	DEC	9	RES TRIANGLE PK	19079718		J	US DEPT HEALTH HUMAN SCIENCES PUBLIC HEALTH SCIENCE	2008	NEAS, LUCAS/J-9378-2012; SCHNEIDER, ALEXANDRA E/B-5347-2014; PETERS, ANNETTE/A-6117-2011; BUSE, JOHN BERNARD/J-9742-2019; STYNER, MAYA/I-2044-2019; DUNGAN, KATHLEEN/E-2999-2011	SCHNEIDER, A (CORRESPONDING AUTHOR), HELMHOLTZ ZENTRUM MUNCHEN, GERMAN RES CTR ENVIRONM HLTH, INST EPIDEMIOL, INGOLSTADTER LANDSTR 1, D-85764 NEUHERBERG, GERMANY.	ENVIRONMENTAL SCIENCES & ECOLOGY; PUBLIC, ENVIRONMENTAL & OCCUPATIONAL HEALTH; TOXICOLOGY		0091-6765	ENVIRONMENTAL HEALTH PERSPECTIVES		98
CROBEDDU B;BAUDRIMONT I;DEWEIRDT J;SCIARE J;BADEL A;CAMPROUX AC;BUI LC;BAEZA-SQUIBAN A	CROBEDDU, BELINDA;BAUDRIMONT, ISABELLE;DEWEIRDT, JULIETTE;SCIARE, JEAN;BADEL, ANNE;CAMPROUX, ANNE-CLAUDE;BUI, LINH CHI;BAEZA-SQUIBAN, ARMELLE	ATKINSON RW, 2015, J EXPO SCI ENV EPID, V25, P208, DOI 10.1038/JES.2014.63;AYRES JG, 2008, INHAL TOXICOL, V20, P75, DOI 10.1080/08958370701665517, 10.1080/08958370701665517 ;BATES JT, 2019, ENVIRON SCI TECHNOL, V53, P4003, DOI 10.1021/ACS.EST.8B03430;BATES JT, 2018, ATMOS ENVIRON, V193, P158, DOI 10.1016/J.ATMOSENV.2018.08.055;CALAS A, 2017, SCI REP-UK, V7, DOI 10.1038/S41598-017-11979-3;CHARRIER…	REGULATIONS ON AMBIENT PARTICULATE MATTER (PM) ARE BECOMING MORE STRINGENT BECAUSE OF ADVERSE HEALTH EFFECTS ARISING FROM PM EXPOSURE. PM-INDUCED OXIDANT PRODUCTION IS A KEY MECHANISM BEHIND THE OBSERVED HEALTH EFFECTS AND IS HEAVILY DEPENDENT ON PM COMPOSITION. MEASUREMENT OF THE INTRINSIC OXIDATIVE POTENTIAL (OP) OF PM COULD PROVIDE AN INTEGRATED INDICATOR OF PM BIOREACTIVITY AND COULD SERVE AS…		2360	UNIV PARIS, CNRS, UMR 8251, BFA, F-75013 PARIS, FRANCE.; UNIV BORDEAUX, CTR RECH CARDIOTHORAC BORDEAUX, U1045, F-33604 PESSAC, FRANCE.; UVSQ, CNRS, CEA, LAB SCI CLIMAT & ENVIRONM, F-91190 GIF SUR YVETTE, FRANCE.; CYPRUS INST, ENERGY ENVIRONM & WATER RES CTR, CY-2121 AGLANTZIA, CYPRUS.; UNIV PARIS, BFA, CNRS, UMR 8251,ERL 1133,INSERM, F-75013 PARIS, FRANCE.;	CENTRE NATIONAL DE LA RECHERCHE SCIENTIFIQUE (CNRS); CNRS - NATIONAL INSTITUTE FOR BIOLOGY (INSB); UDICE-FRENCH RESEARCH UNIVERSITIES; UNIVERSITE DE PARIS; UDICE-FRENCH RESEARCH UNIVERSITIES; UNIVERSITE DE BORDEAUX; UDICE-FRENCH RESEARCH UNIVERSITIES; LEAGUE OF EUROPEAN RESEARCH UNIVERSITIES - LERU; UNIVERSITE PARIS SACLAY; UNIVERSITE DE VERSAILLES SAINT-QUENTIN-EN-YVELINES; CEA; CENTRE NATIONAL …				2022-05-04		10.1021/acs.est.9b05990	ARTICLE			1520-5851	BAEZA@UNIV-PARIS-DIDEROT.FR	2369		FRENCH ENVIRONMENT AND ENERGY MANAGEMENT AGENCY (ADEME) [1262C0037, 2012-2-013]	THIS WORK WAS SUPPORTED BY THE FRENCH ENVIRONMENT AND ENERGY MANAGEMENT AGENCY (ADEME: CONVENTION NO. 1262C0037) IN THE CONTEXT OF THE CALL FOR RESEARCH PROPOSALS OF THE NATIONAL RESEARCH PROGRAM FOR ENVIRONMENTAL AND OCCUPATIONAL HEALTH (PNREST) 2012 OF ANSES (FRENCH AGENCY FOR FOOD, ENVIRONMENTAL AND OCCUPATIONAL HEALTH & SAFETY) UNDER GRANT NO. 2012-2-013, PROJECT "POTOX". WE ALSO ACKNOWLEDGE …	KN3RW		PARTICULATE MATTER POLLUTION; NANOPARTICLES; ASSOCIATIONS; HEALTHY; ILLNESS; AIRWAY; PM2.5	4	ENVIRON SCI TECHNOL	ENVIRON. SCI. TECHNOL.	ENGLISH	30		BAEZA-SQUIBAN, ARMELLE/0000-0003-2403-8823; SCIARE, JEAN/0000-0002-9908-6718; CAMPROUX, ANNE-CLAUDE/0000-0001-8821-9952	1155 16TH ST, NW, WASHINGTON, DC 20036 USA	FEB 18	10	WASHINGTON	31961142		J	AMER CHEMICAL SOC	2020	BAEZA-SQUIBAN, ARMELLE/AAL-6048-2021; BAEZA-SQUIBAN, ARMELLE/D-5681-2017	BAEZA-SQUIBAN, A (CORRESPONDING AUTHOR), UNIV PARIS, CNRS, UMR 8251, BFA, F-75013 PARIS, FRANCE.	ENGINEERING; ENVIRONMENTAL SCIENCES & ECOLOGY		0013-936X	ENVIRONMENTAL SCIENCE & TECHNOLOGY		10
WEI JL;YU HR;WANG YX;VERMA V	WEI, JINLAI;YU, HAORAN;WANG, YIXIANG;VERMA, VISHAL	AESCHBACHER M, 2012, ENVIRON SCI TECHNOL, V46, P4916, DOI 10.1021/ES300039H;ALFADDA AA, 2012, J BIOMED BIOTECHNOL, DOI 10.1155/2012/936486;ARAKAKI T, 2010, CHEMOSPHERE, V78, P1023, DOI 10.1016/J.CHEMOSPHERE.2009.11.035;ARAUJO JA, 2009, PART FIBRE TOXICOL, V6, DOI 10.1186/1743-8977-6-24;AYRES JG, 2008, INHAL TOXICOL, V20, P75, DOI 10.1080/08958370701665517, 10.1080/08958370701665517 ;BROOK RD, 201…	WE INVESTIGATED THE COMPLEXATION STATE OF ATMOSPHERIC IRON AND COPPER AND ITS IMPACT ON THE OXIDATIVE POTENTIAL (OP) OF AMBIENT PM2.5 (PM, PARTICULATE MATTER). A NOVEL FRACTIONATION SCHEME WAS DEVELOPED TO SEGREGATE THREE DIFFERENT FRACTIONS OF FE AND CU PRESENT IN AMBIENT PM2.5: (I) COMPLEXED WITH HYDROPHOBIC ORGANIC COMPOUNDS, (II) COMPLEXED WITH HYDROPHILIC ORGANIC COMPOUNDS, AND (III) FREE OR…		1661	UNIV ILLINOIS, URBANA, IL 61801 USA.; UNIV CALIF IRVINE, IRVINE, CA 92717 USA.;	UNIVERSITY OF ILLINOIS SYSTEM; UNIVERSITY OF ILLINOIS URBANA-CHAMPAIGN; UNIVERSITY OF CALIFORNIA SYSTEM; UNIVERSITY OF CALIFORNIA IRVINE				2022-05-04		10.1021/acs.est.8b05731	ARTICLE			1520-5851	VVERMA@ILLINOIS.EDU	1671		V.V'S STARTUP FUND BY THE DEPARTMENT OF CIVIL AND ENVIRONMENTAL ENGINEERING AT UNIVERSITY OF ILLINOIS AT URBANA-CHAMPAIGN	THIS WORK WAS SUPPORTED FROM V.V'S STARTUP FUND BY THE DEPARTMENT OF CIVIL AND ENVIRONMENTAL ENGINEERING AT UNIVERSITY OF ILLINOIS AT URBANA-CHAMPAIGN.	HK8DW		HYDROXYL RADICAL PRODUCTION; RIVER FULVIC-ACID; TRANSITION-METALS; ORGANIC-MATTER; AIR-POLLUTION; CHEMICAL SPECIATION; AEROSOL-PARTICLES; ATMOSPHERIC HULIS; NICA-DONNAN; HUMIC-ACID	3	ENVIRON SCI TECHNOL	ENVIRON. SCI. TECHNOL.	ENGLISH	79		WANG, YIXIANG/0000-0003-0530-8664; WEI, JINLAI/0000-0002-4741-9015	1155 16TH ST, NW, WASHINGTON, DC 20036 USA	FEB 5	11	WASHINGTON	30589257		J	AMER CHEMICAL SOC	2019		VERMA, V (CORRESPONDING AUTHOR), UNIV ILLINOIS, URBANA, IL 61801, USA.	ENGINEERING; ENVIRONMENTAL SCIENCES & ECOLOGY		0013-936X	ENVIRONMENTAL SCIENCE & TECHNOLOGY		35
TACU I;KOKALARI I;ABOLLINO O;ALBRECHT C;MALANDRINO M;FERRETTI AM;SCHINS RPF;FENOGLIO I	TACU, ION;KOKALARI, IDA;ABOLLINO, ORNELLA;ALBRECHT, CATRIN;MALANDRINO, MERY;FERRETTI, ANNA MARIA;SCHINS, ROEL P. F.;FENOGLIO, IVANA	AIR QUALITY GUIDELINES, 2005, GLOB UPD;ANONYMOUS, 2019, EPA600R19188 US EPA;BOCCHI C, 2019, MUTAT RES-GEN TOX EN, V841, P23, DOI 10.1016/J.MRGENTOX.2019.04.005;BOOGAARD H, 2011, ATMOS ENVIRON, V45, P650, DOI 10.1016/J.ATMOSENV.2010.10.033;BRUNEKREEF B, 2002, LANCET, V360, P1233, DOI 10.1016/S0140-6736(02)11274-8;CAKMAK S, 2014, ENVIRON POLLUT, V189, P208, DOI 10.1016/J.ENVPOL.2014.03.004;CARELLA …	TRANSITION METALS PLAY A KEY ROLE IN THE PATHOGENIC POTENTIAL OF URBAN PARTICULATE MATTER (PM). HOWEVER, AIR QUALITY REGULATIONS INCLUDE EXPOSURE LIMITS ONLY FOR METALS HAVING A KNOWN TOXIC POTENTIAL LIKE PB, AS, CD, AND NI, NEGLECTING OTHER TRANSITION METALS LIKE FE AND CU. FE AND CU ARE MAINLY FOUND IN THE WATER-SOLUBLE FRACTION OF PM. HOWEVER, A FRACTION OF THE IONS MAY PERSIST STRONGLY BOUND …		767	UNIV TORINO, DEPT CHEM, I-10125 TURIN, ITALY.; IUF LEIBNIZ RES INST ENVIRONM MED, D-40225 DUSSELDORF, GERMANY.; UNIV TORINO, DEPT DRUG SCI & TECHNOL, I-10125 TURIN, ITALY.; IST SCI & TECNOL CHIM GIULIO NATTA SCITEC CNR, I-20138 MILAN, ITALY.;	UNIVERSITY OF TURIN; LEIBNIZ INSTITUT FUR UMWELTMEDIZINISCHE FORSCHUNG (IUF); UNIVERSITY OF TURIN; CONSIGLIO NAZIONALE DELLE RICERCHE (CNR); ISTITUTO DI SCIENZE TECNOLOGIE CHIMICHE "GIULIO NATTA" (SCITEC-CNR)				2022-05-04		10.1021/acs.chemrestox.0c00399	ARTICLE	MAR 2021		1520-5010	IVANA.FENOGLIO@UNITO.IT	779		EC ERASMUS+ PROGRAM	WE ARE GRATEFUL TO DR. LUCA CROIN, NATIONAL INSTITUTE OF METROLOGICAL RESEARCH (INRIM), TORINO, ITALY, FOR SEM ANALYSIS OF CNPS. I.T. IS THE RECIPIENT OF A GRANT FROM THE EC ERASMUS+ PROGRAM.	QY6TY			3	CHEM RES TOXICOL	CHEM. RES. TOXICOL.	ENGLISH	57	HYBRID, GREEN PUBLISHED	FERRETTI, ANNA MARIA/0000-0002-7373-7965; FENOGLIO, IVANA/0000-0002-6946-3105	1155 16TH ST, NW, WASHINGTON, DC 20036 USA	MAR 15	13	WASHINGTON	33651939		J	AMER CHEMICAL SOC	2021	FERRETTI, ANNA MARIA/E-6861-2010	FENOGLIO, I (CORRESPONDING AUTHOR), UNIV TORINO, DEPT CHEM, I-10125 TURIN, ITALY.	PHARMACOLOGY & PHARMACY; CHEMISTRY; TOXICOLOGY		0893-228X	CHEMICAL RESEARCH IN TOXICOLOGY		1
LOVETT C;SOWLAT MH;SALIBA NA;SHIHADEH AL;SIOUTAS C	LOVETT, CHRISTOPHER;SOWLAT, MOHAMMAD H.;SALIBA, NAJAT A.;SHIHADEH, ALAN L.;SIOUTAS, CONSTANTINOS	ARGYROPOULOS G, 2016, SCI TOTAL ENVIRON, V568, P124, DOI 10.1016/J.SCITOTENV.2016.05.217;ATHANASOPOULOU E, 2016, ATMOS ENVIRON, V140, P592, DOI 10.1016/J.ATMOSENV.2016.06.041;BAALBAKI R, 2013, J AIR WASTE MANAGE, V63, P327, DOI 10.1080/10962247.2012.761660;BIRCH ME, 1996, AEROSOL SCI TECH, V25, P221, DOI 10.1080/02786829608965393;BORGIE M, 2016, ATMOS RES, V180, P274, DOI 10.1016/J.ATMOSRES.2016.…	IN THIS STUDY, WE EXAMINE THE OXIDATIVE POTENTIAL OF AIRBORNE PARTICULATE MATTER (PM) IN BEIRUT, LEBANON, AS INFLUENCED BY DUST EVENTS ORIGINATING IN THE SAHARA AND ARABIAN DESERTS. SEGREGATED FINE (< 2.5 MU M) AND COARSE (2.5-10 MU M) PM SAMPLES COLLECTED DURING DUST EVENTS, AS WELL AS DURING NON-DUST PERIODS, WERE ANALYZED FOR CHEMICAL COMPOSITION, AND THE IN VITRO ALVEOLAR MACROPHAGE (AM) ASSA…		34	UNIV SOUTHERN CALIF, DEPT CIVIL & ENVIRONM ENGN, 3620 SOUTH VERMONT AVE, LOS ANGELES, CA 90089 USA.; AMER UNIV BEIRUT, DEPT CHEM, POB 11-0236, BEIRUT 11072020, LEBANON.; AMER UNIV BEIRUT, DEPT MECH ENGN, MAROUN SEMAAN FAC ENGN, POB 11-0236, BEIRUT 11072020, LEBANON.;	UNIVERSITY OF SOUTHERN CALIFORNIA; AMERICAN UNIVERSITY OF BEIRUT; AMERICAN UNIVERSITY OF BEIRUT				2022-05-04	DUST EPISODES; SAHARA AND ARABIAN DESERTS; BEIRUT; PARTICULATE MATTER; OXIDATIVE POTENTIAL	10.1016/j.atmosenv.2018.06.016	ARTICLE			1873-2844	CLOVETT@USC.EDU; SOWLAT@USC.EDU; NS30@AUB.EDU.LB; AS20@AUB.EDU.LB; SIOUTAS@USC.EDU	42		UNIVERSITY OF SOUTHERN CALIFORNIA VITERBI DEAN'S PH.D. FELLOWSHIP; NIHUNITED STATES DEPARTMENT OF HEALTH & HUMAN SERVICESNATIONAL INSTITUTES OF HEALTH (NIH) - USA [RF1-AG051521-01, R21-AG050201-01A1]; NATIONAL INSTITUTE ON AGINGUNITED STATES DEPARTMENT OF HEALTH & HUMAN SERVICESNATIONAL INSTITUTES OF HEALTH (NIH) - USANIH NATIONAL INSTITUTE ON AGING (NIA) [R21AG050201, RF1AG051521] FUNDING SOURCE…	THIS STUDY WAS SUPPORTED IN PART BY THE UNIVERSITY OF SOUTHERN CALIFORNIA VITERBI DEAN'S PH.D. FELLOWSHIP AND NIH RESEARCH GRANTS RF1-AG051521-01 AND R21-AG050201-01A1.	GO6BL		URBAN BACKGROUND SITES; SOLUBLE ORGANIC-CARBON; AIR-POLLUTION; CHEMICAL-COMPOSITION; SOURCE APPORTIONMENT; ULTRAFINE PARTICLES; DITHIOTHREITOL DTT; ELEMENTAL CARBON; FIELD-EVALUATION; SEASONAL TRENDS		ATMOS ENVIRON	ATMOS. ENVIRON.	ENGLISH	66	GREEN ACCEPTED, BRONZE	SHIHADEH, ALAN/0000-0001-6387-8564; SALIBA, NAJAT/0000-0002-4276-1524; SIOUTAS, CONSTANTINOS/0000-0001-5146-0857	THE BOULEVARD, LANGFORD LANE, KIDLINGTON, OXFORD OX5 1GB, ENGLAND	SEP	9	OXFORD	30061791		J	PERGAMON-ELSEVIER SCIENCE LTD	2018	SIOUTAS, CONSTANTINOS/R-1968-2019; SHIHADEH, ALAN/F-1646-2011; SOWLAT, MOHAMMAD/K-6643-2019	SIOUTAS, C (CORRESPONDING AUTHOR), UNIV SOUTHERN CALIF, DEPT CIVIL & ENVIRONM ENGN, 3620 SOUTH VERMONT AVE, LOS ANGELES, CA 90089, USA.	ENVIRONMENTAL SCIENCES & ECOLOGY; METEOROLOGY & ATMOSPHERIC SCIENCES		1352-2310	ATMOSPHERIC ENVIRONMENT		15
MARTIN NR;KELLEY P;KLASKI R;BOSCO A;MOORE B;TRAVISS N	MARTIN, NATHAN R.;KELLEY, PATRICK;KLASKI, RACHEL;BOSCO, ANDREW;MOORE, BRIAN;TRAVISS, NORA	BAULIG A, 2003, AM J PHYSIOL-LUNG C, V285, PL671, DOI 10.1152/AJPLUNG.00419.2002;BETHA R, 2011, J AIR WASTE MANAGE, V61, P1063, DOI 10.1080/10473289.2011.608622;BRIEGER K, 2012, SWISS MED WKLY, V142, DOI 10.4414/SMW.2012.13659;CHARRIER JG, 2012, ATMOS CHEM PHYS, V12, P9321, DOI 10.5194/ACP-12-9321-2012;CHEUNG K, 2010, AEROSOL SCI TECH, V44, P500, DOI 10.1080/02786821003758294;DROGE W, 2002, PHYSI…	LITTLE IS KNOWN REGARDING THE OXIDATIVE POTENTIAL OF BIODIESEL PARTICULATE MATTER (PM) RELATIVE TO DIESEL PM EMITTED FROM HEAVY DUTY DIESEL (HDD) NONROAD ENGINES GENERATED IN REAL-WORLD OCCUPATIONAL SETTINGS. THE COMPOSITION OF BIODIESEL AND DIESEL PMCAN INCLUDE TRANSITION METALS, POLAR, AND NONPOLAR ORGANIC SPECIES WHICH CAN INCREASE OXIDATIVE POTENTIAL VIA PRODUCTION OF REACTIVE OXYGEN SPECIES …		908	KEENE STATE COLL, DEPT ENVIRONM STUDIES, KEENE, NH 03431 USA.; KEENE STATE COLL, DEPT CHEM, KEENE, NH 03431 USA.; KEENE STATE COLL, DEPT BIOL, KEENE, NH 03431 USA.;	UNIVERSITY SYSTEM OF NEW HAMPSHIRE; KEENE STATE COLLEGE; UNIVERSITY SYSTEM OF NEW HAMPSHIRE; KEENE STATE COLLEGE; UNIVERSITY SYSTEM OF NEW HAMPSHIRE; KEENE STATE COLLEGE				2022-05-04	BIODIESEL; PARTICULATE MATTER; REACTIVE OXYGEN SPECIES; OXIDATIVE POTENTIAL; BEAS-2B	10.1016/j.scitotenv.2018.11.292	ARTICLE			1879-1026	NTRAVISS@KEENE.EDU	914		NATIONAL INSTITUTES OF HEALTH (NIH) GRANT R15 AREA GRANT [1R15 ES022431-01]; NEW HAMPSHIRE-INBRE THROUGH AN INSTITUTIONAL DEVELOPMENT AWARD (IDEA), FROM THE NATIONAL INSTITUTE OF GENERAL MEDICAL SCIENCES OF THE NIH [P20GM103506]; NATIONAL INSTITUTE OF GENERAL MEDICAL SCIENCESUNITED STATES DEPARTMENT OF HEALTH & HUMAN SERVICESNATIONAL INSTITUTES OF HEALTH (NIH) - USANIH NATIONAL INSTITUTE OF GENER…	THE TRAVISS RESEARCH LAB WOULD LIKE TO THANK THE KEENE RECYCLING CENTER STAFF, THE CITY OF KEENE, KEENE STATE COLLEGE, AND THE DEPARTMENT OF ENVIRONMENTAL STUDIES. WE WOULD LIKE TO EXTEND OUR GRATITUDE TO THE 2014 FIELD TEAM (TARA PRATT FANDINO, ANDREW BOSCO, ZAC SHALIT, PATRICK KELLEY, RACHEL KLASKI) FOR THEIR HELP IN COLLECTING FIELD DATA AND DATA ANALYSIS. WE WOULD ALSO LIKE TO ACKNOWLEDGE DR.…	HG5QS		EXHAUST PARTICLES; EPITHELIAL-CELLS; TOXICITY; STRESS; EMISSIONS; PM; COMBUSTION; EXPRESSION; METALS; IMPACT		SCI TOTAL ENVIRON	SCI. TOTAL ENVIRON.	ENGLISH	33	GREEN ACCEPTED	MARTIN, NATHAN/0000-0001-6201-0712	PO BOX 211, 1000 AE AMSTERDAM, NETHERLANDS	MAR 10	7	AMSTERDAM	30481717		J	ELSEVIER SCIENCE BV	2019		TRAVISS, N (CORRESPONDING AUTHOR), KEENE STATE COLL, DEPT ENVIRONM STUDIES, KEENE, OH 03435, USA.	ENVIRONMENTAL SCIENCES & ECOLOGY		0048-9697	SCIENCE OF THE TOTAL ENVIRONMENT		7
SHAHPOURY P;HARNER T;LAMMEL G;LELIEVELD S;TONG HJ;WILSON J	SHAHPOURY, POURYA;HARNER, TOM;LAMMEL, GERHARD;LELIEVELD, STEVEN;TONG, HAIJIE;WILSON, JAKE	AYRES JG, 2008, INHAL TOXICOL, V20, P75, DOI 10.1080/08958370701665517, 10.1080/08958370701665517 ;BATES JT, 2019, ENVIRON SCI TECHNOL, V53, P4003, DOI 10.1021/ACS.EST.8B03430;BOISA N, 2014, ENVIRON INT, V70, P132, DOI 10.1016/J.ENVINT.2014.05.021;BORM PJA, 2007, OCCUP ENVIRON MED, V64, P73, DOI 10.1136/OEM.2006.029090;BREDBERG A, 2012, CLIN CHEM, V58, P431, DOI 10.1373/CLINCHEM.2011.169235;BURNE…	OXIDATIVE POTENTIAL IS A MEASURE OF REDOX ACTIVITY OF AIRBORNE PARTICULATE MATTER (PM) AND IS OFTEN USED AS A SURROGATE TO ESTIMATE ONE FORM OF PM TOXICITY. THE EVALUATION OF OXIDATIVE POTENTIAL IN A PHYSIOLOGICALLY RELEVANT ENVIRONMENT IS ALWAYS CHALLENGING. IN THIS WORK, WE DEVELOPED A CHROMATOGRAPHIC METHOD, EMPLOYING AN ULTRA-HIGH-PERFORMANCE LIQUID CHROMATOGRAPH COUPLED TO A TRIPLE-QUADRUPLE…		6529	ENVIRONM & CLIMATE CHANGE CANADA, AIR QUAL PROC RES SECT, TORONTO, ON, CANADA.; MAX PLANCK INST CHEM, MULTIPHASE CHEM DEPT, MAINZ, GERMANY.;	ENVIRONMENT & CLIMATE CHANGE CANADA; MAX PLANCK SOCIETY				2022-05-04		10.5194/amt-12-6529-2019	ARTICLE			1867-8548	POURYA.SHAHPOURY@CANADA.CA	6539		ENVIRONMENT AND CLIMATE CHANGE CANADA; AIR POLLUTION AND CHEMICALS MANAGEMENT PROGRAMS; MAX PLANCK SOCIETYMAX PLANCK SOCIETYFOUNDATION CELLEX	THIS WORK WAS FUNDED BY ENVIRONMENT AND CLIMATE CHANGE CANADA AND SUPPORTS THE AIR POLLUTION AND CHEMICALS MANAGEMENT PROGRAMS. THE WORK WAS ALSO SUPPORTED BY THE MAX PLANCK SOCIETY.	JV3JD		PERFORMANCE LIQUID-CHROMATOGRAPHY; HUMIC-LIKE SUBSTANCES; WATER-SOLUBLE PM2.5; REDOX STATE; DITHIOTHREITOL DTT; AIR-POLLUTION; STRESS; GLUTATHIONE; HEALTH; SURFACTANT	12	ATMOS MEAS TECH	ATMOS. MEAS. TECH.	ENGLISH	56	GREEN SUBMITTED, GOLD	LAMMEL, GERHARD/0000-0003-2313-0628; TONG, HAI-JIE/0000-0001-9887-7836; WILSON, JAKE/0000-0002-2342-6966	BAHNHOFSALLEE 1E, GOTTINGEN, 37081, GERMANY	DEC 9	11	GOTTINGEN			J	COPERNICUS GESELLSCHAFT MBH	2019	LAMMEL, GERHARD/ABE-1446-2021; TONG, HAI-JIE/B-8735-2014	SHAHPOURY, P (CORRESPONDING AUTHOR), ENVIRONM & CLIMATE CHANGE CANADA, AIR QUAL PROC RES SECT, TORONTO, ON, CANADA.; SHAHPOURY, P (CORRESPONDING AUTHOR), MAX PLANCK INST CHEM, MULTIPHASE CHEM DEPT, MAINZ, GERMANY.	METEOROLOGY & ATMOSPHERIC SCIENCES		1867-1381	ATMOSPHERIC MEASUREMENT TECHNIQUES		4
BERG KE;TURNER LR;BENKA-COKER ML;RAJKUMAR S;YOUNG BN;PEEL JL;CLARK ML;VOLCKENS J;HENRY CS	BERG, KATHLEEN E.;TURNER, LAURELLE R.;BENKA-COKER, MEGAN L.;RAJKUMAR, SARAH;YOUNG, BONNIE N.;PEEL, JENNIFER L.;CLARK, MAGGIE L.;VOLCKENS, JOHN;HENRY, CHARLES S.	ALFADDA AA, 2012, J BIOMED BIOTECHNOL, DOI 10.1155/2012/936486;ANDERSON JO, 2012, J MED TOXICOL, V8, P166, DOI 10.1007/S13181-011-0203-1;AYRES JG, 2008, INHAL TOXICOL, V20, P75, DOI 10.1080/08958370701665517, 10.1080/08958370701665517 ;BOOZER C, 2006, CURR OPIN BIOTECH, V17, P400, DOI 10.1016/J.COPBIO.2006.06.012;BORM PJA, 2007, OCCUP ENVIRON MED, V64, P73, DOI 10.1136/OEM.2006.029090;BROOK RD, 2…	PARTICULATE MATTER (PM) AIR POLLUTION IS ASSOCIATED WITH HUMAN MORBIDITY AND MORTALITY. MEASURING PM OXIDATIVE POTENTIAL HAS BEEN SHOWN TO PROVIDE A PREDICTIVE MEASUREMENT BETWEEN PM EXPOSURE AND ADVERSE HEALTH IMPACTS. THE DITHIOTHREITOL (DTT) ASSAY IS COMMONLY USED TO MEASURE THE OXIDATIVE POTENTIAL OF PM2.5 (PM LESS THAN 2.5 MU M AERODYNAMIC DIAMETER). IN THE COMMON, KINETIC FORM OF THIS ASSAY…		268	COLORADO STATE UNIV, DEPT CHEM, 1872 CAMPUS DELIVERY, FT COLLINS, CO 80523 USA.; COLORADO STATE UNIV, DEPT CHEM & BIOL ENGN, FT COLLINS, CO 80523 USA.; COLORADO STATE UNIV, DEPT ENVIRONM & RADIOL HLTH SCI, FT COLLINS, CO 80523 USA.; COLORADO STATE UNIV, DEPT MECH ENGN, FT COLLINS, CO 80523 USA.;	COLORADO STATE UNIVERSITY; COLORADO STATE UNIVERSITY; COLORADO STATE UNIVERSITY; COLORADO STATE UNIVERSITY				2022-05-04		10.1080/02786826.2018.1560391	ARTICLE			1521-7388	CHUCK.HENRY@COLOSTATE.EDU	275		NATIONAL INSTITUTES OF HEALTH THROUGH THE NATIONAL INSTITUTE FOR ENVIRONMENTAL HEALTH SCIENCES [R33ES024719, R21ES022810]; NATIONAL INSTITUTE OF ENVIRONMENTAL HEALTH SCIENCESUNITED STATES DEPARTMENT OF HEALTH & HUMAN SERVICESNATIONAL INSTITUTES OF HEALTH (NIH) - USANIH NATIONAL INSTITUTE OF ENVIRONMENTAL HEALTH SCIENCES (NIEHS) [R33ES024719] FUNDING SOURCE: NIH REPORTER	FUNDING FOR THIS PROJECT WAS PROVIDED BY GRANTS FROM THE NATIONAL INSTITUTES OF HEALTH THROUGH THE NATIONAL INSTITUTE FOR ENVIRONMENTAL HEALTH SCIENCES (R33ES024719, PI: HENRY; R21ES022810, PI: PEEL).	HO8DY		AIR-POLLUTION; HYDROXYL RADICALS; OXIDATIVE STRESS; IN-VITRO; GENERATION; PARTICLES; DISEASE; SENSOR; SITES; PM2.5	3	AEROSOL SCI TECH	AEROSOL SCI. TECHNOL.	ENGLISH	35	GREEN ACCEPTED	HENRY, CHARLES S/0000-0002-8671-7728; VOLCKENS, JOHN/0000-0002-7563-9525; BENKA-COKER, MEGAN/0000-0003-2646-3604; YOUNG, BONNIE/0000-0002-6524-2348; BERG, KATHLEEN/0000-0003-1497-014X; RAJKUMAR, SARAH/0000-0002-7567-9869	530 WALNUT STREET, STE 850, PHILADELPHIA, PA 19106 USA	MAR 4	8	PHILADELPHIA	31588161		J	TAYLOR & FRANCIS INC	2019	BENKA-COKER, MEGAN/AAB-6966-2019; HENRY, CHARLES S/AAG-8084-2019; YOUNG, BONNIE NADYNE/W-5226-2019	HENRY, CS (CORRESPONDING AUTHOR), COLORADO STATE UNIV, DEPT CHEM, 1872 CAMPUS DELIVERY, FT COLLINS, CO 80523, USA.	ENGINEERING; ENVIRONMENTAL SCIENCES & ECOLOGY; METEOROLOGY & ATMOSPHERIC SCIENCES		0278-6826	AEROSOL SCIENCE AND TECHNOLOGY		3
FUSARO L;SALVATORI E;WINKLER A;FREZZINI MA;DE SANTIS E;SAGNOTTI L;CANEPARI S;MANES F	FUSARO, LINA;SALVATORI, ELISABETTA;WINKLER, ALDO;FREZZINI, MARIA AGOSTINA;DE SANTIS, ELENA;SAGNOTTI, LEONARDO;CANEPARI, SILVIA;MANES, FAUSTO	ALESSIO M, 2002, ATMOS ENVIRON, V36, P5405, DOI 10.1016/S1352-2310(02)00409-0;ALFANI A, 2001, ATMOS ENVIRON, V35, P3553, DOI 10.1016/S1352-2310(01)00087-5;ANONYMOUS, 2015, ATMOS ENVIRON, DOI DOI 10.1016/J.ATM0SENV.2015.01.052;BATES JT, 2019, ENVIRON SCI TECHNOL, V53, P4003, DOI 10.1021/ACS.EST.8B03430;BERNARDINI A, 2016, INT J PHYTOREMEDIAT, V18, P16, DOI 10.1080/15226514.2015.1058327;BLANUSA T, …	INCREASED ATTENTION HAS BEEN GIVEN TO PARTICULATE MATTER (PM) THAT, AS WELL AS WORSENING AIR QUALITY, IS RESPONSIBLE FOR CHRONIC AND ACUTE RESPIRATORY OR CARDIOVASCULAR DISEASES. CURRENTLY, MOST OF THE STUDIES ARE FOCUSED ON THE CAPACITY OF PLANTS AND OTHER BIOLOGICAL MEDIA TO ADSORB PM, WHEREAS FEW WORKS EXPLORE THE FUNCTIONAL DAMAGE DUE TO PM ON URBAN VEGETATION. THE PRESENT STUDY, CONSIDERING …	107707		CNR, INST BIOECON, VIA TAURINI 19, I-00185 ROME, ITALY.; SAPIENZA UNIV ROME, DEPT ENVIRONM BIOL, PLE ALDO MORO 5, I-00185 ROME, ITALY.; ENEA, ITALIAN NATL AGCY NEW TECHNOL ENERGY & SUSTAINABL, SSPT STS, VIA ANGUILLARESE 301, I-00123 ROME, ITALY.; IST NAZL GEOFIS & VULCANOL, VIA VIGNA MURATA 605, I-00143 ROME, ITALY.;	CONSIGLIO NAZIONALE DELLE RICERCHE (CNR); ISTITUTO PER LA BIOECONOMIA (IBE-CNR); SAPIENZA UNIVERSITY ROME; ITALIAN NATIONAL AGENCY NEW TECHNICAL ENERGY & SUSTAINABLE ECONOMICS DEVELOPMENT; ISTITUTO NAZIONALE GEOFISICA E VULCANOLOGIA (INGV)				2022-05-04	PM INJURY; BIOMONITORING; URBAN GREEN; FUNCTIONAL TRAITS; MAGNETIC PROPERTIES; OXIDATIVE POTENTIAL	10.1016/j.ecolind.2021.107707	ARTICLE	APR 2021		1872-7034	LINA.FUSARO@CNR.IT			ACCADEMIA DELLE SCIENZE DETTA DEI XL [GRANT 2018]; SAPIENZA ATENEO RESEARCH PROJECT 2019 [RM11916B79293E6F]	THIS WORK WAS SUPPORTED BY ACCADEMIA DELLE SCIENZE DETTA DEI XL [GRANT 2018] ; SAPIENZA ATENEO RESEARCH PROJECT 2019 [PROT. NUM. RM11916B79293E6F] .	RY3HK		AIR-POLLUTION; ECOSYSTEM SERVICES; TRACE-ELEMENTS; HEAVY-METALS; LEAVES; ROME; ACCUMULATION; FLUORESCENCE; PM10; L.		ECOL INDIC	ECOL. INDIC.	ENGLISH	88	GOLD, GREEN PUBLISHED	WINKLER, ALDO/0000-0002-0653-0059; SAGNOTTI, LEONARDO/0000-0003-3944-201X; FREZZINI, MARIA AGOSTINA/0000-0003-2498-510X	RADARWEG 29, 1043 NX AMSTERDAM, NETHERLANDS	JUL	12	AMSTERDAM			J	ELSEVIER	2021	WINKLER, ALDO/AAF-8735-2020; SAGNOTTI, LEONARDO/AFM-3916-2022	FUSARO, L (CORRESPONDING AUTHOR), CNR, INST BIOECON, VIA TAURINI 19, I-00185 ROME, ITALY.	BIODIVERSITY & CONSERVATION; ENVIRONMENTAL SCIENCES & ECOLOGY		1470-160X	ECOLOGICAL INDICATORS		8
SON Y;MISHIN V;WELSH W;LU SE;LASKIN JD;KIPEN H;MENG QM	SON, YEONGKWON;MISHIN, VLADIMIR;WELSH, WILLIAM;LU, SHOU-EN;LASKIN, JEFFREY D.;KIPEN, HOWARD;MENG, QINGYU	AYRES JG, 2008, INHAL TOXICOL, V20, P75, DOI 10.1080/08958370701665517, 10.1080/08958370701665517 ;BAE S, 2010, ENVIRON HEALTH PERSP, V118, P579, DOI 10.1289/EHP.0901077;BALASHAZY I, 2003, J APPL PHYSIOL, V94, P1719, DOI 10.1152/JAPPLPHYSIOL.00527.2002;BALASHAZY I, 1999, J AEROSOL SCI, V30, P185, DOI 10.1016/S0021-8502(98)00040-8;BALDACCHINO G, 2009, CHEM PHYS LETT, V468, P275, DOI 10.1016/J.CPLE…	OXIDATIVE STRESS IS ONE OF THE KEY MECHANISMS LINKING AMBIENT PARTICULATE MATTER (PM) EXPOSURE WITH VARIOUS ADVERSE HEALTH EFFECTS. THE OXIDATIVE POTENTIAL OF PM HAS BEEN USED TO CHARACTERIZE THE ABILITY OF PM INDUCED OXIDATIVE STRESS. HYDROXYL RADICAL (CENTER DOT OH) IS THE MOST DESTRUCTIVE RADICAL PRODUCED BY PM. HOWEVER, THERE IS CURRENTLY NO HIGH-THROUGHPUT APPROACH WHICH CAN RAPIDLY MEASURE …		13678	RUTGERS STATE UNIV, DEPT ENVIRONM & OCCUPAT HLTH, SCH PUBL HLTH, PISCATAWAY, NJ 08854 USA.; RUTGERS STATE UNIV, DEPT PHARMACOL & TOXICOL, COLL PHARM, PISCATAWAY, NJ 08854 USA.; RUTGERS STATE UNIV, ENVIRONM & OCCUPAT HLTH SCI INST, PISCATAWAY, NJ 08854 USA.; RUTGERS STATE UNIV, DEPT PHARMACOL, ROBERT WOOD JOHNSON MED SCH, PISCATAWAY, NJ 08854 USA.; RUTGERS STATE UNIV, DEPT BIOSTAT, SCH PUBL HLTH, …	RUTGERS STATE UNIVERSITY NEW BRUNSWICK; RUTGERS STATE UNIVERSITY NEW BRUNSWICK; RUTGERS STATE UNIVERSITY NEW BRUNSWICK; RUTGERS STATE UNIVERSITY NEW BRUNSWICK; RUTGERS STATE UNIVERSITY MEDICAL CENTER; RUTGERS STATE UNIVERSITY NEW BRUNSWICK				2022-05-04	HYDROXYL RADICAL; OXIDATIVE POTENTIAL; OXIDATIVE STRESS; PARTICULATE MATTER; AIR POLLUTION; HIGH THROUGHPUT ANALYSIS; MOLECULAR PROBE; EXPOSURE ASSESSMENT	10.3390/ijerph121113678	ARTICLE			1660-4601	SONYE@SPH.RUTGERS.EDU; MISHIN@EOHSI.RUTGERS.EDU; WELSHWJ@RWJMS.RUTGERS.EDU; SHOUEN.LU@RUTGERS.EDU; JLASKIN@EOHSI.RUTGERS.EDU; KIPEN@EOHSI.RUTGERS.EDU; MENGQI@SPH.RUTGERS.EDU	13695		NIEHS CEED CENTER [PES005022]; NIHUNITED STATES DEPARTMENT OF HEALTH & HUMAN SERVICESNATIONAL INSTITUTES OF HEALTH (NIH) - USA [AR055073]; NATIONAL INSTITUTE OF ARTHRITIS AND MUSCULOSKELETAL AND SKIN DISEASESUNITED STATES DEPARTMENT OF HEALTH & HUMAN SERVICESNATIONAL INSTITUTES OF HEALTH (NIH) - USANIH NATIONAL INSTITUTE OF ARTHRITIS & MUSCULOSKELETAL & SKIN DISEASES (NIAMS) [U54AR055073] FUNDING…	THE AUTHORS WISH TO THANK NIEHS CEED CENTER PES005022 AND NIH GRANT AR055073 FOR FUNDING THIS STUDY. THE AUTHOR WOULD ALSO LIKE TO THANK JENNIFER RICHMOND-BRYANT (US EPA) FOR PROVIDING VALUABLE COMMENTS.	CX4CJ		EPITHELIAL LINING FLUID; ELECTRON-PARAMAGNETIC-RESONANCE; PARTICLE DEPOSITION PATTERNS; JOAQUIN VALLEY PARTICLES; LOS-ANGELES; DIESEL EXHAUST; IN-VITRO; FLUORESCENCE PROBES; TRANSITION-METALS; AQUEOUS-SOLUTIONS	11	INT J ENV RES PUB HE	INT. J. ENVIRON. RES. PUBLIC HEALTH	ENGLISH	69	GREEN SUBMITTED, GREEN PUBLISHED, GOLD		ST ALBAN-ANLAGE 66, CH-4052 BASEL, SWITZERLAND	NOV	18	BASEL	26516887		J	MDPI	2015	MENG, QINGYU/Y-2802-2019	MENG, QM (CORRESPONDING AUTHOR), RUTGERS STATE UNIV, DEPT ENVIRONM & OCCUPAT HLTH, SCH PUBL HLTH, PISCATAWAY, NJ 08854, USA.	ENVIRONMENTAL SCIENCES & ECOLOGY; PUBLIC, ENVIRONMENTAL & OCCUPATIONAL HEALTH			INTERNATIONAL JOURNAL OF ENVIRONMENTAL RESEARCH AND PUBLIC HEALTH		19
BECK-SPEIER I;DAYAL N;KARG E;MAIER KL;SCHUMANN G;SCHULZ H;SEMMLER M;TAKENAKA S;STETTMAIER K;BORS W;GHIO A;SAMET JM;HEYDER J	BECK-SPEIER, I;DAYAL, N;KARG, E;MAIER, KL;SCHUMANN, G;SCHULZ, H;SEMMLER, M;TAKENAKA, S;STETTMAIER, K;BORS, W;GHIO, A;SAMET, JM;HEYDER, J	ACKERMANN EJ, 1995, J BIOL CHEM, V270, P445, DOI 10.1074/JBC.270.1.445;ALLEN RC, 1986, METHOD ENZYMOL, V133, P449;BALSINDE J, 1998, P NATL ACAD SCI USA, V95, P7951, DOI 10.1073/PNAS.95.14.7951;BALSINDE J, 1997, J BIOL CHEM, V272, P29317, DOI 10.1074/JBC.272.46.29317;BECK-SPEIER I, 2003, PROSTAG OTH LIPID M, V71, P217, DOI 10.1016/S1098-8823(03)00041-8;BECK-SPEIER I, 2001, ENVIRON HEALTH PERSP, V1…	IN AMBIENT AEROSOLS, ULTRAFINE PARTICLES (UFP) AND THEIR AGGLOMERATES ARE CONSIDERED TO BE MAJOR FACTORS CONTRIBUTING TO ADVERSE HEALTH EFFECTS. REACTIVITY OF AGGLOMERATED UFP OF ELEMENTAL CARBON (EC), PRINTEX 90, PRINTEX G, AND DIESEL EXHAUST PARTICLES (DEP) WAS EVALUATED BY THE CAPACITY OF PARTICLES TO OXIDIZE METHIONINE IN A CELL-FREE IN VITRO SYSTEM FOR DETERMINATION OF THEIR INNATE OXIDATIVE…		1080	GSF, NATL RES CTR ENVIRONM & HLTH, INST INHALAT BIOL, D-85758 NEUHERBERG, GERMANY.; GSF, NATL RES CTR ENVIRONM & HLTH, INST RADIAT BIOL, D-85758 NEUHERBERG, GERMANY.; ENVIRONM PROTECT AGCY, HUMAN STUDIES DIV, CHAPEL HILL, NC 27599 USA.;	HELMHOLTZ ASSOCIATION; HELMHOLTZ-CENTER MUNICH - GERMAN RESEARCH CENTER FOR ENVIRONMENTAL HEALTH; HELMHOLTZ ASSOCIATION; HELMHOLTZ-CENTER MUNICH - GERMAN RESEARCH CENTER FOR ENVIRONMENTAL HEALTH; UNITED STATES ENVIRONMENTAL PROTECTION AGENCY				2022-05-04	ULTRAFINE PARTICLES; OXIDATIVE STRESS; PHOSPHOLIPASE A(2); LIPID MEDIATORS; PROSTAGLANDIN E-2; LEUKOTRIENE B-4; 8-ISOPROSTANE; ALVEOLAR MACROPHAGES; FREE RADICALS	10.1016/j.freeradbiomed.2005.01.004	ARTICLE			1873-4596	BECK-SPEIER@GSF.DE	1092				912DQ		CA2+-INDEPENDENT PHOSPHOLIPASE A(2); PLATELET-ACTIVATING-FACTOR; POLLUTANTS INDUCE; CARBON; PROSTAGLANDINS; INFLAMMATION; INHIBITION; EXPRESSION; GENERATION; RESPONSES	8	FREE RADICAL BIO MED	FREE RADIC. BIOL. MED.	ENGLISH	45		SCHULZ, HOLGER/0000-0002-1157-200X	STE 800, 230 PARK AVE, NEW YORK, NY 10169 USA	APR 15	13	NEW YORK	15780766		J	ELSEVIER SCIENCE INC	2005	SCHULZ, HOLGER/J-5643-2015	BECK-SPEIER, I (CORRESPONDING AUTHOR), GSF, NATL RES CTR ENVIRONM & HLTH, INST INHALAT BIOL, D-85758 NEUHERBERG, GERMANY.	BIOCHEMISTRY & MOLECULAR BIOLOGY; ENDOCRINOLOGY & METABOLISM		0891-5849	FREE RADICAL BIOLOGY AND MEDICINE		123
LIONETTO MG;GUASCITO MR;GIORDANO ME;CARICATO R;DE BARTOLOMEO AR;ROMANO MP;CONTE M;DINOI A;CONTINI D	LIONETTO, MARIA GIULIA;GUASCITO, MARIA RACHELE;GIORDANO, MARIA ELENA;CARICATO, ROBERTO;DE BARTOLOMEO, ANNA RITA;ROMANO, MARIA PIA;CONTE, MARIANNA;DINOI, ADELAIDE;CONTINI, DANIELE	AMATO F, 2016, ATMOS CHEM PHYS, V16, P3289, DOI 10.5194/ACP-16-3289-2016;ANDERSON JO, 2012, J MED TOXICOL, V8, P166, DOI 10.1007/S13181-011-0203-1;AYRES JG, 2008, INHAL TOXICOL, V20, P75, DOI 10.1080/08958370701665517, 10.1080/08958370701665517 ;BATES JT, 2019, ENVIRON SCI TECHNOL, V53, P4003, DOI 10.1021/ACS.EST.8B03430;CESARI D, 2018, ATMOS RES, V200, P97, DOI 10.1016/J.ATMOSRES.2017.10.004;CES…	LONG AND SHORT-TERM EXPOSURE TO ATMOSPHERIC PARTICULATE MATTER (PM) HAS DETRIMENTAL EFFECTS ON HUMAN HEALTH. THE EFFECTIVE MECHANISMS LEADING TO PM TOXICITY ARE STILL NOT FULLY UNDERSTOOD, EVEN IF IT IS KNOWN THAT PHYSICAL-CHEMICAL PROPERTIES, STRONGLY INFLUENCED BY SOURCES AND ATMOSPHERIC PROCESSES, ARE KNOWN TO PLAY AN IMPORTANT ROLE. IN THIS WORK, PM10 SAMPLES WERE COLLECTED, AT AN URBAN BACKG…	464		UNIV SALENTO, DEPT ENVIRONM & BIOL SCI & TECHNOL DISTEBA, I-73100 LECCE, ITALY.; CNR, ISAC, INST ATMOSPHER SCI & CLIMATE, PRV LECCE MONTERONI KM 1-2, I-73100 LECCE, ITALY.;	UNIVERSITY OF SALENTO; CONSIGLIO NAZIONALE DELLE RICERCHE (CNR); ISTITUTO DI SCIENZE DELL'ATMOSFERA E DEL CLIMA (ISAC-CNR)				2022-05-04	PM10; OXIDATIVE POTENTIAL; CYTOTOXICITY; INTRACELLULAR OXIDATIVE STRESS GENERATING CAPACITY; GENOTOXICITY	10.3390/atmos12040464	ARTICLE			2073-4433	GIULIA.LIONETTO@UNISALENTO.IT; MARIA.RACHELE.GUASCITO@UNISALENTO.IT; ELENA.GIORDANO@UNISALENTO.IT; ROBERTO.CARICATO@UNISALENTO.IT; ANNARITA.DEBARTOLOMEO@UNISALENTO.IT; MARIAPIA.ROMANO@UNISALENTO.IT; M.CONTE@ISAC.CNR.IT; A.DINOI@ISAC.CNR.IT; D.CONTINI@ISAC.CNR.IT			PROJECT PAPER (PAPER ANALYZER FOR PARTICULATE EXPOSURE RISK) WITHIN POR PUGLIA FESR-FSE 2014-2020-ASSE PRIORITARIO 1-AZIONE 1.6-BANDO INNONETWORK-AIUTI A SOSTEGNO DELLE ATTIVITA DI RS [PH3B166]	THIS RESEARCH WAS FUNDED BY PROJECT PAPER (PAPER ANALYZER FOR PARTICULATE EXPOSURE RISK), FUNDED WITHIN POR PUGLIA FESR-FSE 2014-2020-ASSE PRIORITARIO 1-AZIONE 1.6-BANDO INNONETWORK-AIUTI A SOSTEGNO DELLE ATTIVITA DI R&S, GRANT NUMBER PH3B166.	RQ9EX			4	ATMOSPHERE-BASEL	ATMOSPHERE	ENGLISH	61	GOLD	GIORDANO, MARIA ELENA/0000-0002-8573-5844; CONTINI, DANIELE/0000-0003-4454-0642; RACHELE, GUASCITO MARIA/0000-0002-3399-4983; CONTE, MARIANNA/0000-0002-1770-8561; LIONETTO, MARIA GIULIA/0000-0003-3752-0192; DINOI, ADELAIDE/0000-0002-1869-3963	ST ALBAN-ANLAGE 66, CH-4052 BASEL, SWITZERLAND	APR	14	BASEL			J	MDPI	2021	GIORDANO, MARIA ELENA/AEH-2986-2022; CONTINI, DANIELE/N-7070-2014; GUASCITO, MARIA/AAM-2455-2020; RACHELE, GUASCITO MARIA/AER-3272-2022; CONTE, MARIANNA/G-3868-2016	GUASCITO, MR (CORRESPONDING AUTHOR), UNIV SALENTO, DEPT ENVIRONM & BIOL SCI & TECHNOL DISTEBA, I-73100 LECCE, ITALY.; GUASCITO, MR (CORRESPONDING AUTHOR), CNR, ISAC, INST ATMOSPHER SCI & CLIMATE, PRV LECCE MONTERONI KM 1-2, I-73100 LECCE, ITALY.	ENVIRONMENTAL SCIENCES & ECOLOGY; METEOROLOGY & ATMOSPHERIC SCIENCES			ATMOSPHERE		3
VEJERANO EP;MA YJ;HOLDER AL;PRUDEN A;ELANKUMARAN S;MARR LC	VEJERANO, ERIC P.;MA, YANJUN;HOLDER, AMARA L.;PRUDEN, AMY;ELANKUMARAN, SUBBIAH;MARR, LINSEY C.	ARBOGAST JW, 1991, J PHYS CHEM-US, V95, P11, DOI 10.1021/J100154A006;ARCHER VE, 1990, ARCH ENVIRON HEALTH, V45, P325, DOI 10.1080/00039896.1990.10118751;ARNOLD M. C., 2013, ARCH ENV CONTAM TOXI, P1;ASHARANI PV, 2009, ACS NANO, V3, P279, DOI 10.1021/NN800596W;BAKER MA, 1990, ANAL BIOCHEM, V190, P360, DOI 10.1016/0003-2697(90)90208-Q;BAULIG A, 2003, TOXICOL IN VITRO, V17, P567, DOI 10.1016/S0887-23…	DISPOSAL OF SOME NANOMATERIAL-CONTAINING WASTE BY INCINERATION AND THE SUBSEQUENT FORMATION OF PARTICULATE MATTER (PM) ALONG WITH HAZARDOUS COMBUSTION BY-PRODUCTS ARE INEVITABLE. THE EFFECT OF NANOMATERIALS ON THE TOXICITY OF THE PM IS UNKNOWN. WE ASSESSED THE OXIDATIVE POTENTIAL (OP) AND TOXICITY OF PM RESULTING FROM THE INCINERATION OF PURE NANOMATERIALS AND OF PAPER AND PLASTIC WASTES CONTAINI…		143	VIRGINIA TECH, DEPT CIVIL & ENVIRONM ENGN, BLACKSBURG, VA 24061 USA.;	VIRGINIA POLYTECHNIC INSTITUTE & STATE UNIVERSITY				2022-05-04		10.1039/c4en00182f	ARTICLE			2051-8161	LMARR@VT.EDU	154		ENVIRONMENTAL PROTECTION AGENCY-SCIENCE TO ACHIEVE RESULTS [83485601]; VIRGINIA TECH INSTITUTE FOR CRITICAL TECHNOLOGY AND APPLIED SCIENCE	THIS WORK WAS SUPPORTED BY A GRANT FROM THE ENVIRONMENTAL PROTECTION AGENCY-SCIENCE TO ACHIEVE RESULTS UNDER GRANT NUMBER 83485601 AND BY THE VIRGINIA TECH INSTITUTE FOR CRITICAL TECHNOLOGY AND APPLIED SCIENCE. WE THANK JODIE SMILEY FOR ASSISTANCE AND DRS. KEVIN EDGAR AND YONG WOO LEE FOR SHARING THEIR LAB RESOURCES. WE ACKNOWLEDGE USE OF THE FACILITIES AT THE NANOSCALE CHARACTERIZATION AND FABRI…	CF1AS		WALLED CARBON NANOTUBES; AMBIENT AIR PARTICLES; OXIDATIVE STRESS; RADICAL GENERATION; GOLD NANOPARTICLES; EPITHELIAL-CELLS; HISTONE H2AX; DNA-DAMAGE; POLLUTION; OXYGEN	2	ENVIRON SCI-NANO	ENVIRON. SCI.-NANO	ENGLISH	79	GREEN PUBLISHED, HYBRID, GREEN SUBMITTED	MARR, LINSEY/0000-0003-3628-6891; HOLDER, AMARA/0000-0001-6443-5298	THOMAS GRAHAM HOUSE, SCIENCE PARK, MILTON RD, CAMBRIDGE CB4 0WF, CAMBS, ENGLAND	APR	12	CAMBRIDGE			J	ROYAL SOC CHEMISTRY	2015	MARR, LINSEY/C-9698-2010	MARR, LC (CORRESPONDING AUTHOR), VIRGINIA TECH, DEPT CIVIL & ENVIRONM ENGN, 411 DURHAM HALL, BLACKSBURG, VA 24061, USA.	CHEMISTRY; ENVIRONMENTAL SCIENCES & ECOLOGY; SCIENCE & TECHNOLOGY -OTHER TOPICS		2051-8153	ENVIRONMENTAL SCIENCE-NANO		21
CHEUNG KL;POLIDORI A;NTZIACHRISTOS L;TZAMKIOZIS T;SAMARAS Z;CASSEE FR;GERLOFS-NIJLAND ME;SIOUTAS C	CHEUNG, KA LAM;POLIDORI, ANDREA;NTZIACHRISTOS, LEONIDAS;TZAMKIOZIS, THEODOROS;SAMARAS, ZISSIS;CASSEE, F. R.; GERLOFS-NIJLAND ME;SIOUTAS, CONSTANTINOS	ANDERSSON I, 2005, 15 PMP M GEN SWITZ R;ANDRE M, 2004, SCI TOTAL ENVIRON, V334, P73, DOI 10.1016/J.SCITOTENV.2004.04.070;BIRCH ME, 1996, AEROSOL SCI TECH, V25, P221, DOI 10.1080/02786829608965393;BISWAS S, 2009, ENVIRON SCI TECHNOL, V43, P3905, DOI 10.1021/ES9000592;BISWAS S, 2009, ATMOS ENVIRON, V43, P1917, DOI 10.1016/J.ATMOSENV.2008.12.040;CHO AK, 2005, ENVIRON RES, V99, P40, DOI 10.1016/J.ENV…	THREE LIGHT-DUTY VEHICLES IN FIVE DIFFERENT CONFIGURATIONS [A HONDA ACCORD OPERATING WITH DIESEL WITH A CLOSED-COUPLED OXIDATION CATALYST AND AN UNDERFLOOR CATALYST REPLACED IN SOME TESTS WITH A DIESEL PARTICLE FILTER (DPF), A TOYOTA COROLLA OPERATING WITH GASOLINE, AND A VW GOLF ALTERNATIVELY OPERATING WITH PETRODIESEL OR BIODIESEL] WERE TESTED IN A DYNAMOMETER FACILITY TO DEVELOP AN IMPROVED UN…		6334	UNIV SO CALIF, DEPT CIVIL & ENVIRONM ENGN, LOS ANGELES, CA 90089 USA.; ARISTOTLE UNIV THESSALONIKI, LAB APPL THERMODYNAM, THESSALONIKI 54124, GREECE.; NATL INST PUBL HLTH & ENVIRONM RIVM, CTR ENVIRONM HLTH RES, NL-3720 BA BILTHOVEN, NETHERLANDS.;	UNIVERSITY OF SOUTHERN CALIFORNIA; ARISTOTLE UNIVERSITY OF THESSALONIKI; NETHERLANDS NATIONAL INSTITUTE FOR PUBLIC HEALTH & THE ENVIRONMENT				2022-05-04		10.1021/es900819t	ARTICLE			1520-5851	SIOUTAS@USC.EDU	6340		CALIFORNIA DEPARTMENT OF TRANSPORTATION THROUGH THE METRANS CENTER GRANT TO USC [MR-6068, 53-4507-6720]; GREEK SECRETARIAT FOR RESEARCH AND TECHNOLOGYGREEK MINISTRY OF DEVELOPMENT-GSRT [05NON-EU-137]	THE WORK PRESENTED IN THIS PAPER WAS FUNDED BY THE CALIFORNIA DEPARTMENT OF TRANSPORTATION THROUGH THE METRANS CENTER GRANT TO USC (MR-6068, USC ACCOUNT NUMBER 53-4507-6720) AND BY THE GREEK SECRETARIAT FOR RESEARCH AND TECHNOLOGY (CONTRACT NO, 05NON-EU-137).	482RZ		ENRICHMENT SYSTEM VACES; AIR-POLLUTION; ULTRAFINE PARTICLES; LOS-ANGELES; MORTALITY; EXHAUST; FINE; PM; INHALATION; AMMONIA	16	ENVIRON SCI TECHNOL	ENVIRON. SCI. TECHNOL.	ENGLISH	31		NTZIACHRISTOS, LEONIDAS/0000-0002-5630-9686; SAMARAS, ZISSIS/0000-0002-5823-3814; CASSEE, F. R./0000-0001-9958-8630; MOLINA, CAROLINA/0000-0001-6659-994X; SIOUTAS, CONSTANTINOS/0000-0001-5146-0857	1155 16TH ST, NW, WASHINGTON, DC 20036 USA	AUG 15	7	WASHINGTON	19746734		J	AMER CHEMICAL SOC	2009	SIOUTAS, CONSTANTINOS/R-1968-2019; NTZIACHRISTOS, LEONIDAS/C-6999-2008; SAMARAS, ZISSIS/D-3410-2016; CASSEE, F. R./G-4241-2010; MOLINA, CAROLINA/E-3898-2015	SIOUTAS, C (CORRESPONDING AUTHOR), UNIV SO CALIF, DEPT CIVIL & ENVIRONM ENGN, 3620 S VERMONT AVE, LOS ANGELES, CA 90089, USA.	ENGINEERING; ENVIRONMENTAL SCIENCES & ECOLOGY		0013-936X	ENVIRONMENTAL SCIENCE & TECHNOLOGY		135
CALAS A;UZU G;MARTINS JMF;VOISIN D;SPADINI L;LACROIX T;JAFFREZO JL	CALAS, A.;UZU, GAELLE;MARTINS, JEAN M. F.;VOISIN, DIDIER;SPADINI, LORENZO;LACROIX, THOMAS;JAFFREZO, JL	ATKINSON RW, 2016, INT J HYG ENVIR HEAL, V219, P566, DOI 10.1016/J.IJHEH.2016.06.004;AYRES JG, 2008, INHAL TOXICOL, V20, P75, DOI 10.1080/08958370701665517, 10.1080/08958370701665517 ;BAEZA A, 2007, M S-MED SCI, V23, P497, DOI 10.1051/MEDSCI/2007235497;BERNARD K, 2014, ANTIOXID REDOX SIGN, V20, P2838, DOI 10.1089/ARS.2013.5608;BISWAS S, 2009, ENVIRON SCI TECHNOL, V43, P3905, DOI 10.1021/ES9000592…	PARTICULATE MATTER (PM) INDUCES OXIDATIVE STRESS IN VIVO, LEADING TO ADVERSE HEALTH EFFECTS. OXIDATIVE POTENTIAL (OP) OF PM IS INCREASINGLY STUDIED AS A RELEVANT METRIC FOR HEALTH IMPACT (INSTEAD OF PM MASS CONCENTRATION) AS MUCH OF THE AMBIENT PARTICLE MASS DO NOT CONTRIBUTE TO PM TOXICITY. SEVERAL ASSAYS HAVE BEEN DEVELOPED TO QUANTIFY PM OXIDATIVE POTENTIAL AND A WIDELY USED ONE IS THE ACELLUL…	11617		UNIV GRENOBLE ALPES, CNRS, IRD, IGE, F-38000 GRENOBLE, FRANCE.;	CENTRE NATIONAL DE LA RECHERCHE SCIENTIFIQUE (CNRS); COMMUNAUTE UNIVERSITE GRENOBLE ALPES; UDICE-FRENCH RESEARCH UNIVERSITIES; UNIVERSITE GRENOBLE ALPES (UGA); INSTITUT DE RECHERCHE POUR LE DEVELOPPEMENT (IRD)				2022-05-04		10.1038/s41598-017-11979-3	ARTICLE				GAELLE.UZU@IRD.FR			LABEX OSUG@2020; ANR GRANTFRENCH NATIONAL RESEARCH AGENCY (ANR) [ANR-10-LABX-56]; LEFE-CHAT PROGRAM	THIS PROJECT WAS PARTLY FUNDED BY LABEX OSUG@2020, ANR GRANT ANR-10-LABX-56 AND LEFE-CHAT PROGRAM. THE AUTHORS THANK COLLEAGUES FOR INFORMAL DISCUSSIONS DURING OUR FRIDAY'S BEER AND MELINDA ROESNICH FROM CHICAGO FOR EDITING THE PAPER.	FG9DM		POLYCYCLIC AROMATIC-HYDROCARBONS; HUMIC-LIKE SUBSTANCES; WATER-SOLUBLE PM2.5; DITHIOTHREITOL DTT; REDOX ACTIVITY; AIR-POLLUTION; CHEMICAL-COMPOSITION; DAILY MORTALITY; ASCORBIC-ACID; IN-VITRO		SCI REP-UK	SCI REP	ENGLISH	66	GOLD, GREEN PUBLISHED	MARTINS, JEAN/0000-0003-0314-1311; VOISIN, DIDIER/0000-0003-1317-7561; MARTINS, JEAN M.F./0000-0003-0314-1311; VOISIN, DIDIER/0000-0003-1317-7561; UZU, GAELLE/0000-0002-7720-0233	MACMILLAN BUILDING, 4 CRINAN ST, LONDON N1 9XW, ENGLAND	SEP 14	12	LONDON	28912590		J	NATURE PUBLISHING GROUP	2017	MARTINS, JEAN/AAF-4186-2021; VOISIN, DIDIER/ABE-6110-2020; MARTINS, JEAN M.F./B-2715-2008; VOISIN, DIDIER/F-9911-2010; UZU, GAELLE/L-9005-2017	UZU, G (CORRESPONDING AUTHOR), UNIV GRENOBLE ALPES, CNRS, IRD, IGE, F-38000 GRENOBLE, FRANCE.	SCIENCE & TECHNOLOGY - OTHER TOPICS		2045-2322	SCIENTIFIC REPORTS		40
BOOGAARD H;JANSSEN N;FISCHER PH;KOS GPA;WEIJERS EP;CASSEE FR;VAN DER ZEE SC;DE HARTOG JJ;BRUNEKREEF B;HOEK G	BOOGAARD, HANNA;JANSSEN, N.;FISCHER, PAUL H.;KOS, GERARD P. A.;WEIJERS, ERNIE P.;CASSEE, F. R.;VAN DER ZEE, SASKIA C.;DE HARTOG, JEROEN J.;BRUNEKREEF, BERT;HOEK, GERARD	ARAUJO JA, 2008, CIRC RES, V102, P589, DOI 10.1161/CIRCRESAHA.107.164970;AYRES JG, 2008, INHAL TOXICOL, V20, P75, DOI 10.1080/08958370701665517, 10.1080/08958370701665517 ;BISWAS S, 2009, ENVIRON SCI TECHNOL, V43, P3905, DOI 10.1021/ES9000592;BOOGAARD H, 2011, ATMOS ENVIRON, V45, P650, DOI 10.1016/J.ATMOSENV.2010.10.033;BORM PJA, 2007, OCCUP ENVIRON MED, V64, P73, DOI 10.1136/OEM.2006.029090;BRIE…	BACKGROUND: MEASURING THE OXIDATIVE POTENTIAL OF AIRBORNE PARTICULATE MATTER (PM) MAY PROVIDE A MORE HEALTH-BASED EXPOSURE MEASURE BY INTEGRATING VARIOUS BIOLOGICALLY RELEVANT PROPERTIES OF PM INTO A SINGLE PREDICTOR OF BIOLOGICAL ACTIVITY. OBJECTIVES: WE AIMED TO ASSESS THE CONTRAST IN OXIDATIVE POTENTIAL OF PM COLLECTED AT MAJOR URBAN STREETS AND BACKGROUND LOCATIONS, THE ASSOCIATON OF OXIDATIV…		185	UNIV UTRECHT, IRAS, DIV ENVIRONM EPIDEMIOL, NL-3508 TD UTRECHT, NETHERLANDS.; NATL INST PUBL HLTH & ENVIRONM, CTR ENVIRONM HLTH, NL-3720 BA BILTHOVEN, NETHERLANDS.; ENERGY RES CTR NETHERLANDS, DEPT AIR QUAL, PETTEN, NETHERLANDS.; MUNICIPAL HLTH SERV AMSTERDAM, DEPT ENVIRONM HLTH, AMSTERDAM, NETHERLANDS.; UNIV MED CTR UTRECHT, JULIUS CTR HLTH SCI & PRIMARY CARE, UTRECHT, NETHERLANDS.;	LEAGUE OF EUROPEAN RESEARCH UNIVERSITIES - LERU; UTRECHT UNIVERSITY; NETHERLANDS NATIONAL INSTITUTE FOR PUBLIC HEALTH & THE ENVIRONMENT; LEAGUE OF EUROPEAN RESEARCH UNIVERSITIES - LERU; UTRECHT UNIVERSITY; UTRECHT UNIVERSITY MEDICAL CENTER				2022-05-04	BACKGROUND LOCATIONS; METALS; OXIDATIVE POTENTIAL; PARTICULATE MATTER; URBAN STREETS	10.1289/ehp.1103667	ARTICLE			1552-9924	J.M.C.BOOGAARD@UU.NL	191		DUTCH MINISTRY OF INFRASTRUCTURE AND THE ENVIRONMENT	THIS RESEARCH WAS FUNDED BY THE DUTCH MINISTRY OF INFRASTRUCTURE AND THE ENVIRONMENT.	887GR		HYDROXYL RADICAL GENERATION; ORGANIC-COMPOUNDS; AIR-POLLUTION; AMBIENT PM2.5; IN-VIVO; PARTICLES; STRESS; ASSOCIATIONS; POLLUTANTS; RESONANCE	2	ENVIRON HEALTH PERSP	ENVIRON. HEALTH PERSPECT.	ENGLISH	30	GOLD, GREEN SUBMITTED, GREEN PUBLISHED	CASSEE, F. R./0000-0001-9958-8630; BRUNEKREEF, BERT/0000-0001-9908-0060	NATL INST HEALTH, NATL INST ENVIRONMENTAL HEALTH SCIENCES, PO BOX 12233, RES TRIANGLE PK, NC 27709-2233 USA	FEB	7	RES TRIANGLE PK	22015682		J	US DEPT HEALTH HUMAN SCIENCES PUBLIC HEALTH SCIENCE	2012	CASSEE, F. R./G-4241-2010	BOOGAARD, H (CORRESPONDING AUTHOR), UNIV UTRECHT, IRAS, DIV ENVIRONM EPIDEMIOL, POB 80178, NL-3508 TD UTRECHT, NETHERLANDS.	ENVIRONMENTAL SCIENCES & ECOLOGY; PUBLIC, ENVIRONMENTAL & OCCUPATIONAL HEALTH; TOXICOLOGY		0091-6765	ENVIRONMENTAL HEALTH PERSPECTIVES		73
FANG T;LAKEY PSJ;WEBER RJ;SHIRAIWA M	FANG, TING;LAKEY, PASCALE S. J.;WEBER, R.J.;SHIRAIWA, MANABU	ABRAMS J, 2017, ENVIRON HEALTH PERSP, V125, DOI 10.1289/EHP1545;ARANGIO AM, 2016, ATMOS CHEM PHYS, V16, P13105, DOI 10.5194/ACP-16-13105-2016;ATKINSON RW, 2016, INT J HYG ENVIR HEAL, V219, P566, DOI 10.1016/J.IJHEH.2016.06.004;AYRES JG, 2008, INHAL TOXICOL, V20, P75, DOI 10.1080/08958370701665517, 10.1080/08958370701665517 ;BATES JT, 2015, ENVIRON SCI TECHNOL, V49, P13605, DOI 10.1021/ACS.EST.5B0…	REACTIVE OXYGEN SPECIES (ROS) PLAY A CENTRAL ROLE IN ADVERSE HEALTH EFFECTS OF ATMOSPHERIC PARTICULATE MATTER (PM). RESPIRATORY DEPOSITION CAN LEAD TO THE FORMATION OF ROS IN THE EPITHELIAL LINING FLUID DUE TO REDOX REACTIONS OF PM COMPONENTS WITH LUNG ANTIOXIDANTS. AS DIRECT QUANTIFICATION OF ROS IS CHALLENGING, PM OXIDATIVE POTENTIAL IS MORE COMMONLY MEASURED USING ANTIOXIDANT SURROGATES INCLUD…		12784	UNIV CALIF IRVINE, DEPT CHEM, IRVINE, CA 92697 USA.; GEORGIA INST TECHNOL, SCH EARTH & ATMOSPHER SCI, ATLANTA, GA 30332 USA.;	UNIVERSITY OF CALIFORNIA SYSTEM; UNIVERSITY OF CALIFORNIA IRVINE; UNIVERSITY SYSTEM OF GEORGIA; GEORGIA INSTITUTE OF TECHNOLOGY				2022-05-04		10.1021/acs.est.9b03823	ARTICLE			1520-5851	M.SHIRAIWA@UCI.EDU	12792		UNITED STATES ENVIRONMENTAL PROTECTION AGENCY (EPA)UNITED STATES ENVIRONMENTAL PROTECTION AGENCY [4964-RFA17-3/18-6, CR-83590201]	THE RESEARCH DESCRIBED IN THIS ARTICLE WAS CONDUCTED UNDER CONTRACT TO THE HEALTH EFFECTS INSTITUTE (HEI) (WALTER A. ROSENBLITH NEW INVESTIGATOR AWARD, NO. 4964-RFA17-3/18-6), AN ORGANIZATION JOINTLY FUNDED BY THE UNITED STATES ENVIRONMENTAL PROTECTION AGENCY (EPA) (ASSISTANCE AWARD NO. CR-83590201) AND CERTAIN MOTOR VEHICLE AND ENGINE MANUFACTURERS. THE CONTENTS OF THIS ARTICLE NEITHER NECESSARI…	JL3YG		SECONDARY ORGANIC AEROSOL; PERSISTENT FREE-RADICALS; HUMIC-LIKE SUBSTANCES; AMBIENT AIR-POLLUTION; WATER-SOLUBLE PM2.5; HYDROGEN-PEROXIDE; DITHIOTHREITOL DTT; RESPIRATORY HEALTH; TRANSITION-METALS; REDOX ACTIVITY	21	ENVIRON SCI TECHNOL	ENVIRON. SCI. TECHNOL.	ENGLISH	82		FANG, TING/0000-0002-4845-2749; SHIRAIWA, MANABU/0000-0003-2532-5373; LAKEY, PASCALE/0000-0003-2923-4073	1155 16TH ST, NW, WASHINGTON, DC 20036 USA	NOV 5	9	WASHINGTON	31560535		J	AMER CHEMICAL SOC	2019	FANG, TING/AAM-3847-2021; SHIRAIWA, MANABU/A-6246-2010	SHIRAIWA, M (CORRESPONDING AUTHOR), UNIV CALIF IRVINE, DEPT CHEM, IRVINE, CA 92697, USA.	ENGINEERING; ENVIRONMENTAL SCIENCES & ECOLOGY		0013-936X	ENVIRONMENTAL SCIENCE & TECHNOLOGY		28
NOSRATABADI AR;GRAFF P;KARLSSON H;LJUNGMAN AG;LEANDERSON P	NOSRATABADI, ALI REZA;GRAFF, PAL;KARLSSON, HELEN;LJUNGMAN, ANDERS G.;LEANDERSON, PER	BOOGAARD H, 2012, ENVIRON HEALTH PERSP, V120, P185, DOI 10.1289/EHP.1103667;CARTY CL, 2003, J ENVIRON MONITOR, V5, P953, DOI 10.1039/B308488D;CERESER C, 2001, J CHROMATOGR B, V752, P123, DOI 10.1016/S0378-4347(00)00534-X;COSSELMAN KE, 2015, NAT REV CARDIOL, V12, P627, DOI 10.1038/NRCARDIO.2015.152;DANESHIAN M, 2009, NAT PROTOC, V4, P1709, DOI 10.1038/NPROT.2009.159;GAUDERMAN WJ, 2004, NEW ENGL J …	MANY COUNTRIES HAVE IMPLEMENTED EXPOSURE LIMITS FOR THE CONCENTRATION OF AMBIENT PARTICULAR MATTER AND DO THEREFORE HAVE TO MONITOR THEIR CONCENTRATION. THIS COULD BE PERFORMED WITH TEOM MONITORS (TAPERED ELEMENT OSCILLATING MICROBALANCE-MONITORS) THAT CONTAIN A FILTER ON WHICH PARTICLES ARE COLLECTED. THESE FILTERS ARE REGULARLY EXCHANGED FOR NEW ONES. THE AIM OF THIS STUDY WAS TO TEST THE FEASI…		161	LINKOPING UNIV, OCCUPAT & ENVIRONM MED CTR, S-58183 LINKOPING, SWEDEN.; LINKOPING UNIV, DEPT CLIN & EXPT MED, S-58183 LINKOPING, SWEDEN.; NATL INST OCCUPAT HLTH, N-0033 OSLO, NORWAY.; LINKOPING UNIV, OCCUPAT & ENVIRONM MED, DEPT CLIN & EXPT MED, FAC MED & HLTH SCI, S-58183 LINKOPING, SWEDEN.;	LINKOPING UNIVERSITY; LINKOPING UNIVERSITY; LINKOPING UNIVERSITY				2022-05-04	AIR POLLUTION; TEOM MONITOR; AMBIENT PARTICLES; SURFACE REACTIVITY; ENDOTOXIN; SEASONAL VARIATION	10.1007/s11869-018-0638-5	ARTICLE			1873-9326	REZA.NOSRATABADI@REGIONOSTERGOTLAND.SE	171		"HEALTH-RELATED ENVIRONMENTAL MONITORING PROGRAMME" AT THE SWEDISH ENVIRONMENTAL PROTECTION AGENCY [2151013]; COUNTY COUNCIL OF OSTERGOTLAND SWEDEN [LIO-677581, LIO-702611]	THIS WORK WAS PARTLY SUPPORTED FINANCIALLY BY THE "HEALTH-RELATED ENVIRONMENTAL MONITORING PROGRAMME" AT THE SWEDISH ENVIRONMENTAL PROTECTION AGENCY (GRANT NO: 2151013) AND THROUGH GRANTS FROM THE COUNTY COUNCIL OF OSTERGOTLAND SWEDEN, LIO-677581 AND LIO-702611.	HK6UX		PARTICULATE MATTER; AIR-POLLUTION; IN-VITRO; ENDOTOXIN; CHILDREN; PM2.5; PM10; PARAMETERS; COMPONENTS; MORTALITY	2	AIR QUAL ATMOS HLTH	AIR QUAL. ATMOS. HEALTH	ENGLISH	35	GREEN SUBMITTED, HYBRID	GRAFF, PÃ¥L/0000-0003-4928-617X; KARLSSON, HELEN/0000-0002-1620-6180; LEANDERSON, PER/0000-0001-6724-7305; NOSRATABADI, ALI REZA/0000-0001-8396-0231	VAN GODEWIJCKSTRAAT 30, 3311 GZ DORDRECHT, NETHERLANDS	FEB	11	DORDRECHT			J	SPRINGER	2019	GRAFF, PÃ¥L/E-1881-2017	NOSRATABADI, AR (CORRESPONDING AUTHOR), LINKOPING UNIV, OCCUPAT & ENVIRONM MED CTR, S-58183 LINKOPING, SWEDEN.; NOSRATABADI, AR (CORRESPONDING AUTHOR), LINKOPING UNIV, DEPT CLIN & EXPT MED, S-58183 LINKOPING, SWEDEN.	ENVIRONMENTAL SCIENCES & ECOLOGY		1873-9318	AIR QUALITY ATMOSPHERE AND HEALTH		7
GODRI KJ;DUGGAN ST;FULLER GW;BAKER T;GREEN DC;KELLY FJ;MUDWAY IS	GODRI, KRYSTAL J.;DUGGAN, SEAN T.;FULLER, GARY W.;BAKER, TIM;GREEN, DAVID C.;KELLY, F. J.;MUDWAY, IAN S.	AUST ANN E, 2002, RES REP HEALTH EFF INST, P1;AYRES JG, 2008, INHAL TOXICOL, V20, P75, DOI 10.1080/08958370701665517, 10.1080/08958370701665517 ;BUETTNER GR, 1996, RADIAT RES, V145, P532, DOI 10.2307/3579271;DAVIES MB, 1992, POLYHEDRON, V11, P285, DOI 10.1016/S0277-5387(00)83175-7;DUGGAN ST, 2007, THESIS KINGS COLL LO;FULLER GW, 2006, ATMOS ENVIRON, V40, P6134, DOI 10.1016/J.ATMOSENV.2006.05.031;…	BACKGROUND: ADVERSE CARDIORESPIRATORY HEALTH IS ASSOCIATED WITH EXPOSURE TO AMBIENT PARTICULATE MATTER (PM). THE HIGHEST PM CONCENTRATIONS IN LONDON OCCUR IN PROXIMITY TO WASTE TRANSFER STATIONS (WTS), SITES THAT EXPERIENCE HIGH NUMBERS OF DUST-LADEN, HEAVY-DUTY DIESEL VEHICLES TRANSPORTING INDUSTRIAL AND HOUSEHOLD WASTE. OBJECTIVE: OUR GOAL WAS TO QUANTIFY THE CONTRIBUTION OF WTS EMISSIONS TO AM…		493	KINGS COLL LONDON, SCH BIOMED & HLTH SCI, CTR ENVIRONM HLTH, ENVIRONM RES GRP,MRC,HPA, LONDON SE1 9NH, ENGLAND.; UNIV BIRMINGHAM, SCH GEOG EARTH & ENVIRONM SCI, DIV ENVIRONM HLTH & RISK MANAGEMENT, BIRMINGHAM, W MIDLANDS, ENGLAND.;	HEALTH PROTECTION AGENCY; UNIVERSITY OF LONDON; KING'S COLLEGE LONDON; UNIVERSITY OF BIRMINGHAM				2022-05-04	ANTIOXIDANTS; IRON; METEOROLOGY; OXIDATIVE POTENTIAL; RESPIRATORY TRACT LINING FLUID; SOURCE APPORTIONMENT; WASTE TRANSFER SITES	10.1289/ehp.0901303	ARTICLE			1552-9924	FRANK.KELLY@KCL.AC.UK	498		LONDON BOROUGH OF BEXLEY LOCAL COUNCIL; ENVIRONMENTAL RESEARCH GROUP AT KING'S COLLEGE LONDON; MRCUK RESEARCH & INNOVATION (UKRI)MEDICAL RESEARCH COUNCIL UK (MRC) [G0801056] FUNDING SOURCE: UKRI; MEDICAL RESEARCH COUNCILUK RESEARCH & INNOVATION (UKRI)MEDICAL RESEARCH COUNCIL UK (MRC)EUROPEAN COMMISSION [G0801056] FUNDING SOURCE: RESEARCHFISH	THE WORK DESCRIBED IN THIS MANUSCRIPT WAS FUNDED BY THE LONDON BOROUGH OF BEXLEY LOCAL COUNCIL, WITH ADDITIONAL SUPPORT PROVIDED BY THE ENVIRONMENTAL RESEARCH GROUP AT KING'S COLLEGE LONDON.	580NA		DIESEL EXHAUST; AIR-POLLUTION; ENVIRONMENTAL JUSTICE; RADICAL GENERATION; SOUTH BRONX; ASTHMA; ASCORBATE; TOXICITY; VISITS; PM10	4	ENVIRON HEALTH PERSP	ENVIRON. HEALTH PERSPECT.	ENGLISH	36	GREEN PUBLISHED, GOLD	GREEN, DAVID C/0000-0002-0695-4660; KELLY, F. J.J/0000-0003-2558-8392; KELLY, FRANK/0000-0003-2558-8392; GODRI POLLITT, KRYSTAL/0000-0001-7332-2228; MUDWAY, IAN/0000-0003-1239-5014	NATL INST HEALTH, NATL INST ENVIRONMENTAL HEALTH SCIENCES, PO BOX 12233, RES TRIANGLE PK, NC 27709-2233 USA	APR	6	RES TRIANGLE PK	20368130		J	US DEPT HEALTH HUMAN SCIENCES PUBLIC HEALTH SCIENCE	2010	GREEN, DAVID C/L-1228-2016; KELLY, F. J.J/C-6125-2009; KELLY, FRANK/ABG-3411-2021	KELLY, FJ (CORRESPONDING AUTHOR), KINGS COLL LONDON, SCH BIOMED & HLTH SCI, CTR ENVIRONM HLTH, ENVIRONM RES GRP,MRC,HPA, FRANKLIN WILKINS BLDG,150 STAMFORD ST, LONDON SE1 9NH, ENGLAND.	ENVIRONMENTAL SCIENCES & ECOLOGY; PUBLIC, ENVIRONMENTAL & OCCUPATIONAL HEALTH; TOXICOLOGY		0091-6765	ENVIRONMENTAL HEALTH PERSPECTIVES		40
GOSSELIN M;ZAGURY GJ	GOSSELIN, MATHIEU;ZAGURY, GERALD J.	ANONYMOUS, 2013, D497213 ASTM INT;BEAULIEU, 2016, GUIDE INTERVENTION P;BOISA N, 2014, ENVIRON INT, V70, P132, DOI 10.1016/J.ENVINT.2014.05.021;BUETTNER GR, 1988, J BIOCHEM BIOPH METH, V16, P27, DOI 10.1016/0165-022X(88)90100-5;CALAS A, 2018, ATMOS CHEM PHYS, V18, P7863, DOI 10.5194/ACP-18-7863-2018;CARTER M. R., 1993, SOIL SAMPLING METHOD, P187;CHAPMAN H.D., 1965, METHODS SOIL ANAL PA, P891;CHIRE…	FIELD-COLLECTED CHROMATED COPPER ARSENATE (CCA)-CONTAMINATED SOILS AND ASSOCIATED PARTICULATE MATTER (PM) WERE CHARACTERIZED FOR THEIR TOTAL METAL(LOID)S CONTENT (AS, CR, CU, FE, MN, NI, PB AND ZN) AND PHYSICOCHEMICAL PROPERTIES. COPPER, NI, PB AND ZN FRACTIONATION (USING SEQUENTIAL EXTRACTION) AND INHALATION BIOACCESSIBILITY (USING TWO LUNG FLUIDS) OF TRACE ELEMENTS WERE ASSESSED IN PM SAMPLES. …	124557		POLYTECH MONTREAL QC, DEPT CIVIL GEOL & MIN ENGN, MONTREAL, PQ H3C 3A7, CANADA.;					2022-05-04	INHALATION BIOACCESSIBILITY; OXIDATIVE POTENTIAL; PARTICULATE MATTER; METALS AND METALLOIDS; CONTAMINATED SOILS; CHROMATED COPPER ARSENATE	10.1016/j.chemosphere.2019.124557	ARTICLE			1879-1298	GERALD.ZAGURY@POLYMTL.CA			NATURAL SCIENCES AND ENGINEERING RESEARCH COUNCIL OF CANADANATURAL SCIENCES AND ENGINEERING RESEARCH COUNCIL OF CANADA (NSERC)CGIAR [RGPIN-2016-06430]	THE CORRESPONDING AUTHOR ACKNOWLEDGES THE FINANCIAL SUPPORT FROM THE NATURAL SCIENCES AND ENGINEERING RESEARCH COUNCIL OF CANADA OBTAINED VIA THE DISCOVERY GRANT PROGRAM (APPLICATION NUMBER: RGPIN-2016-06430). THE AUTHORS ALSO ACKNOWLEDGE THE TECHNICAL SUPPORT PROVIDED BY MANON LEDUC, JEROME LEROY AND LAN HUONG TRAN. THE AUTHORS DECLARE NO COMPETING FINANCIAL INTEREST.	JO9HS		CONTAMINATED SOILS; LUNG-CANCER; CHROMIUM; RISK; EXPOSURE; METALS; HEALTH; PM2.5; SPECIATION; DECKS		CHEMOSPHERE	CHEMOSPHERE	ENGLISH	66			THE BOULEVARD, LANGFORD LANE, KIDLINGTON, OXFORD OX5 1GB, ENGLAND	JAN	8	OXFORD	31422311		J	PERGAMON-ELSEVIER SCIENCE LTD	2020		ZAGURY, GJ (CORRESPONDING AUTHOR), POLYTECH MONTREAL, DEPT CIVIL GEOL & MIN ENGN, POB 6079, MONTREAL, PQ H3C 3A7, CANADA.	ENVIRONMENTAL SCIENCES & ECOLOGY		0045-6535	CHEMOSPHERE		15
SHAO LY;HU Y;SHEN RR;SCHAFER K;WANG J;WANG JY;SCHNELLE-KREIS J;ZIMMERMANN R;BERUBE K;SUPPAN P	SHAO, LONGYI;HU, YING;SHEN, RONGRONG;SCHAEFER, KLAUS;WANG, JING;WANG, JIANYING;SCHNELLE-KREIS, JUERGEN;ZIMMERMANN, RALF;BERUBE, KELLY;SUPPAN, PETER	ADAMSON IYR, 2000, TOXICOL APPL PHARM, V166, P111, DOI 10.1006/TAAP.2000.8955;AMBROZ HB, 2000, RADIAT PHYS CHEM, V58, P357, DOI 10.1016/S0969-806X(99)00489-2;AMES BN, 1973, P NATL ACAD SCI USA, V70, P2281, DOI 10.1073/PNAS.70.8.2281;BEVANS CG, 2013, BBA-GEN SUBJECTS, V1830, P4202, DOI 10.1016/J.BBAGEN.2013.04.018;CHUANG HC, 2013, J HAZARD MATER, V244, P142, DOI 10.1016/J.JHAZMAT.2012.11.034;CHUAN…	AN IN VITRO PLASMID SCISSION ASSAY (PSA), THE CELL APOPTOSIS ASSAY, AND ICP-MSWERE EMPLOYED TO STUDY THE OXIDATIVE POTENTIALS AND TRACE ELEMENT COMPOSITIONS OF THE AIRBORNE PARTICULATE MATTER (PM) IN BEIJING DURING A ONE YEAR-LONG FIELD CAMPAIGN FROM JUNE 2010 TO JUNE 2011. THE CELL DAMAGES INDUCED BY PM REVELED BY THE CELL APOPTOSIS ASSAY SHOWED A SIMILAR VARIATION PATTERN TO THE DNA DAMAGES OBT…		1152	CHINA UNIV MIN & TECHNOL BEIJING, SCH GEOSCI & SURVEYING ENGN, STATE KEY LAB COAL RESOURCES & SAFE MIN, BEIJING 100083, PEOPLES R CHINA.; KIT, INST METEOROL & CLIMATE RES, ATMOSPHER ENVIRONM RES IMK IFU, D-82467 GARMISCH PARTENKIRCHEN, GERMANY.; HELMHOLTZ ZENTRUM MUNCHEN, COOPERAT GRP COMPREHENS MOL ANALYT, AEROSOLS & HLTH & JOINT MASS SPECTROMETRY CTR, HICE HELMHOLTZ VIRTUAL INST COMPLEX MOL SYS…	CHINA UNIVERSITY OF MINING & TECHNOLOGY; HELMHOLTZ ASSOCIATION; KARLSRUHE INSTITUTE OF TECHNOLOGY; HELMHOLTZ ASSOCIATION; HELMHOLTZ-CENTER MUNICH - GERMAN RESEARCH CENTER FOR ENVIRONMENTAL HEALTH; UNIVERSITY OF ROSTOCK; CARDIFF UNIVERSITY				2022-05-04	PARTICULATE MATTER (PM); PLASMID SCISSION ASSAY (PSA); OXIDATIVE POTENTIAL; HAZE; WATER-SOLUBLE ELEMENT; BEIJING	10.1016/j.scitotenv.2016.11.094	ARTICLE			1879-1026	SHAOL@CUMTB.EDU.CN	1160		PROJECTS OF INTERNATIONAL COOPERATION AND EXCHANGES OF THE NATIONAL NATURAL SCIENCE FOUNDATION OF CHINA NSFC [41571130031]; NATIONAL BASIC RESEARCH AND DEVELOPMENT PROGRAM 973NATIONAL BASIC RESEARCH PROGRAM OF CHINA [2013CB228503]; CHINA SCHOLARSHIP COUNCIL (CSC)CHINA SCHOLARSHIP COUNCIL	THIS WORK WAS SUPPORTED BY THE PROJECTS OF INTERNATIONAL COOPERATION AND EXCHANGES OF THE NATIONAL NATURAL SCIENCE FOUNDATION OF CHINA NSFC (GRANT NO. 41571130031), THE NATIONAL BASIC RESEARCH AND DEVELOPMENT PROGRAM 973 (NO. 2013CB228503), AND THE CHINA SCHOLARSHIP COUNCIL (CSC).	EJ6HP		AIR-POLLUTION; IN-VITRO; HEAVY-METALS; AMBIENT; MORTALITY; EXPOSURE; PM2.5; PM10; BIOREACTIVITY; COAL		SCI TOTAL ENVIRON	SCI. TOTAL ENVIRON.	ENGLISH	67	GREEN ACCEPTED	SCHÄFER, KLAUS/0000-0003-2491-6331; ZU, FANG-QIU/0000-0003-4952-6225; SCHNELLE-KREIS, JÜRGEN/0000-0003-4846-2303; BERUBE, KELLY A/0000-0002-7471-7229	PO BOX 211, 1000 AE AMSTERDAM, NETHERLANDS	FEB 1	9	AMSTERDAM	27916303		J	ELSEVIER SCIENCE BV	2017	SCHÄFER, KLAUS/A-6173-2013; ZU, FANG-QIU/E-8394-2010; SHAO, LONGYI/AAS-9317-2020; SHEN, RONGRONG/ABF-9580-2021; SCHNELLE-KREIS, JÜRGEN/M-9845-2014; BERUBE, K. A.A/A-7162-2010	SHAO, LY (CORRESPONDING AUTHOR), CHINA UNIV MIN & TECHNOL BEIJING, SCH GEOSCI & SURVEYING ENGN, STATE KEY LAB COAL RESOURCES & SAFE MIN, BEIJING 100083, PEOPLES R CHINA.	ENVIRONMENTAL SCIENCES & ECOLOGY		0048-9697	SCIENCE OF THE TOTAL ENVIRONMENT		38
STRAK M;JANSSEN N;GODRI KJ;GOSENS I;MUDWAY IS;CASSEE FR;LEBRET E;KELLY FJ;HARRISON RM;BRUNEKREEF B;STEENHOF M;HOEK G	STRAK, MACIEJ;JANSSEN, N.;GODRI, KRYSTAL J.;GOSENS, ILSE;MUDWAY, IAN S.;CASSEE, F. R.;LEBRET, ERIK;KELLY, F. J.;HARRISON, ROY M.;BRUNEKREEF, BERT;STEENHOF, MAAIKE;HOEK, GERARD	AMERICAN THORACIC SOCIETY, 2005, AM J RESP CRIT CARE, V171, P912, DOI 10.1164/RCCM.200406-710ST;AYRES JG, 2008, INHAL TOXICOL, V20, P75, DOI 10.1080/08958370701665517, 10.1080/08958370701665517 ;BRUNEKREEF B, 2005, EUR RESPIR J, V26, P309, DOI 10.1183/09031936.05.00001805;BRUNEKREEF B, 2000, LANCET, V355, P1517, DOI 10.1016/S0140-6736(00)02168-1;BRUNEKREEF B, 2002, LANCET, V360, P1233, DOI 10.101…	BACKGROUND: SPECIFIC CHARACTERISTICS OF PARTICULATE MATTER (PM) RESPONSIBLE FOR ASSOCIATIONS WITH RESPIRATORY HEALTH OBSERVED IN EPIDEMIOLOGICAL STUDIES ARE NOT WELL ESTABLISHED. HIGH CORRELATIONS AMONG, AND DIFFERENTIAL MEASUREMENT ERRORS OF, INDIVIDUAL COMPONENTS CONTRIBUTE TO THIS UNCERTAINTY. OBJECTIVES: WE INVESTIGATED WHICH CHARACTERISTICS OF PM HAVE THE MOST CONSISTENT ASSOCIATIONS WITH AC…		1183	UNIV UTRECHT, INST RISK ASSESSMENT SCI, NL-3508 TD UTRECHT, NETHERLANDS.; NATL INST PUBL HLTH & ENVIRONM RIVM, BILTHOVEN, NETHERLANDS.; KINGS COLL LONDON, MRC HPA CTR ENVIRONM HLTH, LONDON WC2R 2LS, ENGLAND.; UNIV BIRMINGHAM, DIV ENVIRONM HLTH & RISK MANAGEMENT, BIRMINGHAM, W MIDLANDS, ENGLAND.; KING ABDULAZIZ UNIV, CTR EXCELLENCE ENVIRONM STUDIES, JEDDAH 21413, SAUDI ARABIA.; UNIV MED CTR UTRECH…	LEAGUE OF EUROPEAN RESEARCH UNIVERSITIES - LERU; UTRECHT UNIVERSITY; NETHERLANDS NATIONAL INSTITUTE FOR PUBLIC HEALTH & THE ENVIRONMENT; LEAGUE OF EUROPEAN RESEARCH UNIVERSITIES - LERU; IMPERIAL COLLEGE LONDON; UNIVERSITY OF LONDON; KING'S COLLEGE LONDON; UNIVERSITY OF BIRMINGHAM; KING ABDULAZIZ UNIVERSITY; LEAGUE OF EUROPEAN RESEARCH UNIVERSITIES - LERU; UTRECHT UNIVERSITY; UTRECHT UNIVERSITY ME…				2022-05-04	AIR POLLUTION; EXPERIMENTAL EXPOSURE; FENO; FEV1; FVC; OXIDATIVE POTENTIAL; PM; ULTRAFINE PARTICLES	10.1289/ehp.1104389	ARTICLE			1552-9924	B.BRUNEKREEF@UU.NL	1189		NATIONAL INSTITUTE FOR PUBLIC HEALTH AND THE ENVIRONMENT (RIVM) STRATEGIC RESEARCH PROGRAM [S630002]; MEDICAL RESEARCH COUNCILUK RESEARCH & INNOVATION (UKRI)MEDICAL RESEARCH COUNCIL UK (MRC)EUROPEAN COMMISSION [G0801056B, G1000758B, G1000758] FUNDING SOURCE: RESEARCHFISH	THE RAPTES (RISK OF AIRBORNE PARTICLES: A TOXICOLOGICAL-EPIDEMIOLOGICAL HYBRID STUDY) PROJECT WAS FUNDED BY THE NATIONAL INSTITUTE FOR PUBLIC HEALTH AND THE ENVIRONMENT (RIVM) STRATEGIC RESEARCH PROGRAM (S630002).	985JN		AIR-POLLUTION; EPIDEMIOLOGIC EVIDENCE; EXPOSURE	8	ENVIRON HEALTH PERSP	ENVIRON. HEALTH PERSPECT.	ENGLISH	23	GOLD, GREEN PUBLISHED	CASSEE, F. R./0000-0001-9958-8630; HARRISON, ROY M/0000-0002-2684-5226; KELLY, F. J.J/0000-0003-2558-8392; KELLY, FRANK/0000-0003-2558-8392; LEBRET, ERIK/0000-0003-2602-2155; GODRI POLLITT, KRYSTAL/0000-0001-7332-2228; STRAK, MACIEJ/0000-0002-9085-6026; BRUNEKREEF, BERT/0000-0001-9908-0060; MUDWAY, IAN/0000-0003-1239-5014; STEENHOF, MAAIKE/0000-0002-8812-8476	NATL INST HEALTH, NATL INST ENVIRONMENTAL HEALTH SCIENCES, PO BOX 12233, RES TRIANGLE PK, NC 27709-2233 USA	AUG	7	RES TRIANGLE PK	22552951		J	US DEPT HEALTH HUMAN SCIENCES PUBLIC HEALTH SCIENCE	2012	CASSEE, F. R./G-4241-2010; HARRISON, ROY M/A-2256-2008; KELLY, FRANK J/C-6125-2009; KELLY, FRANK/ABG-3411-2021	BRUNEKREEF, B (CORRESPONDING AUTHOR), UNIV UTRECHT, INST RISK ASSESSMENT SCI, POB 80178, NL-3508 TD UTRECHT, NETHERLANDS.	ENVIRONMENTAL SCIENCES & ECOLOGY; PUBLIC, ENVIRONMENTAL & OCCUPATIONAL HEALTH; TOXICOLOGY		0091-6765	ENVIRONMENTAL HEALTH PERSPECTIVES		226
PIETROGRANDE MC;BERTOLI I;MANARINI F;RUSSO M	PIETROGRANDE, MARIA CHIARA;BERTOLI, ILARIA;MANARINI, FRANCESCO;RUSSO, MARA	ALIAGA ME, 2010, TRANSIT METAL CHEM, V35, P321, DOI 10.1007/S11243-010-9330-9;ANONYMOUS, 1998, 12341 EN;ANTINOLO M, 2015, NAT COMMUN, V6, DOI 10.1038/NCOMMS7812;AYRES JG, 2008, INHAL TOXICOL, V20, P75, DOI 10.1080/08958370701665517, 10.1080/08958370701665517 ;BATES JT, 2015, ENVIRON SCI TECHNOL, V49, P13605, DOI 10.1021/ACS.EST.5B02967;CALAS A, 2018, ATMOS CHEM PHYS, V18, P7863, DOI 10.5194/ACP-1…	IN THIS STUDY, WE INVESTIGATED THE CELL-FREE ASCORBIC ACID ASSAY (OPAA RESPONSE) TO QUANTIFY THE OXIDATIVE POTENTIAL (OP) OF PARTICLE MATTER (PM), AS A PROMISING METRIC FOR STUDYING THE ASSOCIATION BETWEEN THE CHEMICAL PROPERTIES AND TOXICOLOGICAL EFFECTS OF PM. WITH THE PURPOSE OF DESIGNING AN EXPERIMENTAL SET-UP MOSTLY REPRESENTATIVE OF THE INTRACELLULAR OXIDATION, THE ASSAY WAS PERFORMED IN DI…		103	UNIV FERRARA, DEPT CHEM & PHARMACEUT SCI, VIA FOSSATO MORTARA 17-19, I-44121 FERRARA, ITALY.;	UNIVERSITY OF FERRARA				2022-05-04	PARTICULATE MATTER (PM); OXIDATIVE POTENTIAL (OP); ASCORBIC ACID ASSAY; SIMULATED RESPIRATORY TRACT LINING FLUID	10.1016/j.atmosenv.2019.05.012	ARTICLE			1873-2844	MPC@UNIFE.IT	112				ID5RZ		ATMOSPHERIC PARTICULATE MATTER; OXYGEN SPECIES GENERATION; CHEMICAL-COMPOSITION; TRANSITION-METALS; MASS CONCENTRATION; AEROSOL-PARTICLES; HYDROXYL RADICALS; SPATIAL VARIATION; DIESEL EXHAUST; AIR-POLLUTION		ATMOS ENVIRON	ATMOS. ENVIRON.	ENGLISH	59		PIETROGRANDE, MARIA CHIARA/0000-0003-1865-6959	THE BOULEVARD, LANGFORD LANE, KIDLINGTON, OXFORD OX5 1GB, ENGLAND	AUG 15	10	OXFORD			J	PERGAMON-ELSEVIER SCIENCE LTD	2019		PIETROGRANDE, MC (CORRESPONDING AUTHOR), UNIV FERRARA, DEPT CHEM & PHARMACEUT SCI, VIA FOSSATO MORTARA 17-19, I-44121 FERRARA, ITALY.	ENVIRONMENTAL SCIENCES & ECOLOGY; METEOROLOGY & ATMOSPHERIC SCIENCES		1352-2310	ATMOSPHERIC ENVIRONMENT		19
LI J;CHEN HX;LI XY;WANG MF;ZHANG XY;CAO JJ;SHEN FX;WU Y;XU SY;FAN H;DA G;HUANG RJ;WANG J;CHAN CK;DE JESUS AL;MORAWSKA L;YAO MS	LI, JING;CHEN, HAOXUAN;LI, XINYUE;WANG, MINFEI;ZHANG, XIANGYU;CAO, JUNJI;SHEN, FANGXIA;WU, YAN;XU, SIYU;FAN, HANGING;DA, GUILLAUME;HUANG, RU-JIN;WANG, JING;CHAN, CHAK K.;DE JESUS, ALMA LORELEI;MORAWSKA, LIDIA;YAO, MAOSHENG	ANONYMOUS, 2010, 14506302010 GBT STAN;BELL ML, 2007, ENVIRON HEALTH PERSP, V115, P989, DOI 10.1289/EHP.9621;BEUTLER B, 2003, NAT REV IMMUNOL, V3, P169, DOI 10.1038/NRI1004;BROOK RD, 2010, CIRCULATION, V121, P2331, DOI 10.1161/CIR.0B013E3181DBECE1;CALVO AI, 2013, ATMOS RES, V120, P1, DOI 10.1016/J.ATMOSRES.2012.09.021;CAO JJ, 2005, ATMOS CHEM PHYS, V5, P3127, DOI 10.5194/ACP-5-3127-2005;CHARRIER J…	AIR QUALITY IS OFTEN ASSESSED USING PARTICULATE MATTER (PM) MASS CONCENTRATION WITHOUT CONSIDERING ITS TOXICITY, THUS POSSIBLY LEADING TO IMPROPER CONTROL POLICIES OR INADEQUATE HEALTH PROTECTION. HERE, WE STUDIED DIFFERENCES IN OXIDATIVE POTENTIALS (OPS) OF PM SAMPLES COLLECTED USING AUTOMOBILE AIR CONDITIONING (AC) FILTERS FROM 19 GLOBAL CITIES, AS WELL AS INFLUENCES FROM MICROBIAL CONTENTS. DI…		305	PEKING UNIV, STATE KEY JOINT LAB ENVIRONM SIMULAT MID POLLUT C, COLL ENVIRONM SCI & ENGN, BEIJING 100871, PEOPLES R CHINA.; CALTECH, LINDE ROBINSON LABS, PASADENA, CA 91125 USA.; CHINESE ACAD SCI, KEY LAB AEROSOL CHEM & PHYS, INST EARTH ENVIRONM, XIAN 710049, SHAANXI, PEOPLES R CHINA.; BEIHANG UNIV, SCH SPACE & ENVIRONM, BEIJING 100191, PEOPLES R CHINA.; SHANDONG UNIV, SCH ENVIRONM SCI & ENGN, JI…	PEKING UNIVERSITY; CALIFORNIA INSTITUTE OF TECHNOLOGY; CHINESE ACADEMY OF SCIENCES; INSTITUTE OF EARTH ENVIRONMENT, CAS; BEIHANG UNIVERSITY; SHANDONG UNIVERSITY; SEOUL NATIONAL UNIVERSITY (SNU); COLUMBIA UNIVERSITY; UNIVERSITE PARIS-EST-CRETEIL-VAL-DE-MARNE (UPEC); ETH ZURICH; SWISS FEDERAL LABORATORIES FOR MATERIALS SCIENCE & TECHNOLOGY (EMPA); CITY UNIVERSITY OF HONG KONG; QUEENSLAND UNIVERSITY…				2022-05-04	PM TOXICITY; BIOLOGICALS; OXIDATIVE POTENTIAL; AIR QUALITY	10.1016/j.atmosenv.2019.05.048	ARTICLE			1873-2844	CAO@LOESS.LLQG.AC.CN; YAO@PKU.EDU.CN	315		NATIONAL NATURAL SCIENCE FOUNDATION OF CHINA (NSFC) DISTINGUISHED YOUNG SCHOLARS FUND [21725701]; NSFCNATIONAL NATURAL SCIENCE FOUNDATION OF CHINA (NSFC) [91543126, 21611130103, 21477003, 41121004]; MINISTRY OF SCIENCE AND TECHNOLOGY OF CHINAMINISTRY OF SCIENCE AND TECHNOLOGY, CHINA [2016YFC0207102, 2015CB553401, 2015DFG92040]	THIS STUDY WAS SUPPORTED BY THE NATIONAL NATURAL SCIENCE FOUNDATION OF CHINA (NSFC) DISTINGUISHED YOUNG SCHOLARS FUND AWARDED TO M. YAO (21725701), AND THE NSFC (GRANTS 91543126, 21611130103, 21477003, 41121004), THE MINISTRY OF SCIENCE AND TECHNOLOGY OF CHINA (GRANTS 2016YFC0207102, 2015CB553401, AND 2015DFG92040). WE THANK PIOTR GRZYBOWSI FOR HELP WITH THE SAMPLE COLLECTION. WE ALSO THANK THE "…	IH2KK		DIESEL EXHAUST PARTICLES; SOURCE APPORTIONMENT; AIR-POLLUTION; ENDOTOXIN CONCENTRATIONS; TEMPORAL DISTRIBUTION; OXIDATIVE STRESS; PM2.5 EXPOSURE; UNITED-STATES; MORTALITY; GENERATION		ATMOS ENVIRON	ATMOS. ENVIRON.	ENGLISH	67	GREEN ACCEPTED, GREEN SUBMITTED	WANG, JING/0000-0003-2078-137X; SHEN, FANGXIA/0000-0003-4166-4615; JUNJI, CAO/0000-0003-1000-7241; HUANG, RU-JIN/0000-0002-4907-9616; MORAWSKA, LIDIA/0000-0002-0594-9683; DE JESUS, ALMA LORELEI/0000-0003-1841-4546; CHAN, CHAK KEUNG/0000-0001-9687-8771	THE BOULEVARD, LANGFORD LANE, KIDLINGTON, OXFORD OX5 1GB, ENGLAND	SEP 1	11	OXFORD			J	PERGAMON-ELSEVIER SCIENCE LTD	2019	WANG, JING/F-4164-2011; SHEN, FANGXIA/F-3718-2018; JUNJI, CAO/D-3259-2014; HUANG, RU-JIN/K-5022-2018; MORAWSKA, LIDIA/B-4140-2011; CHAN, CHAK KEUNG/D-8471-2013	YAO, MS (CORRESPONDING AUTHOR), PEKING UNIV, COLL ENVIRONM SCI & ENGN, BEIJING 100871, PEOPLES R CHINA.; CAO, JJ (CORRESPONDING AUTHOR), CHINESE ACAD SCI, INST EARTH ENVIRONM, XIAN 710049, SHAANXI, PEOPLES R CHINA.	ENVIRONMENTAL SCIENCES & ECOLOGY; METEOROLOGY & ATMOSPHERIC SCIENCES		1352-2310	ATMOSPHERIC ENVIRONMENT		23
XU JW;MARTIN RV;EVANS GJ;UMBRIO D;TRAUB A;MENG J;VAN DONKELAAR A;YOU HY;KULKA R;BURNETT RT;POLLITT KJG;WEICHENTHAL S	XU, JUN-WEI;MARTIN, RANDALL, V;EVANS, GREG J.;UMBRIO, DANA;TRAUB, ALISON;MENG, JUN;VAN DONKELAAR, AARON;YOU, HONGYU;KULKA, RYAN;BURNETT, RICHARD T.;POLLITT, KRYSTAL J. GODRI;WEICHENTHAL, SCOTT	ABRAMS J, 2017, ENVIRON HEALTH PERSP, V125, DOI 10.1289/EHP1545;ARAUJO JA, 2009, PART FIBRE TOXICOL, V6, DOI 10.1186/1743-8977-6-24;BATES JT, 2019, ENVIRON SCI TECHNOL, V53, P4003, DOI 10.1021/ACS.EST.8B03430;BATES JT, 2018, ATMOS ENVIRON, V193, P158, DOI 10.1016/J.ATMOSENV.2018.08.055;BATES JT, 2015, ENVIRON SCI TECHNOL, V49, P13605, DOI 10.1021/ACS.EST.5B02967;BAULIG A, 2003, AM J PHYSIOL-LUNG …	FINE PARTICULATE AIR POLLUTION (PM2.5) IS A LEADING CONTRIBUTOR TO THE OVERALL GLOBAL BURDEN OF DISEASE. TRADITIONALLY, OUTDOOR PM2.5 HAS BEEN CHARACTERIZED USING MASS CONCENTRATIONS WHICH TREAT ALL PARTICLES AS EQUALLY HARMFUL. OXIDATIVE POTENTIAL (OP) (PER MU G) AND OXIDATIVE BURDEN (OB) (PER M(3)) ARE COMPLEMENTARY METRICS THAT ESTIMATE THE ABILITY OF PM2.5 TO CAUSE OXIDATIVE STRESS, WHICH IS …		9750	WASHINGTON UNIV, DEPT ENERGY ENVIRONM & CHEM ENGN, ST LOUIS, MO 63130 USA.; DALHOUSIE UNIV, DEPT PHYS & ATMOSPHER SCI, HALIFAX, NS B3H 4R2, CANADA.; HARVARD SMITHSONIAN CTR ASTROPHYS, CAMBRIDGE, MA 02138 USA.; UNIV TORONTO, SOUTHERN ONTARIO CTR ATMOSPHER AEROSOL RES, TORONTO, ON M5S 3E5, CANADA.; UNIV TORONTO, DALLA LANA SCH PUBL HLTH, TORONTO, ON M5G 1V2, CANADA.; HLTH CANADA, AIR HLTH SCI DIV, …	WASHINGTON UNIVERSITY (WUSTL); DALHOUSIE UNIVERSITY; HARVARD UNIVERSITY; SMITHSONIAN ASTROPHYSICAL OBSERVATORY; SMITHSONIAN INSTITUTION; UNIVERSITY OF TORONTO; UNIVERSITY OF TORONTO; HEALTH CANADA; HEALTH CANADA; YALE UNIVERSITY; MCGILL UNIVERSITY				2022-05-04	OXIDATIVE POTENTIAL; OXIDATIVE BURDEN; PM2.5; LINEAR REGRESSION; GEOS-CHEM; SATELLITE	10.1021/acs.est.1c01210	ARTICLE	JUL 2021		1520-5851	JUNWEI.XU@DAL.CA	9760		HEALTH CANADA	THIS WORK WAS FUNDED BY HEALTH CANADA. WE ARE GRATEFUL FOR THE HARD WORK OF PEOPLE INVOLVED IN THE OPERA NETWORK. WE THANK AMIR HAKAMI FOR HIS SUPPORT ON METAL SIMULATIONS IN THE GEOS-CHEM MODEL.	TP3GS		DITHIOTHREITOL DTT; ORGANIC AEROSOL; UNITED-STATES; BLACK CARBON; MATTER; PM2.5; HEALTH; MODEL; PARTICLES; CONSTRAINTS	14	ENVIRON SCI TECHNOL	ENVIRON. SCI. TECHNOL.	ENGLISH	79		MENG, JUN/0000-0001-9716-1051; XU, JUN-WEI/0000-0002-2367-242X	1155 16TH ST, NW, WASHINGTON, DC 20036 USA	JUL 20	11	WASHINGTON	34241996		J	AMER CHEMICAL SOC	2021		XU, JW (CORRESPONDING AUTHOR), DALHOUSIE UNIV, DEPT PHYS & ATMOSPHER SCI, HALIFAX, NS B3H 4R2, CANADA.	ENGINEERING; ENVIRONMENTAL SCIENCES & ECOLOGY	SI	0013-936X	ENVIRONMENTAL SCIENCE & TECHNOLOGY		1
STEVANOVIC S;MILJEVIC B;SURAWSKI NC;FAIRFULL-SMITH KE;BOTTLE SE;BROWN RJ;RISTOVSKI ZD	STEVANOVIC, S.;MILJEVIC, B.;SURAWSKI, N. C.;FAIRFULL-SMITH, K. E.;BOTTLE, S. E.;BROWN, R.;RISTOVSKI, Z. D.	ABU-QUDAIS M, 2000, ENERG CONVERS MANAGE, V41, P389, DOI 10.1016/S0196-8904(99)00099-0;ALLAN JD, 2004, J AEROSOL SCI, V35, P909, DOI 10.1016/J.JAEROSCI.2004.02.007;AYRES JG, 2008, INHAL TOXICOL, V20, P75, DOI 10.1080/08958370701665517, 10.1080/08958370701665517 ;BISWAS S, 2007, ATMOS ENVIRON, V41, P3479, DOI 10.1016/J.ATMOSENV.2006.11.059;BISWAS S, 2009, ENVIRON SCI TECHNOL, V43, P3905, DOI 10.10…	GENERALLY, THE MAGNITUDE OF POLLUTANT EMISSIONS FROM DIESEL ENGINES RUNNING ON BIODIESEL FUEL IS ULTIMATELY COUPLED TO THE STRUCTURE OF THE FUEL'S CONSTITUENT MOLECULES. PREVIOUS STUDIES DEMONSTRATED THE RELATIONSHIP BETWEEN THE ORGANIC FRACTION OF PARTICULATE MATTER (PM) AND ITS OXIDATIVE POTENTIAL. HEREIN, EMISSIONS FROM A DIESEL ENGINE RUNNING ON DIFFERENT BIOFUELS WERE ANALYZED IN MORE DETAIL…		7655	QUEENSLAND UNIV TECHNOL, INT LAB AIR QUAL & HLTH, BRISBANE, QLD 4001, AUSTRALIA.; QUEENSLAND UNIV TECHNOL, ARC CTR EXCELLENCE FREE RAD CHEM & BIOTECHNOL, BRISBANE, QLD 4001, AUSTRALIA.; QUEENSLAND UNIV TECHNOL, BIOFUELS ENGINE RES FACIL, BRISBANE, QLD 4001, AUSTRALIA.;	QUEENSLAND UNIVERSITY OF TECHNOLOGY (QUT); QUEENSLAND UNIVERSITY OF TECHNOLOGY (QUT); QUEENSLAND UNIVERSITY OF TECHNOLOGY (QUT)				2022-05-04		10.1021/es4007433	ARTICLE			1520-5851	Z.RISTOVSKI@QUT.EDU.AU	7662				186QS		PROFLUORESCENT NITROXIDES; SIZE DISTRIBUTION; ON-ROAD; ENGINE; EMISSIONS	14	ENVIRON SCI TECHNOL	ENVIRON. SCI. TECHNOL.	ENGLISH	32	GREEN PUBLISHED	RISTOVSKI, Z. D./0000-0001-6066-6638; SURAWSKI, NICHOLAS C/0000-0003-2584-1044; BROWN, RICHARD J/0000-0002-7772-4862; RISTOVSKI, ZORAN/0000-0001-6066-6638; FAIRFULL-SMITH, KATHRYN/0000-0002-9412-632X; BOTTLE, STEVEN/0000-0003-0436-2044; STEVANOVIC, SVETLANA/0000-0002-9472-0169; MILJEVIC, BRANKA/0000-0003-4408-2047	1155 16TH ST, NW, WASHINGTON, DC 20036 USA	JUL 16	8	WASHINGTON	23763365		J	AMER CHEMICAL SOC	2013	RISTOVSKI, Z. D./D-3308-2009; SURAWSKI, NICHOLAS C/I-6757-2013; BROWN, RICHARD J/B-1586-2010; BOTTLE, STEVEN/AAO-1241-2020; RISTOVSKI, ZORAN/AAF-5217-2019	RISTOVSKI, ZD (CORRESPONDING AUTHOR), QUEENSLAND UNIV TECHNOL, INT LAB AIR QUAL & HLTH, 2 GEORGE ST, BRISBANE, QLD 4001, AUSTRALIA.	ENGINEERING; ENVIRONMENTAL SCIENCES & ECOLOGY		0013-936X	ENVIRONMENTAL SCIENCE & TECHNOLOGY		43
SZIGETI T;DUNSTER C;CATTANEO A;SPINAZZE A;MANDIN C;LE PONNER E;FERNANDES ED;VENTURA G;SARAGA DE;SAKELLARIS IA;DE KLUIZENAAR Y;CORNELISSEN E;BARTZIS JG;KELLY FJ	SZIGETI, TUMAS;DUNSTER, CHRISTINA;CATTANEO, ANDREA;SPINAZZE, ANDREA;MANDIN, CORINNE;LE PONNER, ELINE;FERNANDES, EDUARDO DE OLIVEIRA;VENTURA, GABRIELA;SARAGA, DIKAIA E.;SAKELLARIS, IOANNIS A.;DE KLUIZENAAR, YVONNE;CORNELISSEN, E.;BARTZIS, JOHN G.;KELLY, F. J.	AYRES JG, 2008, INHAL TOXICOL, V20, P75, DOI 10.1080/08958370701665517, 10.1080/08958370701665517 ;BLUYSSEN PM, 2016, INDOOR AIR, V26, P298, DOI 10.1111/INA.12196;BOOGAARD H, 2012, ENVIRON HEALTH PERSP, V120, P185, DOI 10.1289/EHP.1103667;BORM PJA, 2007, OCCUP ENVIRON MED, V64, P73, DOI 10.1136/OEM.2006.029090;BORSOS T., 2012, SCI TOTAL ENVIRON, V59, P533;BROOK RD, 2010, CIRCULATION, V121, P2331,…	IN THE FRAME OF THE OFFICAIR PROJECT, OFFICE BUILDINGS WERE INVESTIGATED ACROSS EUROPE TO ASSESS HOW THE OFFICE WORKERS ARE EXPOSED TO DIFFERENT PARTICULATE MATTER (PM) CHARACTERISTICS (I.E. PM2.5 MASS CONCENTRATION, PARTICULATE OXIDATIVE POTENTIAL (OP) BASED ON ASCORBATE AND REDUCED GLUTATHIONE DEPLETION, TRACE ELEMENT CONCENTRATION AND TOTAL PARTICLE NUMBER CONCENTRATION (PNC)) WITHIN THE BUILD…		59	EOTVOS LORAND UNIV, COOPERAT RES CTR ENVIRONM SCI, PAZMANY PETER STNY 1-A, H-1117 BUDAPEST, HUNGARY.; KINGS COLL LONDON, MRC PHE CTR ENVIRONM & HLTH, NATL INST HLTH RES, HLTH PROTECT RES UNIT HLTH IMPACT ENVIRONM HAZARD, 150 STAMFORD ST, LONDON SE1 9NH, ENGLAND.; UNIV INSUBRIA, DEPT SCI & HIGH TECHNOL, VIA VALLEGGIO 11, I-22100 COMO, ITALY.; UNIV PARIS EST, CSTB, 84 AVE JEAN JAURES, F-77447 CHAMP…	EOTVOS LORAND UNIVERSITY; UNIVERSITY OF LONDON; KING'S COLLEGE LONDON; UNIVERSITY OF INSUBRIA; UNIVERSITE GUSTAVE-EIFFEL; UNIVERSIDADE DO PORTO; UNIVERSITY OF WESTERN MACEDONIA; NETHERLANDS ORGANIZATION APPLIED SCIENCE RESEARCH				2022-05-04	ENVIRONMENTAL HEALTH; OFFICE BUILDING; OXIDATIVE POTENTIAL; PARTICLE NUMBER CONCENTRATION; PM2.5; SPATIAL VARIATION	10.1016/j.scitotenv.2017.01.013	ARTICLE			1879-1026	TAMAS.SZIGETI@OKI.ANTSZ.HU; FRANK.KELLY@KCL.AC.UK	67		PROJECT "OFFICAIR" (ON THE REDUCTION OF HEALTH EFFECTS FROM COMBINED EXPOSURE TO INDOOR AIR POLLUTANTS IN MODERN OFFICES) - EUROPEAN UNION 7TH FRAMEWORK [265267, ENV.2010.1.2.2-1]; MEDICAL RESEARCH COUNCILUK RESEARCH & INNOVATION (UKRI)MEDICAL RESEARCH COUNCIL UK (MRC)EUROPEAN COMMISSION [G1000758B, G1000758, MR/L01341X/1] FUNDING SOURCE: RESEARCHFISH; ASTHMA UK [MRC-ASTHMA UK CENTRE, MRC-ASTHMAU…	THIS WORK WAS SUPPORTED BY THE PROJECT "OFFICAIR" (ON THE REDUCTION OF HEALTH EFFECTS FROM COMBINED EXPOSURE TO INDOOR AIR POLLUTANTS IN MODERN OFFICES) FUNDED BY THE EUROPEAN UNION 7TH FRAMEWORK (AGREEMENT 265267) UNDER THEME: ENV.2010.1.2.2-1. THE CONTRIBUTION OF DAVIDE CAMPAGNOLO AND DOMENICO CAVALLO (UNINS), SANI DIMITROULOPOULOU AND KRYSTALLIA KALIMERI (UOWM) AND VICTOR G. MIHUCZ AND GYULA Z…	ES8ZN		ULTRAFINE ATMOSPHERIC AEROSOL; PARTICLE CONCENTRATIONS; CHEMICAL-COMPOSITION; MASS CONCENTRATION; AIR-POLLUTION; PM2.5; MORTALITY; EXPOSURE; HEALTH; NANOPARTICLES		SCI TOTAL ENVIRON	SCI. TOTAL ENVIRON.	ENGLISH	42	GREEN SUBMITTED	KELLY, FRANK/0000-0003-2558-8392; CAVALLO, DOMENICO MARIA MG/0000-0003-1853-2999; SAKELLARIS, IOANNIS/0000-0001-8687-3512; SPINAZZÈ, ANDREA/0000-0003-0371-3164; CATTANEO, ANDREA/0000-0002-2962-7259; KELLY, F. J.J/0000-0003-2558-8392; VENTURA SILVA, GABRIELA/0000-0003-2589-5915; SZIGETI, TAMAS/0000-0001-5078-9503; SARAGA, DIKAIA/0000-0002-8877-0776; BARTZIS, JOHN/0000-0002-1213-8379	RADARWEG 29, 1043 NX AMSTERDAM, NETHERLANDS	JUN 1	9	AMSTERDAM	28228238		J	ELSEVIER	2017	KELLY, FRANK/ABG-3411-2021; CAVALLO, DOMENICO MARIA MG/F-9881-2013; SAKELLARIS, IOANNIS/ABC-4391-2020; SPINAZZÈ, ANDREA/B-3312-2015; CATTANEO, ANDREA/J-4791-2013; SARAGA, DIKAIA/AAA-1111-2019; KELLY, FRANK J/C-6125-2009	SZIGETI, T (CORRESPONDING AUTHOR), EOTVOS LORAND UNIV, BUDAPEST, HUNGARY.; KELLY, FJ (CORRESPONDING AUTHOR), KINGS COLL LONDON, LONDON, ENGLAND.; SZIGETI, T (CORRESPONDING AUTHOR), NATL PUBL HLTH CTR, ALBERT FLORIAN UT 2-6, H-1097 BUDAPEST, HUNGARY.	ENVIRONMENTAL SCIENCES & ECOLOGY		0048-9697	SCIENCE OF THE TOTAL ENVIRONMENT		14
XIONG QS;YU HR;WANG RR;WEI JL;VERMA V	XIONG, QIANSHAN;YU, HAORAN;WANG, RUNRAN;WEI, JINLAI;VERMA, VISHAL	ANONYMOUS, 2008, MECH PART MATT TOX N;ARANGIO AM, 2016, ATMOS CHEM PHYS, V16, P13105, DOI 10.5194/ACP-16-13105-2016;ARAUJO JA, 2009, PART FIBRE TOXICOL, V6, DOI 10.1186/1743-8977-6-24;AYRES JG, 2008, INHAL TOXICOL, V20, P75, DOI 10.1080/08958370701665517, 10.1080/08958370701665517 ;BATES JT, 2015, ENVIRON SCI TECHNOL, V49, P13605, DOI 10.1021/ACS.EST.5B02967;CHARRIER JG, 2015, ATMOS CHEM PHYS, V1…	WE MEASURED THE RATE OF GENERATION OF REACTIVE OXYGEN SPECIES (ROS) [HYDROXYL RADICALS ((OH)-O-CENTER DOT) AND HYDROGEN PEROXIDE (H2O2)] CATALYZED BY AMBIENT PARTICULATE MATTER (PM) IN THE DITHIOTHREITOL (DTT) ASSAY. TO UNDERSTAND THE MECHANISM OF ROS GENERATION, WE TESTED SEVERAL REDOX-ACTIVE SUBSTANCES, SUCH AS 9,10-PHENANTHRENEQUINONE (PQ), 5-HYDROXY-1,4-NAPHTHOQUINONE (5H-1,4NQ), 1,2-NAPHTHOQ…		6507	UNIV ILLINOIS, DEPT CIVIL & ENVIRONM ENGN, 205 NORTH MATHEWS AVE, URBANA, IL 61801 USA.;	UNIVERSITY OF ILLINOIS SYSTEM; UNIVERSITY OF ILLINOIS URBANA-CHAMPAIGN				2022-05-04		10.1021/acs.est.7b01272	ARTICLE			1520-5851	VVERMA@ILLINOIS.EDU	6514		V.V.'S STARTUP FUND BY THE DEPARTMENT OF CIVIL AND ENVIRONMENTAL ENGINEERING AT UNIVERSITY OF ILLINOIS URBANA-CHAMPAIGN	THIS WORK WAS SUPPORTED FROM V.V.'S STARTUP FUND BY THE DEPARTMENT OF CIVIL AND ENVIRONMENTAL ENGINEERING AT UNIVERSITY OF ILLINOIS URBANA-CHAMPAIGN. WE THANK MICHELLE WAHL (PARKING DIRECTOR) FOR PROVIDING US THE SITE FOR MEASUREMENT AND SHAOYING QI (LAB MANAGER) FOR HELPING US IN THE SPECTROFLUOROMETRIC MEASUREMENTS.	EX2CR		AMBIENT AIR-POLLUTION; WATER-SOLUBLE PM2.5; HYDROXYL RADICALS; TRANSITION-METALS; DIFFERENT SITES; REDOX ACTIVITY; LOS-ANGELES; PARTICLES; QUINONES; HEALTH	11	ENVIRON SCI TECHNOL	ENVIRON. SCI. TECHNOL.	ENGLISH	61		WEI, JINLAI/0000-0002-4741-9015	1155 16TH ST, NW, WASHINGTON, DC 20036 USA	JUN 6	8	WASHINGTON	28489384		J	AMER CHEMICAL SOC	2017		VERMA, V (CORRESPONDING AUTHOR), UNIV ILLINOIS, DEPT CIVIL & ENVIRONM ENGN, 205 NORTH MATHEWS AVE, URBANA, IL 61801, USA.	ENGINEERING; ENVIRONMENTAL SCIENCES & ECOLOGY		0013-936X	ENVIRONMENTAL SCIENCE & TECHNOLOGY		64
WEBER S;UZU G;CALAS A;CHEVRIER F;BESOMBES JL;CHARRON A;SALAMEH D;JEZEK I;MOCNIK G;JAFFREZO JL	WEBER, SAMUEL;UZU, GAELLE;CALAS, A.;CHEVRIER, FLORIE;BESOMBES, JEAN-LUC;CHARRON, AURELIE;SALAMEH, DALIA;JEZEK, IRENA;MOCNIK, GRISA;JAFFREZO, JL	ABRAMS J, 2017, ENVIRON HEALTH PERSP, V125, DOI 10.1289/EHP1545;AYMOZ G, 2004, ATMOS CHEM PHYS, V4, P2499, DOI 10.5194/ACP-4-2499-2004;AYRES JG, 2008, INHAL TOXICOL, V20, P75, DOI 10.1080/08958370701665517, 10.1080/08958370701665517 ;BATES JT, 2015, ENVIRON SCI TECHNOL, V49, P13605, DOI 10.1021/ACS.EST.5B02967;BELIS CA, 2013, ATMOS ENVIRON, V69, P94, DOI 10.1016/J.ATMOSENV.2012.11.009;BELIS C. A.…	INHALED AEROSOLIZED PARTICULATE MATTER (PM) INDUCES CELLULAR OXIDATIVE STRESS IN VIVO, LEADING TO ADVERSE HEALTH OUTCOMES. THE OXIDATIVE POTENTIAL (OP) OF PM APPEARS TO BE A MORE RELEVANT PROXY OF THE HEALTH IMPACT OF THE AEROSOL RATHER THAN THE TOTAL MASS CONCENTRATION. HOWEVER, THE RELATIVE CONTRIBUTIONS OF THE AEROSOL SOURCES TO THE OP ARE STILL POORLY KNOWN. IN ORDER TO BETTER QUANTIFY THE IM…		9617	UNIV GRENOBLE ALPES, IRD, IGE, CNRS,UMR 5001, F-38000 GRENOBLE, FRANCE.; UNIV SAVOIE MT BLANC, LCME, F-73000 CHAMBERY, FRANCE.; IFFSTAAR, F-69675 BRON, FRANCE.; AEROSOL DOO, KAMNISKA 41, LJUBLJANA 1000, SLOVENIA.; JOZEF STEFAN INST, JAMOVA 39, LJUBLJANA 1000, SLOVENIA.;	CENTRE NATIONAL DE LA RECHERCHE SCIENTIFIQUE (CNRS); CNRS - NATIONAL INSTITUTE FOR EARTH SCIENCES & ASTRONOMY (INSU); COMMUNAUTE UNIVERSITE GRENOBLE ALPES; UDICE-FRENCH RESEARCH UNIVERSITIES; UNIVERSITE GRENOBLE ALPES (UGA); INSTITUT DE RECHERCHE POUR LE DEVELOPPEMENT (IRD); SLOVENIAN ACADEMY OF SCIENCES & ARTS (SASA); JOZEF STEFAN INSTITUTE				2022-05-04		10.5194/acp-18-9617-2018	ARTICLE			1680-7324	GAELLE.UZU@IRD.FR	9629		PRIMEQUAL (DECOMBIO PROGRAM IN THE ARVE VALLEY) [ADEME 1362C0028]; ANSES (EXPOSURE PROGRAM) [2016-CRD-31]; ECOLE NORMALE SUPERIEURE; REGION AUVERGNE RHONE-ALPESREGION AUVERGNE-RHONE-ALPES; UNIVERSITE GRENOBLE ALPES; SOURCES PROGRAM (ADEME GRANT) [1462C0044]; IGE; LCME; LEFE CHAT POTENTIEL OXYDANT PROGRAM; LABEX OSUG@2020 [ANR-10-LABX-56]	THIS WORK WAS FUNDED IN PART BY PRIMEQUAL (DECOMBIO PROGRAM IN THE ARVE VALLEY, GRANT ADEME 1362C0028) AND BY ANSES (EXPOSURE PROGRAM, GRANT 2016-CRD-31). THE FUNDING OF THE PHD FOR SAMUEL WEBER IS PROVIDED BY THE ECOLE NORMALE SUPERIEURE. THE REGION AUVERGNE RHONE-ALPES FUNDED THE PHD GRANT FOR FLORIE CHEVRIER. THE UNIVERSITE GRENOBLE ALPES FUNDED THE PHD GRANT OF AUDE CALAS WITH A PRESIDENT AWA…	GM4TH		REGIONAL BACKGROUND SITES; WATER-SOLUBLE PM2.5; DITHIOTHREITOL DTT; CHEMICAL-COMPOSITION; AMBIENT PARTICLES; ORGANIC-CARBON; AIR-POLLUTION; BLACK CARBON; PART 1; AEROSOL	13	ATMOS CHEM PHYS	ATMOS. CHEM. PHYS.	ENGLISH	47	GREEN SUBMITTED, GOLD	UZU, GAELLE/0000-0002-7720-0233; WEBER, SAMUEL/0000-0002-7379-7853; CHARRON, AURELIE/0000-0002-8045-4672; BESOMBES, JEAN-LUC/0000-0002-3793-3256; MOCNIK, GRISA/0000-0001-6379-2381	BAHNHOFSALLEE 1E, GOTTINGEN, 37081, GERMANY	JUL 9	13	GOTTINGEN			J	COPERNICUS GESELLSCHAFT MBH	2018	UZU, GAELLE/L-9005-2017	UZU, G (CORRESPONDING AUTHOR), UNIV GRENOBLE ALPES, IRD, IGE, CNRS,UMR 5001, F-38000 GRENOBLE, FRANCE.	ENVIRONMENTAL SCIENCES & ECOLOGY; METEOROLOGY & ATMOSPHERIC SCIENCES		1680-7316	ATMOSPHERIC CHEMISTRY AND PHYSICS		34
GALI NK;JIANG SY;YANG FH;SUN L;NING Z	GALI, NIRMAL KUMAR;JIANG, SABRINA YANAN;YANG, FENHUAN;SUN, LI;NING, ZHI	AARNIO P, 2005, ATMOS ENVIRON, V39, P5059, DOI 10.1016/J.ATMOSENV.2005.05.012;ARAUJO JA, 2011, AIR QUAL ATMOS HLTH, V4, P79, DOI 10.1007/S11869-010-0101-8;BIRCH ME, 1996, AEROSOL SCI TECH, V25, P221, DOI 10.1080/02786829608965393;BOOGAARD H, 2012, ENVIRON HEALTH PERSP, V120, P185, DOI 10.1289/EHP.1103667;CHAN LY, 2002, ATMOS ENVIRON, V36, P3363, DOI 10.1016/S1352-2310(02)00318-7;CHAN LY, 2002, AT…	EXPOSURE TO AIRBORNE PARTICULATE MATTER (PM) HAS BEEN ASSOCIATED WITH VARIOUS ADVERSE HEALTH EFFECTS, INCLUDING SEVERE PULMONARY AND CARDIOVASCULAR EFFECTS. PM CONSISTS OF DIFFERENT CHEMICAL COMPONENTS THAT VARY WITH MICROENVIRONMENTS IN URBAN AREAS AND POSE CHALLENGES TO ASSESS PERSONAL EXPOSURE. IN HONG KONG, MORE THAN 70% OF THE POPULATION COMMUTES THROUGH ROADWAY AND RAILWAY PUBLIC TRANSPORT.…		833	CITY UNIV HONG KONG, SCH ENERGY & ENVIRONM, KOWLOON, HONG KONG, PEOPLES R CHINA.; CITY UNIV HONG KONG, GUY CARPENTER CLIMATE CHANGE CTR, TAT CHEE AVE, KOWLOON, HONG KONG, PEOPLES R CHINA.;	CITY UNIVERSITY OF HONG KONG; CITY UNIVERSITY OF HONG KONG				2022-05-04	PARTICULATE MATTER; PUBLIC TRANSPORT; REACTIVE OXYGEN SPECIES; REDOX ACTIVITY; URBAN MICROENVIRONMENT EXPOSURE	10.1007/s11869-017-0473-0	ARTICLE			1873-9326	ZHINING@CITYU.EDU.HK	844		FOOD AND HEALTH BUREAU, HONG KONG SAR GOVERNMENT [10112061]; GENERAL RESEARCH FUND (GRF PROJECT) [11204115]; EARLY CAREER SCHEME (ECS PROJECT) FROM THE RESEARCH GRANTS COUNCIL OF THE HONG KONG SAR [21201214]	THE AUTHORS WISH TO THANK FOOD AND HEALTH BUREAU, HONG KONG SAR GOVERNMENT, FOR THE GRANT OF HEALTH AND MEDICAL RESEARCH FUND (HMRF; REF. NO. 10112061). THE AUTHORS WOULD ALSO LIKE TO ACKNOWLEDGE THE FINANCIAL SUPPORT OF GENERAL RESEARCH FUND (GRF PROJECT. NO. 11204115) AND THE EARLY CAREER SCHEME (ECS PROJECT NO. 21201214) FROM THE RESEARCH GRANTS COUNCIL OF THE HONG KONG SAR. THE AUTHORS REPORT…	FI6NX		UNDERGROUND RAILWAY STATION; AIRBORNE PARTICULATE MATTER; CITY SUBWAY SYSTEM; LOS-ANGELES; CHEMICAL-CHARACTERIZATION; SUSPENDED PARTICULATE; ELEMENTAL COMPOSITION; INSOLUBLE FRACTIONS; OXIDATIVE STRESS; AIR-POLLUTION	7	AIR QUAL ATMOS HLTH	AIR QUAL. ATMOS. HEALTH	ENGLISH	50		GALI, NIRMAL KUMAR/0000-0002-9505-7565; NING, ZHI/0000-0002-8223-1501; SUN, LI/0000-0001-6141-562X	GEWERBESTRASSE 11, CHAM, CH-6330, SWITZERLAND	SEP	12	CHAM			J	SPRINGER INTERNATIONAL PUBLISHING AG	2017	GALI, NIRMAL KUMAR/C-3509-2009; NING, ZHI/K-8875-2018	NING, Z (CORRESPONDING AUTHOR), CITY UNIV HONG KONG, SCH ENERGY & ENVIRONM, KOWLOON, HONG KONG, PEOPLES R CHINA.; NING, Z (CORRESPONDING AUTHOR), CITY UNIV HONG KONG, GUY CARPENTER CLIMATE CHANGE CTR, TAT CHEE AVE, KOWLOON, HONG KONG, PEOPLES R CHINA.	ENVIRONMENTAL SCIENCES & ECOLOGY		1873-9318	AIR QUALITY ATMOSPHERE AND HEALTH		12
GULLIVER J;MORLEY D;DUNSTER C;MCCREA A;VAN NUNEN E;TSAI MY;PROBST-HENSCH N;EEFTENS M;IMBODEN M;DUCRET-STICH R;NACCARATI A;GALASSI C;RANZI A;NIEUWENHUIJSEN M;CURTO A;DONAIRE-GONZALEZ D;CIRACH M;VERMEULEN R;VINEIS P;HOEK G;KELLY FJ	GULLIVER, JOHN;MORLEY, DAVID;DUNSTER, CHRISSI;MCCREA, ADRIENNE;VAN NUNEN, ERIK;TSAI, MING-YI;PROBST-HENSCH, NICOLTAE;EEFTENS, MARLOES;IMBODEN, MEDEA;DUCRET-STICH, REGINA;NACCARATI, ALESSIO;GALASSI, CLAUDIA;RANZI, ANDREA;NIEUWENHUIJSEN, MARK;CURTO, ARIADNA;DONAIRE-GONZALEZ, DAVID;CIRACH, MARTA;VERMEULEN, ROEL;VINEIS, PAOLO;HOEK, GERARD;KELLY, F. J.	ABERNETHY RC, 2013, ENVIRON SCI TECHNOL, V47, P5217, DOI 10.1021/ES304495S;AGUILERA I, 2015, ENVIRON RES, V140, P377, DOI 10.1016/J.ENVRES.2015.04.011;AMINI H, 2014, SCI TOTAL ENVIRON, V488, P343, DOI 10.1016/J.SCITOTENV.2014.04.106;BASAGANA X, 2012, ATMOS ENVIRON, V54, P634, DOI 10.1016/J.ATMOSENV.2012.01.064;BATES JT, 2015, ENVIRON SCI TECHNOL, V49, P13605, DOI 10.1021/ACS.EST.5B02967;BEELEN R,…	OXIDATIVE POTENTIAL (OP) OF PARTICULATE MATTER (PM) IS PROPOSED AS A BIOLOGICALLY-RELEVANT EXPOSURE METRIC FOR STUDIES OF AIR POLLUTION AND HEALTH. WE AIMED TO EVALUATE THE SPATIAL VARIABILITY OF THE OP OF MEASURED PM2.5 USING ASCORBATE (AA) AND (REDUCED) GLUTATHIONE (GSH), AND DEVELOP LAND USE REGRESSION (LUR) MODELS TO EXPLAIN THIS SPATIAL VARIABILITY. WE ESTIMATED ANNUAL AVERAGE VALUES (M(-3))…		247	IMPERIAL COLL LONDON, MRC PHE CTR ENVIRONM & HLTH, DEPT EPIDEMIOL & BIOSTAT, LONDON, ENGLAND.; KINGS COLL LONDON, MRC PHE CTR ENVIRONM & HLTH, ERG, LONDON, ENGLAND.; UNIV UTRECHT, IRAS, DIV ENVIRONM EPIDEMIOL EEPI, UTRECHT, NETHERLANDS.; UNIV BASEL, SWISS TROP & PUBL HLTH TPH INST, BASEL, SWITZERLAND.; UNIV BASEL, BASEL, SWITZERLAND.; HUMAN GENET FDN, TURIN, ITALY.; CITTA SALUTE & SCI UNIV HOSP, …	LEAGUE OF EUROPEAN RESEARCH UNIVERSITIES - LERU; IMPERIAL COLLEGE LONDON; UNIVERSITY OF LONDON; KING'S COLLEGE LONDON; LEAGUE OF EUROPEAN RESEARCH UNIVERSITIES - LERU; UTRECHT UNIVERSITY; UNIVERSITY OF BASEL; SWISS TROPICAL & PUBLIC HEALTH INSTITUTE; UNIVERSITY OF BASEL; A.O.U. CITTA DELLA SALUTE E DELLA SCIENZA DI TORINO; REGIONAL ENVIRONMENTAL PROTECTION AGENCY - ITALY; ISGLOBAL; POMPEU FABRA U…				2022-05-04	OXIDATIVE POTENTIAL; LAND USE REGRESSION; LUR; SPATIAL VARIABILITY; EXPOSURE ASSESSMENT; AIR POLLUTION	10.1016/j.envres.2017.10.002	ARTICLE			1096-0953	J.GULLIVER@IMPERIAL.AC.UK	255		EUROPEAN COMMUNITY'S SEVENTH FRAMEWORK PROGRAM EXPOSOMICS STUDY [FP7308610]; MEDICAL RESEARCH COUNCILUK RESEARCH & INNOVATION (UKRI)MEDICAL RESEARCH COUNCIL UK (MRC)EUROPEAN COMMISSION [MR/L01341X/1, G1000758, G1000758B] FUNDING SOURCE: RESEARCHFISH; NATURAL ENVIRONMENT RESEARCH COUNCILUK RESEARCH & INNOVATION (UKRI)NATURAL ENVIRONMENT RESEARCH COUNCIL (NERC) [NE/I008039/1] FUNDING SOURCE: RESEAR…	THE RESEARCH WAS SUPPORTED BY FUNDING FROM THE EUROPEAN COMMUNITY'S SEVENTH FRAMEWORK PROGRAM EXPOSOMICS STUDY UNDER GRANT AGREEMENT NUMBER FP7308610.	FP3WL		PARTICULATE AIR-POLLUTION; ULTRAFINE PARTICLES; SPATIAL VARIATION; NITROGEN-OXIDES; BLACK CARBON; MATTER; NO2; ABSORBENCY; HEALTH; PMCOARSE		ENVIRON RES	ENVIRON. RES.	ENGLISH	40	GREEN SUBMITTED	NIEUWENHUIJSEN, MARK J/0000-0001-9461-7981; EEFTENS, MARLOES/0000-0002-1002-3412; TIRADO, ARIADNA CURTO/0000-0001-8247-9024; GONZALEZ, DAVID DONAIRE/0000-0003-2337-1712; KELLY, FRANK/0000-0003-2558-8392; KELLY, F. J.J/0000-0003-2558-8392; GULLIVER, JOHN/0000-0003-3423-2013; RANZI, ANDREA/0000-0002-0037-9167; VERMEULEN, ROEL/0000-0003-4082-8163; NACCARATI, ALESSIO/0000-0001-5774-0905	525 B ST, STE 1900, SAN DIEGO, CA 92101-4495 USA	JAN	9	SAN DIEGO	29031214		J	ACADEMIC PRESS INC ELSEVIER SCIENCE	2018	NIEUWENHUIJSEN, MARK J/C-3914-2017; EEFTENS, MARLOES/T-3073-2017; TIRADO, ARIADNA CURTO/AAY-1411-2020; GONZALEZ, DAVID DONAIRE/AAB-9651-2020; KELLY, FRANK/ABG-3411-2021; KELLY, FRANK J/C-6125-2009	GULLIVER, J (CORRESPONDING AUTHOR), IMPERIAL COLL LONDON, SCH PUBL HLTH, DEPT EPIDEMIOL & BIOSTAT, MRC PHE CTR ENVIRONM & HLTH, ST MARYS CAMPUS,NORFOLK PL, LONDON W2 1PG, ENGLAND.	ENVIRONMENTAL SCIENCES & ECOLOGY; PUBLIC, ENVIRONMENTAL & OCCUPATIONAL HEALTH		0013-9351	ENVIRONMENTAL RESEARCH		21
VREELAND H;WEBER R;BERGIN M;GREENWALD R;GOLAN R;RUSSELL AG;VERMA V;SARNAT JA	VREELAND, HEIDI;WEBER, RODNEY;BERGIN, MICHAEL;GREENWALD, ROBY;GOLAN, RACHEL;RUSSELL, ARMISTEAD G.;VERMA, VISHAL;SARNAT, JEREMY A.	ADAR SD, 2007, EPIDEMIOLOGY, V18, P95, DOI 10.1097/01.EDE.0000249409.81050.46;AKHTAR US, 2010, INHAL TOXICOL, V22, P37, DOI 10.3109/08958378.2010.518377;ANONYMOUS, 2016, R LANG ENV STAT COMP;ANTINOLO M, 2015, NAT COMMUN, V6, DOI 10.1038/NCOMMS7812;BATES JT, 2015, ENVIRON SCI TECHNOL, V49, P13605, DOI 10.1021/ACS.EST.5B02967;BAUMANN K., 2003, J GEOPHYS RES, V108;BISWAS S, 2009, ENVIRON SCI TECHNOL…	ALTHOUGH EXPOSURE TO TRAFFIC EMISSIONS IS FREQUENTLY ASSOCIATED WITH NEGATIVE HEALTH IMPACTS, FEW STUDIES HAVE MEASURED AIR POLLUTION DIRECTLY IN-VEHICLE, AND LIMITED MEASUREMENTS OF DAILY COMMUTER EXPOSURE EXIST. THIS RESEARCH, PART OF THE ATLANTA COMMUTER EXPOSURES (ACE) STUDY, ASSESSES ON-ROADWAY IN-CABIN PARTICULATE POLLUTION (PM2.5) COLLECTED FROM SCRIPTED RUSH HOUR COMMUTES ON HIGHWAYS AND …		169	DUKE UNIV, DEPT CIVIL & ENVIRONM ENGN, 123 HUDSON HALL, DURHAM, NC 27708 USA.; GEORGIA INST TECHNOL, SCH EARTH AND ATMOSPHER SCI, 311 FERST DR NW, ATLANTA, GA 30332 USA.; GEORGIA STATE UNIV, SCH PUBL HLTH, 1 PK PL,SUITE 714, ATLANTA, GA 30303 USA.; EMORY UNIV, ROLLINS SCH PUBL HLTH, DEPT ENVIRONM HLTH, 1518 CLIFTON RD,ROOM 260, ATLANTA, GA 30322 USA.; BEN GURION UNIV NEGEV, FAC HLTH SCI, BEER SHE…	DUKE UNIVERSITY; UNIVERSITY SYSTEM OF GEORGIA; GEORGIA INSTITUTE OF TECHNOLOGY; UNIVERSITY SYSTEM OF GEORGIA; GEORGIA STATE UNIVERSITY; EMORY UNIVERSITY; ROLLINS SCHOOL PUBLIC HEALTH; BEN GURION UNIVERSITY; UNIVERSITY SYSTEM OF GEORGIA; GEORGIA INSTITUTE OF TECHNOLOGY; UNIVERSITY OF ILLINOIS SYSTEM; UNIVERSITY OF ILLINOIS URBANA-CHAMPAIGN				2022-05-04	TRAFFIC EMISSIONS; IN-VEHICLE; PARTICULATE MATTER; DTT ASSAY; OXIDATIVE POTENTIAL; SEMIVOLATILES	10.1016/j.atmosenv.2017.06.044	ARTICLE			1873-2844	HEIDI.VREELAND@DUKE.EDU	178		U.S. ENVIRONMENTAL PROTECTION AGENCYUNITED STATES ENVIRONMENTAL PROTECTION AGENCY [RD834799]; ENVIRONMENT AND HEALTH FUND, JERUSALEM, ISRAEL	THE AUTHORS GRATEFULLY ACKNOWLEDGE THE U.S. ENVIRONMENTAL PROTECTION AGENCY (GRANT NO. RD834799) FOR THEIR SPONSORSHIP IN THIS RESEARCH. THE OFFICIAL VIEWS OF THE US EPA ARE NOT NECESSARILY REPRESENTED BY THIS RESEARCH, AND THE EQUIPMENT USED IN THIS WORK IS NOT ENDORSED BY US EPA. R. GOLAN WOULD LIKE TO ACKNOWLEDGE SUPPORT FOR A POST-DOCTORAL FELLOWSHIP FROM THE ENVIRONMENT AND HEALTH FUND, JERU…	FD6VH		HEART-RATE-VARIABILITY; PARTICULATE MATTER PM; OXYGEN SPECIES ROS; ULTRAFINE PARTICLES; SAMPLING ARTIFACTS; AMBIENT PARTICLES; ORGANIC-CARBON; REDOX ACTIVITY; EXPOSURE; FINE		ATMOS ENVIRON	ATMOS. ENVIRON.	ENGLISH	59			THE BOULEVARD, LANGFORD LANE, KIDLINGTON, OXFORD OX5 1GB, ENGLAND	SEP	10	OXFORD			J	PERGAMON-ELSEVIER SCIENCE LTD	2017	GOLAN, RACHEL/AAA-5961-2021	VREELAND, H (CORRESPONDING AUTHOR), DUKE UNIV, DEPT CIVIL & ENVIRONM ENGN, 123 HUDSON HALL, DURHAM, NC 27708, USA.	ENVIRONMENTAL SCIENCES & ECOLOGY; METEOROLOGY & ATMOSPHERIC SCIENCES		1352-2310	ATMOSPHERIC ENVIRONMENT		28
WITTKOPP S;STAIMER N;TJOA T;STINCHCOMBE T;DAHER N;SCHAUER JJ;SHAFERS MM;SIOUTAS C;GILLEN DL;DELFINO RJ	WITTKOPP, SHARINE;STAIMER, NORBERT;TJOA, THOMAS;STINCHCOMBE, TIMOTHY;DAHER, NANCY;SCHAUER, JAMES J.;SHAFERS, MARTIN M.;SIOUTAS, CONSTANTINOS;GILLEN, DANIEL L.;DELFINO, RALPH J.	ACCOMANDO WP, 2014, GENOME BIOL, V15, DOI 10.1186/GB-2014-15-3-R50;ARAUJO JA, 2008, CIRC RES, V102, P589, DOI 10.1161/CIRCRESAHA.107.164970;ARHAMI M, 2010, INDOOR AIR, V20, P17, DOI 10.1111/J.1600-0668.2009.00620.X;ARHAMI M, 2009, AEROSOL SCI TECH, V43, P145, DOI 10.1080/02786820802534757;BARTELL SM, 2013, ENVIRON HEALTH PERSP, V121, P1135, DOI 10.1289/EHP.1205914;BROOK RD, 2010, CIRCULATION, V12…	GENE EXPRESSION CHANGES ARE LINKED TO AIR POLLUTANT EXPOSURES IN IN VITRO AND ANIMAL EXPERIMENTS. HOWEVER, LIMITED DATA ARE AVAILABLE ON HOW THESE OUTCOMES RELATE TO AMBIENT AIR POLLUTANT EXPOSURES IN HUMANS. WE PERFORMED AN EXPLORATORY ANALYSIS TESTING WHETHER GENE EXPRESSION LEVELS WERE ASSOCIATED WITH AIR POLLUTION EXPOSURES IN A LOS ANGELES AREA COHORT OF ELDERLY SUBJECTS WITH CORONARY ARTERY…		141	UNIV CALIF IRVINE, SCH MED, DEPT MED, OCCUPAT & ENVIRONM MED DIV, IRVINE, CA 92617 USA.; UCI, SCH MED, DEPT EPIDEMIOL, IRVINE, CA USA.; INTREXON CORP, BLACKSBURG, VA USA.; UNIV SO CALIF, DEPT CIVIL & ENVIRONM ENGN, VITERBI SCH ENGN, LOS ANGELES, CA USA.; UNIV WISCONSIN, ENVIRONM CHEM & TECHNOL PROGRAM, MADISON, WI USA.; UCI, SCH INFORMAT & COMP SCI, DEPT STAT, IRVINE, CA USA.;	UNIVERSITY OF CALIFORNIA SYSTEM; UNIVERSITY OF CALIFORNIA IRVINE; UNIVERSITY OF CALIFORNIA SYSTEM; UNIVERSITY OF CALIFORNIA IRVINE; UNIVERSITY OF SOUTHERN CALIFORNIA; UNIVERSITY OF WISCONSIN SYSTEM; UNIVERSITY OF WISCONSIN MADISON; UNIVERSITY OF CALIFORNIA SYSTEM; UNIVERSITY OF CALIFORNIA IRVINE				2022-05-04	LONGITUDINAL STUDIES; OXIDATIVE STRESS; TRANSCRIPTION; BIOCHEMICAL PATHWAYS; PARTICULATE MATTER; AIR POLLUTION	10.1038/jes.2014.84	ARTICLE			1559-064X	RDELFINO@UCI.EDU	149		NATIONAL INSTITUTE OF ENVIRONMENTAL HEALTH SCIENCES AT NATIONAL INSTITUTES OF HEALTH (NIH) [R01-ES12243, R21-ES016420, F30 ES21107]; CALIFORNIA AIR RESOURCES BOARD [03-329, 09-341]; NATIONAL CENTER FOR RESEARCH RESOURCES AT NATIONAL INSTITUTES OF HEALTH (NIH) [MO1-RR00827]; STANLEY BEHRENS UCI GRADUATE DIVISION PUBLIC IMPACT FELLOWSHIP; UNIVERSITY OF SOUTHERN CALIFORNIA PROVOST'S PHD FELLOWSHIP; …	THIS WORK WAS SUPPORTED BY THE NATIONAL INSTITUTE OF ENVIRONMENTAL HEALTH SCIENCES AT THE NATIONAL INSTITUTES OF HEALTH (NIH, R01-ES12243 AND R21-ES016420), THE CALIFORNIA AIR RESOURCES BOARD (CONTRACTS 03-329 AND 09-341), AND THE NATIONAL CENTER FOR RESEARCH RESOURCES AT THE NATIONAL INSTITUTES OF HEALTH (NIH, MO1-RR00827). SW IS SUPPORTED BY THE NATIONAL INSTITUTE OF ENVIRONMENTAL HEALTH SCIENC…	DF6EO		PARTICULATE MATTER; CIRCULATING BIOMARKERS; SOURCE APPORTIONMENT; ORGANIC-COMPONENTS; RETIREMENT HOMES; REACTIVE OXYGEN; BLOOD; FINE; NRF2; INFLAMMATION	2	J EXPO SCI ENV EPID	J. EXPO. SCI. ENVIRON. EPIDEMIOL.	ENGLISH	50	GREEN ACCEPTED, BRONZE	SIOUTAS, CONSTANTINOS/0000-0001-5146-0857	75 VARICK ST, 9TH FLR, NEW YORK, NY 10013-1917 USA	MAR-APR	9	NEW YORK	25564368		J	NATURE PUBLISHING GROUP	2016	SIOUTAS, CONSTANTINOS/R-1968-2019	DELFINO, RJ (CORRESPONDING AUTHOR), UNIV CALIF IRVINE, SCH MED, DEPT EPIDEMIOL, 224 IRVINE HALL, IRVINE, CA 92617, USA.	ENVIRONMENTAL SCIENCES & ECOLOGY; PUBLIC, ENVIRONMENTAL & OCCUPATIONAL HEALTH; TOXICOLOGY		1559-0631	JOURNAL OF EXPOSURE SCIENCE AND ENVIRONMENTAL EPIDEMIOLOGY		33
MORENO T;KELLY FJ;DUNSTER C;OLIETE A;MARTINS V;RECHE C;MINGUILLON MC;AMATO F;CAPDEVILA M;DE MIGUEL E;QUEROL X	MORENO, TERESA;KELLY, F. J.;DUNSTER, CHRISSI;OLIETE, ANA;MARTINS, VANIA;RECHE, CRISTINA;CRUZ MINGUILLON, MARIA;AMATO, FULVIO;CAPDEVILA, MARTA;DE MIGUEL, ELADIO;QUEROL, XAVIER	AUST ANN E, 2002, RES REP HEALTH EFF INST, P1;AYRES JG, 2008, INHAL TOXICOL, V20, P75, DOI 10.1080/08958370701665517, 10.1080/08958370701665517 ;BAKER MA, 1990, ANAL BIOCHEM, V190, P360, DOI 10.1016/0003-2697(90)90208-Q;BORM PJA, 2007, OCCUP ENVIRON MED, V64, P73, DOI 10.1136/OEM.2006.029090;BRANIS M, 2006, ATMOS ENVIRON, V40, P348, DOI 10.1016/J.ATMOSENV.2005.09.060;BRUNEKREEF B, 2010, EUR RESPI…	AIR QUALITY IN SUBWAY SYSTEMS IS OF INTEREST NOT ONLY BECAUSE PARTICULATE MATTER (PM) CONCENTRATIONS CAN BE HIGH, BUT ALSO BECAUSE OF THE PECULIARLY METALLIFEROUS CHEMICAL CHARACTER OF THE PARTICLES, MOST OF WHICH DIFFER RADICALLY FROM THOSE OF OUTDOOR AMBIENT AIR. WE REPORT ON THE OXIDATIVE POTENTIAL (OP) OF PM2.5 SAMPLES COLLECTED IN THE BARCELONA SUBWAY SYSTEM IN DIFFERENT TYPES OF STATIONS. T…		230	INST ENVIRONM ASSESSMENT & WATER RES IDAE CSIC, C JORDI GIRONA 18-24, BARCELONA 08034, SPAIN.; KINGS COLL LONDON, MRC PHE CTR ENVIRONM HLTH, LONDON, ENGLAND.; TRANSPORTS METROPOLITANS BARCELONA, AV.; METRO S N, BARCELONA, SPAIN.;	CONSEJO SUPERIOR DE INVESTIGACIONES CIENTIFICAS (CSIC); CSIC - CENTRO DE INVESTIGACION Y DESARROLLO PASCUAL VILA (CID-CSIC); CSIC - INSTITUTO DE DIAGNOSTICO AMBIENTAL Y ESTUDIOS DEL AGUA (IDAEA); UNIVERSITY OF LONDON; KING'S COLLEGE LONDON				2022-05-04	PARTICULATE MATTER; OXIDATIVE POTENTIAL; TOXICITY; PM CHEMISTRY; SUBWAY AIR QUALITY; AIRBORNE METALS	10.1016/j.atmosenv.2016.10.045	ARTICLE			1873-2844	TERESA.MORENO@IDAEA.CSIC.ES	238		SPANISH MINISTRY OF ECONOMY AND COMPETITIVENESSSPANISH GOVERNMENT; FEDER FUNDSEUROPEAN COMMISSION [METRO CGL2012-33066]; IMPROVE LIFE PROJECT [LIFE13 ENV/ES/000263]; EUROPEAN UNIONEUROPEAN COMMISSION [315760]; GENERALITAT DE CATALUNYAGENERALITAT DE CATALUNYAGENERAL ELECTRIC [2014 SGR33]; AXA RESEARCH FUND POSTDOCTORAL GRANT; NATIONAL INSTITUTE FOR HEALTH RESEARCH HEALTH PROTECTION RESEARCH UNIT (…	THIS STUDY WAS SUPPORTED BY THE SPANISH MINISTRY OF ECONOMY AND COMPETITIVENESS AND FEDER FUNDS (METRO CGL2012-33066), THE IMPROVE LIFE PROJECT (LIFE13 ENV/ES/000263) AND THE EUROPEAN UNION SEVENTH FRAMEWORK PROGRAMME (FP7/2007-2013) UNDER GRANT AGREEMENT NO. 315760 HEXACOMM. SUPPORT IS ALSO ACKNOWLEDGED TO GENERALITAT DE CATALUNYA 2014 SGR33. FULVIO AMATO IS BENEFICIARY OF AN AXA RESEARCH FUND P…	EE2DW		AIRBORNE PARTICULATE MATTER; AIR-POLLUTION; CHEMICAL-CHARACTERIZATION; DIESEL EXHAUST; PARTICLES; STRESS; STATIONS; SEOUL; PM10; NANOPARTICLES		ATMOS ENVIRON	ATMOS. ENVIRON.	ENGLISH	52	GREEN SUBMITTED, GREEN PUBLISHED, HYBRID	MINGUILLÓN, MARÍA CRUZ/0000-0002-5464-0391; KELLY, FRANK J/0000-0003-2558-8392; MARTINS, VÂNIA/0000-0003-2465-5880; QUEROL, XAVIER/0000-0002-6549-9899; MORENO, TERESA/0000-0003-3235-1027; RECHE, CRISTINA/0000-0002-3387-3989	THE BOULEVARD, LANGFORD LANE, KIDLINGTON, OXFORD OX5 1GB, ENGLAND	JAN	9	OXFORD			J	PERGAMON-ELSEVIER SCIENCE LTD	2017	MINGUILLÓN, MARÍA CRUZ/F-9431-2016; KELLY, F. J.J/C-6125-2009; MARTINS, VÂNIA/L-3811-2016; QUEROL, XAVIER/E-2800-2014; MORENO, TERESA/C-9349-2009	MORENO, T (CORRESPONDING AUTHOR), INST ENVIRONM ASSESSMENT & WATER RES IDAE CSIC, C JORDI GIRONA 18-24, BARCELONA 08034, SPAIN.	ENVIRONMENTAL SCIENCES & ECOLOGY; METEOROLOGY & ATMOSPHERIC SCIENCES		1352-2310	ATMOSPHERIC ENVIRONMENT		38
YANG A;WANG M;EEFTENS M;BEELEN R;DONS E;LESEMAN D;BRUNEKREEF B;CASSEE FR;JANSSEN N;HOEK G	YANG, AILEEN;WANG, MENG;EEFTENS, MARLOES;BEELEN, ROB;DONS, EVI;LESEMAN, D.;BRUNEKREEF, BERT;CASSEE, F. R.;JANSSEN, N.;HOEK, GERARD	AYRES JG, 2008, INHAL TOXICOL, V20, P75, DOI 10.1080/08958370701665517, 10.1080/08958370701665517 ;BEELEN R, 2013, ATMOS ENVIRON, V72, P10, DOI 10.1016/J.ATMOSENV.2013.02.037;BOOGAARD H, 2012, ENVIRON HEALTH PERSP, V120, P185, DOI 10.1289/EHP.1103667;BORM PJA, 2007, OCCUP ENVIRON MED, V64, P73, DOI 10.1136/OEM.2006.029090;BRUNEKREEF B, 2002, LANCET, V360, P1233, DOI 10.1016/S0140-6736(02)11274-8;…	BACKGROUND: OXIDATIVE POTENTIAL (OP) HAS BEEN SUGGESTED TO BE A MORE HEALTH-RELEVANT METRIC THAN PARTICULATE MATTER (PM) MASS. LAND USE REGRESSION (LUR) MODELS CAN ESTIMATE LONG-TERM EXPOSURE TO AIR POLLUTION IN EPIDEMIOLOGICAL STUDIES, BUT FEW HAVE BEEN DEVELOPED FOR OP. OBJECTIVES: WE AIMED TO CHARACTERIZE THE SPATIAL CONTRASTS OF TWO OP METHODS AND TO DEVELOP AND EVALUATE LUR MODELS TO ASSESS …		1187	NATL INST PUBL HLTH & ENVIRONM RIVM, NL-3720 BA BILTHOVEN, NETHERLANDS.; UNIV UTRECHT, INST RISK ASSESSMENT SCI, UTRECHT, NETHERLANDS.; SWISS TROP & PUBL HLTH INST, DEPT EPIDEMIOL & PUBL HLTH, BASEL, SWITZERLAND.; UNIV BASEL, BASEL, SWITZERLAND.; FLEMISH INST TECHNOL RES VITO MRG, ENVIRONM RISK & HLTH UNIT, MOL, BELGIUM.; UNIV MED CTR UTRECHT, JULIUS CTR HLTH SCI & PRIMARY CARE, UTRECHT, NETHERLA…	NETHERLANDS NATIONAL INSTITUTE FOR PUBLIC HEALTH & THE ENVIRONMENT; LEAGUE OF EUROPEAN RESEARCH UNIVERSITIES - LERU; UTRECHT UNIVERSITY; UNIVERSITY OF BASEL; SWISS TROPICAL & PUBLIC HEALTH INSTITUTE; UNIVERSITY OF BASEL; VITO; LEAGUE OF EUROPEAN RESEARCH UNIVERSITIES -LERU; UTRECHT UNIVERSITY; UTRECHT UNIVERSITY MEDICAL CENTER				2022-05-04		10.1289/ehp.1408916	ARTICLE			1552-9924	AILEEN.YANG@RIVM.NL	1192		RIVM STRATEGIC RESEARCH PROGRAM (SOR)	THIS STUDY WAS FUNDED BY THE RIVM STRATEGIC RESEARCH PROGRAM (SOR).	DA1VW		AIR-POLLUTION EXPOSURE; PARTICULATE MATTER; AREAS; NO2; GENERATION; STRESS; DAMAGE; PM2.5; MASS	11	ENVIRON HEALTH PERSP	ENVIRON. HEALTH PERSPECT.	ENGLISH	28	GREEN PUBLISHED, GOLD, GREEN SUBMITTED, GREEN ACCEPTED	CASSEE, F. R./0000-0001-9958-8630; DONS, EVI/0000-0002-6745-7246; EEFTENS, MARLOES/0000-0002-1002-3412	NATL INST HEALTH, NATL INST ENVIRONMENTAL HEALTH SCIENCES, PO BOX 12233, RES TRIANGLE PK, NC 27709-2233 USA	NOV	6	RES TRIANGLE PK	25840153		J	US DEPT HEALTH HUMAN SCIENCES PUBLIC HEALTH SCIENCE	2015	CASSEE, F. R./G-4241-2010; DONS, EVI/H-7913-2019; EEFTENS, MARLOES/T-3073-2017	YANG, A (CORRESPONDING AUTHOR), NATL INST PUBL HLTH & ENVIRONM RIVM, POB 1, NL-3720 BA BILTHOVEN, NETHERLANDS.	ENVIRONMENTAL SCIENCES & ECOLOGY; PUBLIC, ENVIRONMENTAL & OCCUPATIONAL HEALTH; TOXICOLOGY		0091-6765	ENVIRONMENTAL HEALTH PERSPECTIVES		48
[truncated: 233 more rows]
[truncated: 15 more columns]

## Sheet: Field tag Info
Field Tag	Description
AU	Authors’ Names
AF	Author Full Name
CR	Cited References
AB	Abstract
AR	Article Number
BP	Beginning Page
C1	Author Address
C3	Author Affiliation
CL	Conference Location
CT	Conference Title
CY	Conference Date
DA	Date this report was generated
DE	Author Keywords
DI	Digital Object Identifier (DOI)
DT	Document Type
EA	Early access date
EF	End of File
EI	Electronic International Standard Serial Number (eISSN)
EM	E-mail Address
EP	Ending Page
ER	End of Record
FU	Funding Agency and Grant Number
FX	Funding Text
GA	Document Delivery Number
HO	Conference Host
ID	Keywords Plus®
IS	Issue
J9	29-Character Source Abbreviation
[truncated: 37 more rows]
